# Supplementary material for: The primary ciliary dyskinesia-related genetic risk score is associated with susceptibility to adult-onset asthma
Source: PLoS One. 2024 Mar 8;19(3):e0300000. doi: 10.1371/journal.pone.0300000 (PMC10923447; doi:10.1371/journal.pone.0300000)
Supplement: S1 Data — (XLSX) [file pone.0300000.s007.xlsx]

## Sheet: Tsukuba Cohort 1
IID	Affection	PCD-GRS	age	sex	ageonset	BMI	FEV1	pFEV1	FEV1FVC	FEV1predicted	Zscore_FEV1	smoking_status(Never:0,Ex-:1,current:2)	Smoking_index(1-200:1,>200:2)	Atopy(Yes:1,No:0)	logIgE	Allergic_rhinitis(Yes:1,No:0)	Eosinophilic_asthma(Yes:1,No:0)	DRC1_rs3795958	DRC1_rs12623642	DNAH5_rs2277046	DNAH5_rs10513155	DNAH5_rs1530498	DNAH5_rs1530496	DNAH11_rs2285943	DNAH11_rs10224537	DNAH11_rs2214326	DNAH11_rs7971	NME8_rs10250905	DNAAF4_rs600753	T1-Cluster
HV1001	Healthy participant	14	47	2		21.5	2.511	102.678	81	2.47805	0.115442	0	0	0	1.36361	0		AA	TT	TT	TC	GG	AA	GG	GG	GA	AA	CC	GG	Healthy participant
HV1002	Healthy participant	11	47	2		20.2	2.52	107.03	84	2.35203	0.616242	0	0	1	1.45637	1		GA	GT	TT	CC	AG	GG	TT	GG	AA	AA	CC	TT	Healthy participant
HV1006	Healthy participant	12	46	2		19.4	1.29	54.9822	86	2.3802	-4.2581	0	0	1	2.38739	1		AA	TT	TT	TC	AG	AA	TT	AA	GA	GA	TT	GG	Healthy participant
HV1009	Healthy participant	13	36	2		19.4	1.786	73.5956	94	2.36785	-2.20703	0	0	0	1.49136	0		AA	TT	GT	CC	AG	GA	TG	GG	AA	GA	CC	TT	Healthy participant
HV1012	Healthy participant	10	50	1		29.6	3.219	92.0281	87	3.27848	-0.15824	0	0	0	1.56467	1		AA	TT	GT	CC	AG	GG	GG	GG	AA	AA	TC	TG	Healthy participant
HV1014	Healthy participant	12	70	1		26.5				2.61694	-7.49292	1	2	1	3.39445	0		GA	GT	TT	CC	GG	AA	GG	GG	GA	AA	CC	TG	Healthy participant
HV1016	Healthy participant	10	47	1		22.4	3.612	105.128	84	3.19426	1.16346	0	0	1	0.875061	1		AA	TT	GT	TC	AG	GA	TG	AG	GA	AA	TT	TG	Healthy participant
HV1020	Healthy participant	13	46	2		23.1	2.573	99.7545	83	2.69655	-0.402509	0	0	1	2.26717	1		AA	GT	GG	TC	GG	AA	TG	AG	GA	AA	TC	TG	Healthy participant
HV1022	Healthy participant	14	66	2		20.2				2.14465	-9.75522	1	1	0	1.49554	0		AA	TT	TT	CC	GG	AA	GG	GG	AA	GA	TC	GG	Healthy participant
HV1025	Healthy participant	12	56	1		28.4	2.835	88.0175	81	3.12544	-0.778424	1	2	1	1.36922	1		AA	GT	GG	CC	AG	AA	TG	GG	GA	GA	TC	TT	Healthy participant
HV103	Healthy participant	11	59	2		24.5	2.432	96.1384	76	2.6554	-0.684076	0	0	0	1.77379	1		GA	GG	TT	CC	GG	AA	TG	AG	AA	AA	TC	TG	Healthy participant
HV1031	Healthy participant	14	58	1		24.6	2.997	90.7112	81	3.14663	-0.392883	0	0	0	1.46687	0		GA	GT	TT	TT	GG	AA	GG	GG	GA	AA	TC	GG	Healthy participant
HV1036	Healthy participant	12	44	1		24.2	3.51	86.5309	78	3.84427	-0.787608	2	2	1	2.15836	0		GG	GG	TT	CC	GG	AA	TG	GG	AA	AA	TC	TT	Healthy participant
HV1042	Healthy participant	16	66	1		24.9	1.8	56.5967	75	3.0605	-3.1988	1	2	0	1.46389	0		AA	TT	GT	TC	GG	AA	GG	GG	AA	AA	CC	GG	Healthy participant
HV1044	Healthy participant	16	44	1		25.5	3.4	90.9383	85	3.49872	-0.255586	1	2	1	1.99651	1		GA	GT	GG	CC	AG	GA	TT	GG	AA	GA	TC	GG	Healthy participant
HV1045	Healthy participant	15	66	1		24.5	2.625	90.3131	75	2.88068	-0.689335	1	2	0	2.01703	0		AA	GT	GG	CC	GG	AA	TG	GG	AA	AA	CC	TG	Healthy participant
HV1049	Healthy participant	15	52	2		23.4	2	91.9456	80	2.18621	-0.725008	0	0	1	1.25527	1		AA	TT	GT	CC	GG	AA	GG	GG	AA	GA	CC	TG	Healthy participant
HV1051	Healthy participant	13	34	2		21.9	1.824	68.7211	76	2.7806	-3.11089	0	0	1	1.98272	1		GA	GG	TT	CC	GG	AA	TG	GG	AA	AA	CC	TG	Healthy participant
HV106	Healthy participant	11	64	2		21.3	1.476	76.6323	82	2.07391	-2.31262	0	0	1	2.71349	1		GA	GT	GT	TC	AG	AA	GG	GG	AA	AA	TT	TT	Healthy participant
HV1060	Healthy participant	16	58	1		20	3.549	105.634	91	3.24809	0.765431	1	2	0	2.06819	0		GA	GT	GT	CC	GG	AA	TG	AG	AA	GA	CC	GG	Healthy participant
HV1062	Healthy participant	13	50	2		22.6	2.465	102.585	85	2.49671	-0.108609	0	0	1	0.69897	1		AA	TT	GT	TC	GG	AA	TG	AG	AA	AA	TC	TT	Healthy participant
HV1065	Healthy participant	13	47	1		24.6	3.612	94.7668	86	3.59776	0.0352011	0	0	1	1.96848	1		AA	GT	GG	CC	GG	AA	GG	GG	GA	AA	CC	TG	Healthy participant
HV1069	Healthy participant	13	59	2		23.4	1.36	69.6448	85	2.07383	-2.89634	0	0	1	1.07918	0		GA	GG	GT	CC	GG	AA	TG	GG	AA	AA	TC	TG	Healthy participant
HV1091	Healthy participant	14	57	1		23	2.765	77.9266	79	3.30207	-1.35317	1	2	0	1.48144	0		GG	GG	GG	CC	GG	GG	TG	GG	AA	GA	TC	TG	Healthy participant
HV1093	Healthy participant	13	47	1		24.9	2.43	75.3107	90	2.95027	-1.56885	1	2	1	1.33041	0		GA	GT	TT	CC	GG	AA	TT	GG	AA	AA	TT	TG	Healthy participant
HV1095	Healthy participant	13	50	1		22.5	3.36	87.1348	80	3.7392	-0.884464	0	0	1	1.36549	0		AA	GT	TT	TC	GG	AA	GG	GG	AA	AA	TC	GG	Healthy participant
HV1097	Healthy participant	14	37	1		21.8	3.393	92.3211	87	3.38966	0.00914777	0	0	1	1.52244	0		GA	GT	GG	TC	GG	GA	GG	GG	AA	AA	TC	TG	Healthy participant
HV1098	Healthy participant	10	42	1		21.9	2.436	67.0616	87	3.30402	-2.40267	0	0	1	1.65801	0		GG	GG	GG	CC	GG	GA	GG	GG	GA	AA	TT	TT	Healthy participant
HV1100	Healthy participant	15	42	1		25.3	3.237	81.9924	83	3.6629	-1.0634	1	2	1	3.12385	1		AA	TT	GG	CC	GG	AA	TG	GG	AA	AA	TT	GG	Healthy participant
HV1104	Healthy participant	12	62	1		23.5	2.923	86.6603	79	3.20386	-0.703428	1	2	0	1.40654	0		AA	TT	GT	CC	AG	AA	GG	GG	AA	AA	TT	GG	Healthy participant
HV1107	Healthy participant	11	44	2		18.2	2.225	85.857	89	2.61901	-1.34857	0	0	1	1.8848	1		AA	GT	GT	CC	AG	GG	TG	GG	AA	AA	CC	TG	Healthy participant
HV1110	Healthy participant	13	50	2		16.5	2.046	81.9941	93	2.49951	-1.5832	0	0	1	2.3032	1		GA	GG	TT	CC	AG	AA	TG	AG	AA	GA	CC	GG	Healthy participant
HV1111	Healthy participant	15	74	1		28.5	1.8	65.2552	75	2.69251	-2.39102	1	2	0	1.79449	0		GA	GT	GG	CC	GG	GA	TG	AG	AA	GA	CC	TG	Healthy participant
HV1112	Healthy participant	13	70	1		20.2	2.22	75.883	74	2.8119	-1.57726	1	1	0	2.1038	0		AA	TT	GT	CC	AG	GA	GG	GG	AA	AA	CC	GG	Healthy participant
HV1113	Healthy participant	11	53	1		20.1	3.276	88.8626	63	3.54901	-0.657511	1	2	0	1.59879	0		GA	GT	TT	CC	AG	GA	TG	AG	AA	AA	CC	TG	Healthy participant
HV1114	Healthy participant	12	53	1		23.3	2.856	83.9509	84	3.27455	-1.0925	2	2	0	1.8488	0		AA	GT	GT	CC	GG	GA	TG	AG	AA	AA	TC	GG	Healthy participant
HV1122	Healthy participant	13	78	1		21.3	2.291	88.968	79	2.54588	-0.69473	1	2	1	1.77452	0		AA	GT	GT	CC	AG	AA	TT	AG	AA	AA	TC	GG	Healthy participant
HV1123	Healthy participant	12	61	1		25.9	1.924	61.2745	74	2.9593	-2.82863	1	2	1	1.70501	0		GA	GG	GT	CC	AG	AA	TT	AA	AA	AA	CC	TG	Healthy participant
HV1125	Healthy participant	11	53	1		25.5	2.408	79.5967	86	2.83395	-1.28468	1	2	0	0.69897	0		GA	GT	TT	CC	AG	GA	GG	GG	AA	AA	CC	TG	Healthy participant
HV1128	Healthy participant	16	40	1		21.6	3.741	93.0278	87	3.85945	-0.282843	1	1	1	1.85003	1		GA	GT	GG	CC	GG	AA	GG	GG	AA	GA	TC	GG	Healthy participant
HV1132	Healthy participant	13	51	2		20.1	1.392	68.9655	87	2.00965	-2.71004	0	0	0	0.897627	0		AA	TT	TT	CC	GG	AA	TG	AG	AA	AA	CC	TG	Healthy participant
HV1133	Healthy participant	13	62	1		19.5	2.08	70.7452	80	2.83936	-2.14599	0	0	0	2.16137	1		GA	GT	GT	CC	AG	GA	TG	GG	AA	AA	CC	TG	Healthy participant
HV1142	Healthy participant	6	56	1		22.9	2.73	81.5021	78	3.14352	-1.10194	1	2	1	1.09691	1		AA	GG	GT	CC	AA	GA	GG	AG	GA	AA	TC	TG	Healthy participant
HV1145	Healthy participant	14	38	2		23.3	2.528	94.4822	79	2.66075	-0.440617	2	1	1	2.60853	1		GA	GT	GG	CC	GG	GA	TG	GG	AA	AA	TC	TG	Healthy participant
HV1153	Healthy participant	13	50	2		26.6	2.61	107.075	90	2.48552	0.425367	0	0	1	2.15836	0		AA	TT	GG	CC	GG	GA	GG	GG	GA	GA	TC	TG	Healthy participant
HV1155	Healthy participant	14	55	2		22.9	2.052	95.22	76	2.12469	-0.283977	0	0	0	1.81491	1		AA	TT	GT	CC	GG	AA	TG	AG	AA	AA	CC	TG	Healthy participant
HV1156	Healthy participant	13	38	1		17.8	3.045	74.1913	87	3.80484	-1.85171	0	0	1	1.69636	0		GA	GT	GG	CC	GG	GA	TG	AG	GA	AA	TC	GG	Healthy participant
HV1157	Healthy participant	13	58	1		26	2.484	80.8747	92	2.93446	-1.26831	1	2	0	1.44248	0		AA	TT	GT	CC	AG	GA	TG	GG	GA	GA	CC	TG	Healthy participant
HV1158	Healthy participant	11	47	1		29.3	3.818	93.9757	83	3.87414	-0.128922	0	0	1	2.233	1		AA	GT	GT	CC	AG	GA	TG	AG	AA	AA	TC	GG	Healthy participant
HV116	Healthy participant	10	49	2		25.8	2.236	97.0055	86	2.40837	-0.620126	0	0	0	1.24304	0		GA	GG	GT	CC	GG	GA	TG	AG	AA	GA	TT	TT	Healthy participant
HV1165	Healthy participant	10	47	1		22.2	2.784	81.3386	87	3.21313	-1.18817	0	0	1	1.98408	0		AA	GT	GT	CC	AG	GG	GG	GG	AA	AA	TC	GG	Healthy participant
HV1166	Healthy participant	10	55	1		21.3	4.08	113.889	80	3.4355	1.58214	0	0	1	1.74507	1		AA	GT	GT	CC	AG	GA	TG	AA	GA	AA	CC	GG	Healthy participant
HV1170	Healthy participant	11	47	1		26.7	2.835	83.7182	81	3.23584	-1.10205	0	0	1	2.01284	1		GA	GT	TT	CC	AG	AA	TG	GG	GA	AA	TC	TG	Healthy participant
HV1179	Healthy participant	11	30	1		24.6	3.69	93.1427	82	3.70529	-0.0387567	0	0	0	1.65418	0		AA	GT	GT	CC	GG	AA	TG	AG	GA	AA	TC	TG	Healthy participant
HV1187	Healthy participant	13	39	2		30	2.2	84.8373	88	2.59947	-1.37825	0	0	1	1.67669	0		AA	TT	GG	CC	GG	AA	GG	GG	AA	AA	TT	TG	Healthy participant
HV1195	Healthy participant	11	57	2		21.2	2.38	114.745	85	2.13869	0.909938	0	0	1	1.80072	1		AA	GT	TT	CC	AG	GA	TG	GG	AA	AA	TC	GG	Healthy participant
HV1196	Healthy participant	12	53	2		20.2	2.1	90.0746	75	2.382	-1.00524	0	0	0	1.59218	1		AA	TT	TT	CC	AG	GA	GG	GG	AA	GG	TT	GG	Healthy participant
HV1201	Healthy participant	15	40	2		19.4	2.816	104.26	88	2.73776	0.251481	0	0	1	1.71012	1		AA	TT	GT	CC	GG	AA	TG	AG	AA	AA	CC	GG	Healthy participant
HV1203	Healthy participant	14	58	1		27.7	2.32	75.2815	80	2.89979	-1.65199	1	2	0	2.27875	1		AA	TT	TT	CC	GG	AA	TG	GG	AA	AA	CC	TG	Healthy participant
HV1204	Healthy participant	13	71	1		21.9	2.622	87.6956	69	2.87317	-0.648925	1	1	0	2.8109	0		GA	GT	GT	CC	GG	GA	GG	GG	AA	GA	TC	TG	Healthy participant
HV1208	Healthy participant	13	59	1		22.7	1.872	66.5639	78	2.7159	-2.54927	2	2	1	2.20952	0		AA	TT	GT	CC	AG	GA	TT	AA	AA	GG	TC	TG	Healthy participant
HV1209	Healthy participant	14	57	1		24	2.816	80.8968	88	3.29838	-1.21673	2	2	0	1.78104	0		AA	GT	GT	TC	GG	AA	TG	AG	GA	GA	TC	GG	Healthy participant
HV121	Healthy participant	14	35	2		23.5	2.32	91.7285	80	2.43691	-0.418838	0	0	1	2.35218	0		AA	TT	GT	CC	GG	GA	GG	GG	AA	GA	CC	TG	Healthy participant
HV1211	Healthy participant	15	58	2		26.1	2.08	95.0209	80	2.16775	-0.329712	0	0	1	2.75815	1		AA	GT	GG	TC	GG	AA	GG	GG	AA	AA	TC	GG	Healthy participant
HV1212	Healthy participant	12	62	1		29.4	2.528	78.6856	79	3.03807	-1.3472	2	2	1	2.4216	0		GA	GT	GT	CC	AG	GA	GG	GG	AA	AA	TC	GG	Healthy participant
HV1217	Healthy participant	18	59	2		20.7	1.296	60.2521	81	2.24336	-3.59647	0	0	0	1.4216	0		AA	TT	GG	CC	GG	AA	TT	GG	AA	AA	CC	GG	Healthy participant
HV1219	Healthy participant	15	68	2		18.6	1.422	77.5366	79	1.93423	-2.0339	0	0	0	1.59218	0		GA	GT	GG	CC	GG	AA	GG	GG	AA	GA	CC	TT	Healthy participant
HV122	Healthy participant	15	36	2		23.3	2.376	90.6154	88	2.49105	-0.404671	0	0	1	1.58995	1		AA	TT	GG	CC	GG	GA	GG	GG	AA	GA	TC	GG	Healthy participant
HV1225	Healthy participant	10	61	1		18.2	2.496	76.7908	96	3.10949	-1.59521	1	1	1	1.43775	1		GA	GT	GG	CC	GG	GA	TT	AA	GA	AA	TT	TT	Healthy participant
HV1227	Healthy participant	13	53	1		22.7	3.08	92.1412	77	3.18175	-0.273337	1	2	1	2.31175	1		AA	TT	GT	CC	GG	GA	TT	AG	AA	AA	CC	TT	Healthy participant
HV1228	Healthy participant	16	53	2		20.4	2.72	111.294	80	2.49941	0.732184	0	0	0	0.826075	0		AA	TT	GT	CC	GG	AA	TG	GG	AA	GA	TC	GG	Healthy participant
HV1229	Healthy participant	10	65	1		25	2.581	90.5923	89	2.7654	-0.522296	1	2	1	3.44716	0		AA	GT	GG	CC	AG	GA	TG	AG	AA	AA	TC	TT	Healthy participant
HV1231	Healthy participant	12	22	1		17.9	4.136	84.9494	88	4.73392	-1.20731	0	0	1	1.82478	1		AA	TT	GT	CC	AG	GA	GG	AG	AA	AA	CC	GG	Healthy participant
HV1232	Healthy participant	14	67	1		23.8	2.37	82.9008	79	2.68918	-0.913865	1	2	0	1.26245	0		GA	GT	GT	TC	GG	GA	TG	GG	GA	AA	TC	GG	Healthy participant
HV1237	Healthy participant	10	33	2		20.3	2.125	76.8724	85	2.72267	-1.94609	0	0	0	1.64836	0		AA	TT	GT	TC	AG	GG	GG	GG	AA	AA	TC	TT	Healthy participant
HV1238	Healthy participant	13	39	1		20.5	2.96	77.2718	80	3.62106	-1.68791	2	2	1	2.02119	1		GA	GT	GT	CC	AG	AA	TG	GG	AA	AA	TT	GG	Healthy participant
HV1244	Healthy participant	9	54	1		27.9	2.73	83.9135	78	3.03871	-0.862542	1	2	0	2.26951	0		GA	GT	TT	CC	AG	GG	TG	AA	AA	AA	TC	GG	Healthy participant
HV1246	Healthy participant	14	45	1		27.5	2.812	77.0246	76	3.39641	-1.54982	2	2	1	3.67486	0		GA	GT	GT	TC	GG	AA	TG	AG	AA	AA	TT	GG	Healthy participant
HV1247	Healthy participant	14	72	1		25.9	1.953	74.195	93	2.63563	-1.90443	1	2	0	1.23553	0		AA	TT	GT	TC	AG	AA	GG	GG	AA	AA	TC	GG	Healthy participant
HV1250	Healthy participant	13	56	2		20.7	1.8	84.1987	75	2.17944	-1.46005	0	0	1	1.84819	1		AA	GT	GT	CC	GG	GA	GG	GG	GA	GG	TC	GG	Healthy participant
HV1251	Healthy participant	13	59	2		20.8	1.76	89.937	80	2.0639	-1.20644	0	0	0	0.69897	0		GA	GT	GT	CC	GG	AA	GG	GG	AA	GA	TT	TG	Healthy participant
HV1253	Healthy participant	9	53	2		25.9	1.825	75.9878	73	2.42812	-2.14439	0	0	1	1.88423	1		GA	GG	TT	CC	AG	GG	GG	GG	AA	AA	TC	GG	Healthy participant
HV1254	Healthy participant	11	66	2		25.8	1.386	81.6136	77	1.82889	-1.89361	0	0	1	1.33646	0		AA	GT	GT	CC	GG	GA	GG	GG	AA	GA	TT	TG	Healthy participant
HV1256	Healthy participant	13	66	2		20.1	2.106	99.7719	78	2.25403	-0.502359	0	0	1	2.76193	0		AA	GT	GT	CC	AG	AA	TG	AG	AA	AA	CC	GG	Healthy participant
HV1257	Healthy participant	13	50	2		23.5	1.909	83.7078	83	2.288	-1.44251	0	0	0	0.959041	0		AA	GT	GT	TC	GG	AA	TG	AG	GA	GA	TC	TG	Healthy participant
HV1258	Healthy participant	12	67	1		22.5	2.19	80.1282	73	2.66347	-1.3687	1	2	0	1.57978	0		GA	GG	GG	CC	GG	GA	GG	GG	AA	GA	TT	TG	Healthy participant
HV1259	Healthy participant	16	69	1		24.2	2.32	82.0023	80	2.72435	-1.12242	0	0	0	1.5611	0		AA	TT	GG	CC	GG	AA	TG	AG	AA	AA	CC	GG	Healthy participant
HV1261	Healthy participant	16	40	1		24.4	3.564	85.9353	81	3.98281	-0.969105	1	2	0	1.22272	0		AA	TT	GT	CC	GG	AA	TG	GG	AA	AA	CC	GG	Healthy participant
HV1262	Healthy participant	16	36	1		22.9	2.835	69.4582	81	3.78788	-2.34374	2	1	1	1.74194	1		AA	TT	GT	CC	GG	AA	TG	GG	AA	AA	CC	GG	Healthy participant
HV1263	Healthy participant	13	65	2		19.9	1.28	68.4619	80	1.86072	-2.48858	0	0	0	1.07555	0		AA	TT	GT	CC	GG	AA	GG	GG	AA	AA	TC	TG	Healthy participant
HV1264	Healthy participant	13	61	1		24.7	2.1	73.3445	84	2.73578	-1.879	1	2	0	1.99211	0		AA	TT	GT	TC	GG	AA	TG	AG	GG	AA	TC	GG	Healthy participant
HV1268	Healthy participant	12	58	2		15.9	1.36	69.5687	80	2.06212	-2.88299	0	0	1	2.60959	0		GA	GT	GT	CC	GG	GA	TG	AG	GA	AA	CC	TG	Healthy participant
HV1269	Healthy participant	13	51	2		22	2.262	89.8693	87	2.51541	-0.864746	0	0	1	1.18752	1		AA	TT	GT	CC	GG	GA	GG	GG	AA	AA	TC	GG	Healthy participant
HV127	Healthy participant	15	61	2		22.5	1.68	88.5417	80	2.00025	-1.29488	0	0	1	2.14301	0		GA	GT	GT	TC	GG	GA	TG	GG	AA	GA	TT	GG	Healthy participant
HV1270	Healthy participant	9	51	2		19.3	1.911	89.8005	91	2.10933	-0.806422	0	0	1	2.10037	1		AA	TT	GG	CC	AA	GA	TG	AG	GG	AA	TT	GG	Healthy participant
HV1271	Healthy participant	12	49	2		22.8	2.21	94.8112	85	2.34505	-0.498174	1	1	0	1.06819	0		AA	TT	TT	CC	AG	GG	GG	GG	AA	GG	CC	TG	Healthy participant
HV1272	Healthy participant	13	37	2		22.2	2.403	80.8244	89	3.11309	-2.05175	0	0	0	2.5977	0		AA	TT	TT	TC	AG	GA	TG	AG	AA	AA	CC	GG	Healthy participant
HV1273	Healthy participant	13	33	2		19.5	2.67	94.4905	89	2.75084	-0.254559	0	0	1	2.39794	0		AA	GT	GT	TC	AG	AA	TT	GG	AA	AA	TC	TT	Healthy participant
HV1275	Healthy participant	13	39	2		20.8	3.071	107.259	83	3.01662	0.158477	0	0	1	1.48996	1		AA	GT	GT	CC	GG	AA	TG	AG	GA	GA	TC	GG	Healthy participant
HV1278	Healthy participant	12	66	1		22.9	2.94	91.2868	84	3.05706	-0.297403	0	0	1	1.57403	1		GA	GT	TT	CC	GG	GA	TG	AG	AA	AA	TC	GG	Healthy participant
HV1279	Healthy participant	13	61	1		22.3	2.8	89.6746	80	2.98004	-0.488479	2	2	0	1.21748	0		AA	TT	GT	CC	AG	AA	GG	GG	GA	GA	TC	GG	Healthy participant
HV1281	Healthy participant	12	57	2		18.3	2.24	100.228	80	2.25931	-0.0698377	0	0	0	0.826075	1		GA	GT	GT	TC	GG	GA	TG	GG	GA	AA	TC	TT	Healthy participant
HV1282	Healthy participant	10	56	1		23.5	2.25	70.3055	75	2.96142	-2.01233	1	2	1	2.08279	0		AA	TT	TT	CC	AG	GA	TG	GG	GA	AA	TC	TG	Healthy participant
HV1283	Healthy participant	12	32	2		22.4	2.37	86.1883	79	2.78972	-1.32061	0	0	1	1.26482	1		AA	TT	GT	TC	AG	GA	TG	AG	AA	AA	TT	GG	Healthy participant
HV1284	Healthy participant	10	65	2		22.8	1.85	91.1271	74	2.22537	-1.31936	1	2	0	2.29226	0		AA	GT	TT	CC	AG	AA	TG	AA	GA	GA	CC	TG	Healthy participant
HV1285	Healthy participant	15	60	2		21.6	1.85	86.9088	74	2.29092	-1.57476	1	1	1	1.35793	0		AA	GT	GG	CC	GG	AA	TG	AG	AA	AA	CC	GG	Healthy participant
HV1286	Healthy participant	13	35	2		19.6	2.187	78.3253	81	2.85572	-2.09201	0	0	1	2.26951	1		GA	GT	GT	CC	AG	AA	GG	GG	AA	GA	TC	TG	Healthy participant
HV1287	Healthy participant	11	49	2		21	2.2	90.2749	88	2.49208	-1.02106	0	0	0	1.47712	0		AA	TT	TT	CC	AG	GA	TG	AA	AA	AA	CC	GG	Healthy participant
HV1290	Healthy participant	15	54	2		23.6	1.3	67.5535	65	1.91511	-2.78323	0	0	1	1.95999	1		AA	TT	GG	TC	GG	AA	GG	GG	AA	AA	TC	TG	Healthy participant
HV1293	Healthy participant	15	54	2		21.9	1.168	53.0739	73	2.30453	-4.39188	0	0	1	2.08279	1		GA	GT	GG	TC	GG	AA	GG	GG	AA	AA	TC	TG	Healthy participant
HV1295	Healthy participant	11	41	2		27.3	2.187	86.0047	81	2.57636	-1.35947	1	1	0	1.17026	0		AA	GT	TT	CC	GG	AA	TG	AG	AA	GA	TT	TG	Healthy participant
HV1296	Healthy participant	13	37	2		22.8	2.67	103.156	89	2.61056	0.198746	0	0	1	2.35984	0		AA	TT	GT	CC	GG	GA	TG	AG	AA	GA	TC	TG	Healthy participant
HV1300	Healthy participant	10	56	2		24.9	1.725	81.2775	69	2.12588	-1.58431	0	0	1	1.36922	1		AA	TT	GT	CC	GG	GA	GG	GG	GA	AA	TC	TT	Healthy participant
HV1301	Healthy participant	12	55	2		22	2.16	91.8957	80	2.34328	-0.65249	0	0	0	1.46389	0		AA	GT	GG	CC	AA	GA	TG	GG	AA	GA	TC	TG	Healthy participant
HV1305	Healthy participant	17	34	1		30.4	3.96	98.7362	88	3.80982	0.368634	0	0	1	1.75051	1		AA	TT	GT	TC	GG	AA	TG	GG	AA	AA	CC	GG	Healthy participant
HV1307	Healthy participant	12	43	1		29.4	3.444	88.3571	82	3.7384	-0.716949	2	2	1	1.80414	1		GG	GG	TT	CC	AG	AA	TG	AA	AA	AA	CC	GG	Healthy participant
HV1309	Healthy participant	12	59	1		23.4	2.296	79.673	82	2.74601	-1.34448	1	2	0	1.30963	0		GA	GT	TT	TC	AG	GG	GG	GG	AA	GG	TC	TG	Healthy participant
HV131	Healthy participant	12	40	2		22.7	2.592	93.1499	81	2.88567	-0.908938	0	0	0	1.64836	0		AA	GT	TT	CC	GG	AA	GG	GG	AA	AA	CC	TG	Healthy participant
HV1312	Healthy participant	13	68	2		24.4	2.184	120.813	84	1.95052	0.878626	0	0	0	0.69897	0		GG	GG	GG	CC	GG	GA	GG	GG	AA	GA	TC	TT	Healthy participant
HV1320	Healthy participant	14	68	2		24	1.258	71.2173	74	1.95519	-2.77488	0	0	0	2.11394	0		AA	TT	GG	TC	GG	AA	TT	AG	GG	GA	TT	TG	Healthy participant
HV1321	Healthy participant	14	68	1		26	1.4	52.8461	70	2.58302	-3.49517	1	2	1	1.52504	1		AA	GT	GG	CC	GG	GA	TG	GG	AA	AA	CC	TG	Healthy participant
HV1324	Healthy participant	13	68	1		24.4	2.754	103.996	81	2.62091	0.387525	1	2	0	1.43136	0		GA	GG	GT	CC	GG	AA	TG	AG	AA	GA	TT	GG	Healthy participant
HV1326	Healthy participant	16	47	1		23	3.108	79.2758	84	3.72253	-1.46867	0	0	1	1.98137	1		GA	GT	GG	CC	GG	AA	GG	GG	AA	GA	TC	GG	Healthy participant
HV1331	Healthy participant	14	55	2		18.4	1.936	83.9519	88	2.31675	-1.38547	0	0	0	0.977724	1		GA	GT	TT	CC	GG	GA	TT	GG	AA	AA	CC	TG	Healthy participant
HV1337	Healthy participant	9	63	2		26.2	1.738	87.4396	79	2.0499	-1.20947	0	0	1	2.66181	0		GA	GG	GG	CC	GG	GG	GG	GG	GA	GA	TT	TT	Healthy participant
HV1344	Healthy participant	13	61	1		23.2	2.542	86.2307	82	2.7691	-0.663105	1	2	0	1.37107	1		GA	GT	TT	CC	GG	AA	TG	GG	GA	GA	TC	TG	Healthy participant
HV1347	Healthy participant	8	62	1		21.9	2.673	91.6248	81	2.81918	-0.416059	0	0	0	1.11394	0		GA	GG	GT	CC	AA	GA	GG	GG	GA	AA	TC	TG	Healthy participant
HV1350	Healthy participant	15	40	1		26.1	2.52	71.7648	84	3.18571	-1.92586	0	0	1	2.35603	0		AA	TT	GG	CC	GG	GA	TT	AG	AA	AA	TC	GG	Healthy participant
HV1351	Healthy participant	12	60	2		23.1	2.028	95.5201	78	2.18324	-0.573203	0	0	0	0.740363	0		AA	GG	GG	CC	GG	AA	TG	AG	GA	GA	TC	TG	Healthy participant
HV1367	Healthy participant	14	57	2		22.3	1.44	65.8266	72	2.17942	-2.89122	0	0	1	1.77085	1		AA	TT	GG	CC	AG	AA	GG	GG	GA	AA	CC	GG	Healthy participant
HV1372	Healthy participant	12	35	2		20	2.225	81.5842	89	2.69635	-1.54973	0	0	1	3.26245	1		AA	GG	GT	TC	GG	AA	GG	GG	GA	GA	TT	GG	Healthy participant
HV1387	Healthy participant	15	43	2		20.6	2.403	94.5552	89	2.57526	-0.595004	0	0	1	3.00432	1		AA	TT	GT	CC	GG	AA	TG	GG	GA	AA	CC	GG	Healthy participant
HV1392	Healthy participant	17	66	2		29.5	1.52	84.1043	80	2.02811	-1.96128	1	2	1	1.60531	1		GA	GT	GG	CC	GG	AA	TG	GG	AA	AA	CC	GG	Healthy participant
HV1396	Healthy participant	15	47	1		25.5	3.237	81.6827	83	3.73065	-1.17721	1	1	1	2.36549	0		AA	TT	GG	TT	GG	GA	TT	AG	AA	AA	TC	TT	Healthy participant
HV1401	Healthy participant	11	56	2		19.4	2.262	114.042	87	2.04042	0.881854	0	0	1	2.82086	1		AA	GT	GT	CC	GG	GA	GG	GG	GA	AA	CC	TG	Healthy participant
HV1403	Healthy participant	15	61	2		19.5	2.13	97.0335	71	2.27825	-0.520284	0	0	1	2.08636	1		AA	TT	GT	TC	GG	AA	TG	AG	GA	AA	CC	GG	Healthy participant
HV1410	Healthy participant	14	66	2		20.5	1.14	61.6523	57	2.07632	-3.63768	0	0	0	2.43136	0		AA	TT	GG	CC	GG	GA	TG	GG	AA	GA	TT	TG	Healthy participant
HV1418	Healthy participant	11	71	2		20	1.764	94.7269	84	2.04172	-0.992684	0	0	1	2.66839	1		AA	TT	GT	CC	AG	AA	GG	AG	AA	AA	TT	GG	Healthy participant
HV142	Healthy participant	15	53	2		18.5	1.971	81.0438	73	2.5521	-1.96028	0	0	1	3.02119	1		AA	TT	GT	CC	GG	AA	GG	GG	AA	AA	CC	GG	Healthy participant
HV1422	Healthy participant	8	40	2		23.6	2.726	102.896	94	2.65309	0.241873	0	0	1	2.27875	0		AA	TT	TT	CC	AA	GA	GG	GG	GA	AA	TC	TG	Healthy participant
HV1426	Healthy participant	13	73	1		18.4	1.827	68.4932	87	2.57906	-2.12373	0	0	0	1.88874	1		GA	GT	TT	CC	GG	AA	GG	GG	GA	AA	CC	GG	Healthy participant
HV1441	Healthy participant	11	48	1		23.3	3.362	98.3079	82	3.13458	0.641266	0	0	1	1.67943	1		AA	TT	GT	TC	GG	AA	GG	GG	GA	AA	TT	TT	Healthy participant
HV1443	Healthy participant	13	60	2		17.8	1.968	100.594	82	2.06301	-0.3702	0	0	1	2.35218	0		AA	TT	TT	CC	GG	AA	TG	AG	AA	AA	CC	TG	Healthy participant
HV1448	Healthy participant	13	42	2		22.6	2.236	94.0091	86	2.30467	-0.264198	0	0	0	1.26717	0		GA	GT	GG	CC	AG	GA	GG	GG	AA	AA	TC	GG	Healthy participant
HV1452	Healthy participant	11	69	1		23.1	2.19	71.0503	73	2.99084	-2.02496	1	2	1	1.65321	0		AA	GT	GT	CC	AG	GG	TG	GG	AA	GA	TC	TG	Healthy participant
HV1456	Healthy participant	15	43	2		18.4	2.16	82.1661	72	2.59876	-1.52045	0	0	1	3.34635	0		AA	TT	GT	CC	GG	AA	GG	GG	AA	GA	CC	TG	Healthy participant
HV1469	Healthy participant	11	39	2		24	1.988	82.8157	71	2.36255	-1.42273	0	0	1	1.90795	1		GA	GG	GT	CC	GG	GA	TG	AG	GA	AA	CC	TG	Healthy participant
HV147	Healthy participant	8	43	2		25.1	2.407	98.7492	83	2.43342	-0.0959514	0	0	1	2.55509	1		AA	GT	TT	CC	AG	GA	GG	GG	AA	AA	TT	TG	Healthy participant
HV1477	Healthy participant	13	46	2		19.7	2.291	87.9474	79	2.70839	-1.37145	0	0	1	3.01284	1		AA	TT	TT	CC	AG	GA	TG	GG	AA	GA	TC	GG	Healthy participant
HV1484	Healthy participant	14	69	2		20.9	1.638	100.783	78	1.81468	-0.723838	0	0	1	2.15229	0		AA	TT	GT	CC	GG	GA	TG	GG	GA	AA	CC	GG	Healthy participant
HV1486	Healthy participant	14	37	1		26.1	3.735	84.1062	83	4.23374	-1.09507	1	1	1	2.09691	0		GA	GT	GG	CC	AG	AA	GG	AG	AA	GA	CC	TG	Healthy participant
HV1490	Healthy participant	15	52	1		20	4.067	110.536	83	3.53942	1.28263	1	2	1	2.11394	0		AA	TT	GG	TC	GG	GA	GG	AG	AA	AA	CC	GG	Healthy participant
HV1493	Healthy participant	11	74	1		22.8	2.108	81.2191	68	2.54436	-1.23708	1	2	1	2.1038	1		GA	GG	TT	TC	GG	GA	TG	AG	GA	GA	TT	GG	Healthy participant
HV1498	Healthy participant	10	33	2		25.5	1.65	66.9186	66	2.45706	-2.9562	0	0	1	2.61595	1		AA	TT	TT	TC	AG	GA	TG	AG	GA	AA	TC	TG	Healthy participant
HV15	Healthy participant	9	69	1		18.7	2.76	95.5371	92	2.83802	-0.207903	0	0	1	2.04532	0		GA	GT	TT	CC	AA	GG	GG	GG	AA	AA	CC	TG	Healthy participant
HV1506	Healthy participant	13	67	1		24	2.214	78.2807	82	2.72149	-1.43576	1	2	1	2.63649	1		AA	TT	GG	CC	GG	AA	GG	GG	AA	AA	TC	TT	Healthy participant
HV1507	Healthy participant	15	40	1		33.8	3.91	97.8916	85	3.74212	0.413441	0	0	0	1.35603	0		AA	GT	GT	CC	GG	AA	TG	AG	AA	GA	CC	GG	Healthy participant
HV1508	Healthy participant	15	35	1		24.1	3.696	89.0032	84	3.80323	-0.263192	1	1	1	2.38561	1		AA	TT	GT	TC	GG	GG	TG	GG	AA	AA	CC	GG	Healthy participant
HV1510	Healthy participant	13	47	2		24.3	1.932	78.3893	84	2.46391	-1.92664	0	0	0	2.37658	0		GA	GT	GT	CC	GG	AA	TG	AG	AA	AA	TC	TG	Healthy participant
HV1512	Healthy participant	13	44	2		25.2	2.35	95.3249	94	2.42236	-0.263968	0	0	1	1.37107	0		GG	GG	GT	CC	GG	AA	GG	GG	AA	AA	TC	TG	Healthy participant
HV1513	Healthy participant	10	58	2		17.8	1.82	87.0841	91	2.25756	-1.60834	0	0	1	1.48996	1		AA	TT	TT	CC	AG	GA	GG	GG	AA	AA	CC	TT	Healthy participant
HV1514	Healthy participant	13	29	2		24.8	2.28	79.7006	95	2.94088	-2.00691	1	1	0	1.08279	0		AA	GT	GT	CC	GG	GA	TG	GG	AA	AA	TC	GG	Healthy participant
HV154	Healthy participant	10	55	1		25.3	3.157	94.3167	77	3.11292	0.119427	1	2	0	1.25042	0		GA	GT	TT	TC	GG	GA	GG	AG	AA	AA	TT	TG	Healthy participant
HV156	Healthy participant	13	64	2		27.3	1.35	76.4192	75	1.9367	-2.43506	0	0	1	1.00432	1		AA	TT	GT	CC	AG	GA	GG	GG	AA	AA	CC	GG	Healthy participant
HV163	Healthy participant	10	52	2		24.1	2.075	92.5192	83	2.29981	-0.83331	0	0	1	1.71012	1		AA	TT	GT	CC	GG	GG	TG	GG	GG	AA	TC	TG	Healthy participant
HV164	Healthy participant	15	42	1		22	3.696	97.2251	77	3.55336	0.367132	0	0	1	1.56585	0		AA	TT	GG	CC	GG	GA	TG	GG	GA	GA	TC	GG	Healthy participant
HV176	Healthy participant	14	50	1		21.6				3.40822	-8.72149	1	2	1	2.02531	1		AA	TT	GT	TC	GG	AA	GG	GG	AA	AA	TC	TG	Healthy participant
HV177	Healthy participant	14	47	2		22.5				2.60122	-11.1727	0	0	1	2.52892	1		AA	TT	GT	TC	GG	GA	GG	GG	AA	AA	TC	GG	Healthy participant
HV179	Healthy participant	15	66	1		24.7	2.49	92.785	83	2.61286	-0.365191	0	0	1	2.53529	0		AA	TT	GT	TT	GG	AA	GG	GG	GA	GA	TC	TG	Healthy participant
HV183	Healthy participant	15	44	1		20.9	3.315	95.7315	85	3.29511	0.0546794	0	0	1	1.53782	1		AA	TT	GG	TC	GG	GA	GG	GG	AA	AA	CC	TG	Healthy participant
HV188	Healthy participant	13	40	1		25.6	3.652	95.6328	83	3.49261	0.420598	0	0	1	2.32428	0		AA	TT	GT	CC	GG	AA	GG	GG	AA	AA	TC	TG	Healthy participant
HV191	Healthy participant	10	40	1		27.1	3.393	91.2801	87	3.4485	-0.148317	1	2	1	3.65321	0		AA	TT	GG	CC	AA	GA	GG	AG	GA	GA	TT	GG	Healthy participant
HV195	Healthy participant	15	58	2		25.1	2.175	94.5423	75	2.43133	-0.865309	0	0	0	1.60746	0		GA	GT	GG	CC	GG	GA	TG	GG	GA	GA	CC	TG	Healthy participant
HV2001	Healthy participant	11	65	1		22.3954	3.83	106.7	73.8	3.46125	0.834471	1	1		1.42813	1		GA	GG	TT	TC	AG	GA	TT	AG	AA	AA	TC	TG	Healthy participant
HV2002	Healthy participant	13	52	1		29.0698	3.47	97.5	85.89	3.37764	0.235305	2	1		1.82282	0		GA	GT	TT	TC	AG	GA	GG	AG	AA	GA	CC	GG	Healthy participant
HV2003	Healthy participant	11	51	1		22.2291	3.26	91.8	78.18	3.36279	-0.264796	1	1		1.99739	0		GA	GG	GT	CC	AG	GA	TT	AG	AA	GA	TC	TT	Healthy participant
HV2004	Healthy participant	14	70	1		23.5294	2.61	87.6	75	2.88718	-0.719337	1	1		2.41664	0		AA	TT	GG	TC	GG	GA	TG	GG	GA	GA	TC	TT	Healthy participant
HV2005	Healthy participant	15	70	2		23.1385	2.04	120.7	84.3	1.82017	0.866577	1	1		0.612784	0		AA	TT	GT	CC	GG	AA	TT	GG	AA	AA	CC	TT	Healthy participant
HV2006	Healthy participant	13	62	1		28.7211	3.3	94.6	73.17	3.35197	-0.124413	1	1		1.71096	0		AA	GT	GG	CC	GG	AA	TG	AG	AA	AA	TT	GG	Healthy participant
HV2007	Healthy participant	10	42	1		24.2215	3.52	93.4	81.67	3.50919	0.028178	2	1		1.61909	0		AA	TT	TT	CC	AG	GG	TG	AG	GA	GG	TC	TG	Healthy participant
HV2008	Healthy participant	13	66	1		25.5593	2.57	84	72.6	2.94454	-0.987897	1	1		1.04532	1		AA	TT	GT	CC	GG	AA	GG	GG	GA	AA	TC	GG	Healthy participant
HV2009	Healthy participant	15	70	1		25.1486	2.38	88.5	71.26	2.62952	-0.71101	2	1		2.66276	0		AA	TT	TT	CC	GG	AA	TG	GG	AA	GA	TC	GG	Healthy participant
HV2010	Healthy participant	11	48	1		26.8923	3.33	95.4	77.08	3.27378	0.151795	1	1		1.32428	0		GA	GG	GT	CC	AG	AA	GG	GG	AA	AA	CC	TT	Healthy participant
HV2011	Healthy participant	12	42	1		24.2215	3.89	103.2	86.64	3.50919	0.99246	1	1		2.60423	0		GA	GT	TT	TC	GG	GA	GG	GG	AA	GA	TT	TG	Healthy participant
HV2012	Healthy participant	10	54	1		27.7743	3.25	87.4	73.53	3.55769	-0.734293	1	1		2.55267	0		AA	GT	GG	CC	AG	GA	GG	GG	AA	GA	TT	TT	Healthy participant
HV2013	Healthy participant	11	65	2		20.8889	1.85	98.9	70.88	1.98063	-0.50949	2	1		2.33646	0		GA	GG	TT	TC	GG	GA	GG	GG	AA	AA	TC	TG	Healthy participant
HV2014	Healthy participant	12	74	1		22.1003	2.63	101.9	79.22	2.54132	0.251705	1	1		2.6637	0		GA	GG	GT	CC	AG	GG	TT	GG	GA	AA	CC	GG	Healthy participant
HV2015	Healthy participant	12	42	2		25.3444	2.77	102.6	78.92	2.78411	-0.0448142	2	1		2.15229	0		GA	GT	GT	CC	GG	GA	GG	GG	GA	AA	TC	GG	Healthy participant
HV2016	Healthy participant	13	41	1		28.5319	4.18	92.7	74.25	4.38265	-0.424607	2	1		1.75587	0		AA	GT	GT	CC	GG	AA	GG	GG	AA	AA	TC	GG	Healthy participant
HV2017	Healthy participant	13	54	2		20.8209	2.44	100.8	80.79	2.49334	-0.178466	2	1		1.91751	0		GA	GT	GG	TC	AG	GA	GG	AG	GA	GA	CC	TG	Healthy participant
HV2018	Healthy participant	16	66	1		22.0386	2.47	84.9	71.8	2.81088	-0.941885	1	1		1.18469	0		AA	GT	GT	TC	GG	AA	TT	AG	AA	AA	CC	GG	Healthy participant
HV2019	Healthy participant	13	69	2		19.8791	2.13	110.4	78.02	2.07152	0.206907	1	1		2.03743	0		GA	GG	GT	CC	AG	AA	TG	GG	GA	AA	CC	GG	Healthy participant
HV202	Healthy participant	13	68	2		22.8	1.296	81.9879	81	1.70815	-1.84722	0	0	0	0.982271	0		AA	GT	GG	TC	GG	GA	TG	AG	AA	AA	TT	GG	Healthy participant
HV2020	Healthy participant	15	66	1		22.7204	2.92	91.3	83.43	3.08119	-0.406315	1	1		1.47857	0		AA	TT	GG	CC	GG	AA	GG	GG	AA	GA	TC	TG	Healthy participant
HV2021	Healthy participant	10	67	2		18.2615	2.12	119.1	75.99	1.89942	0.861933	2	1		1.60746	0		GG	GG	TT	CC	GG	GG	GG	GG	AA	AA	TC	TG	Healthy participant
HV2022	Healthy participant	8	48	2		25.6369	2.04	84.3	77.27	2.45886	-1.50289	2	1		1.12057	0		GA	GT	GT	CC	AA	GG	GG	GG	GG	AA	TC	GG	Healthy participant
HV2023	Healthy participant	14	62	2		26.3465	2.27	102.3	82.55	2.35226	-0.276466	1	1		2.28103	0		GA	GT	GG	CC	AG	AA	TG	GG	GA	AA	TC	GG	Healthy participant
HV2024	Healthy participant	11	69	1		23.4375	2.25	84.9	70.09	2.58777	-0.987106	1	1		0.908485	0		AA	GT	GT	CC	GG	AA	GG	GG	GA	AA	TT	GG	Healthy participant
HV2025	Healthy participant	14	64	1		21.0498	3.76	115.3	81.56	3.12643	1.60049	1			2.34635	0		AA	TT	GG	CC	GG	GA	TG	AG	AA	AA	TC	GG	Healthy participant
HV2026	Healthy participant	12	59	2		23.3091	1.94	91.9	78.54	2.1845	-0.913098	1	1		1.97451	0		AA	GT	GG	CC	GG	AA	GG	GG	GA	GA	TT	TG	Healthy participant
HV2027	Healthy participant	13	64	1		23.4236	3	102.4	85.71	2.81873	0.507911	1	1		2.78319	0		AA	TT	TT	TC	GG	GA	TG	AG	AA	AA	CC	TG	Healthy participant
HV2028	Healthy participant	13	78	1		25.4767	2.46	109.3	77.85	2.27813	0.554003	1	1		2.13988	0		GA	GT	TT	CC	GG	AA	TG	GG	AA	AA	TC	TG	Healthy participant
HV2029	Healthy participant	14	69	1		29.4118	2.63	87.4	74.5	2.91062	-0.729126	1	1		2.4216	0		AA	GT	GT	CC	GG	AA	GG	GG	AA	AA	CC	GG	Healthy participant
HV203	Healthy participant	12	49	1		25.5	2.856	82.06	84	3.32989	-1.24954	2	2	1	3.7767	0		AA	TT	GT	CC	GG	AA	TT	AA	AA	AA	TC	TT	Healthy participant
HV2030	Healthy participant	16	65	2		26.8352	1.92	100.5	79.67	2.02856	-0.412814	1	1		1.94349	0		AA	TT	GT	CC	GG	AA	TG	GG	AA	GA	TC	GG	Healthy participant
HV2031	Healthy participant	11	51	1		28.4082	3.12	82.8	70.43	3.59538	-1.14541	1	1		2.30103	0		AA	TT	GT	CC	AA	GA	GG	GG	GA	GA	TC	GG	Healthy participant
HV2032	Healthy participant	14	42	1		21.6049	4.35	105.3	76.72	3.92055	1.00178	2	1		2.06446	0		AA	TT	GT	TC	GG	AA	TG	AG	AA	AA	TC	TG	Healthy participant
HV2033	Healthy participant	15	62	1		26.3656	2.9	88.4	78.38	3.13633	-0.60463	1	1		3.2584	0		AA	TT	GG	CC	GG	AA	TG	GG	AA	AA	TT	GG	Healthy participant
HV2034	Healthy participant	14	46	2		17.3604	2.57	101.6	80.06	2.58818	-0.0614361	2	1		1.45332	0		AA	TT	TT	TC	GG	AA	TG	AG	AA	AA	CC	TG	Healthy participant
HV2035	Healthy participant	14	71	1		22.0386	2.63	94.9	77.81	2.7023	-0.198612	2	1		2.73878	0		AA	GT	GT	TC	GG	AA	TT	AG	GA	GA	TT	GG	Healthy participant
HV2036	Healthy participant	12	70	2		19.0443	2.26	125.6	76.35	1.93346	1.20593	1	1		1.4609	0		AA	TT	TT	TC	AG	GA	TG	AG	AA	AA	TC	GG	Healthy participant
HV2037	Healthy participant	14	49	2		21.0962	2.36	99.6	88.72	2.40837	-0.172985	1	1		1.03342	0		AA	GT	GT	CC	GG	AA	TG	GG	AA	AA	CC	TG	Healthy participant
HV2038	Healthy participant	11	69	2		21.5045	2.02	108	73.45	2.00061	0.071178	2	1		2.27416	0		AA	TT	TT	CC	GG	AA	GG	GG	AA	AA	TT	TG	Healthy participant
HV2039	Healthy participant	11	43	2		20.2848	2.07	82.8	75.27	2.52855	-1.63574	2	1		2.65225	0		GG	GG	GG	CC	GG	GA	TG	GG	GA	AA	TT	TT	Healthy participant
HV2040	Healthy participant	13	54	1		25.8264	3.63	99.5	73.78	3.48058	0.364491	1	1		1.76716	0		AA	TT	GG	CC	GG	GA	GG	GG	AA	GA	TC	TT	Healthy participant
HV2041	Healthy participant	11	56	1		24.6755	3.24	93.9	80	3.27893	-0.0994548	2	1		2.14301	0		AA	TT	GT	CC	GG	GA	GG	AG	AA	AA	TC	TG	Healthy participant
HV2042	Healthy participant	14	68	1		21.7079	2.42	80.7	76.34	2.90028	-1.26374	1	1		2.4456	1		AA	TT	GG	TC	GG	AA	GG	AG	AA	AA	TC	TG	Healthy participant
HV2043	Healthy participant	14	63	2		17.9089	2.19	100.9	72.28	2.31075	-0.410458	1	1		2.76567	0		GA	GT	GT	CC	GG	GA	GG	GG	GA	GA	CC	GG	Healthy participant
HV2044	Healthy participant	13	60	2		14.6051	2.1	98.6	98.59	2.22399	-0.448623	2	1		1.34439	0		GA	GT	GT	TC	GG	AA	TG	GG	GA	AA	TC	TT	Healthy participant
HV2045	Healthy participant	12	51	1		25.2595	3.18	90.6	80.71	3.32476	-0.377176	2	1		0.857332	0		AA	TT	TT	TC	AG	GA	GG	GG	AA	GA	CC	TT	Healthy participant
HV2046	Healthy participant	13	68	2		20.8117	2.05	107.3	72.95	2.04479	0.0189296	2	1		1.86982	0		GA	GT	GG	CC	GG	AA	GG	GG	GA	AA	TC	TG	Healthy participant
HV2047	Healthy participant	16	66	1		20.5693	2.51	86.3	76.06	2.81088	-0.831362	1	1		1.80414	0		GA	GT	GT	TC	GG	AA	TG	GG	AA	AA	TC	GG	Healthy participant
HV2048	Healthy participant	13	59	1		19.2336	3.34	106	85.86	2.99259	0.95242	2	1		0.30103	0		AA	GT	GG	CC	AG	AA	GG	GG	AA	AA	CC	TG	Healthy participant
HV2049	Healthy participant	15	75	1		19.3962	2.47	108.8	83.16	2.28319	0.584503	2	1		2.75051	0		GA	GT	GT	CC	GG	AA	TG	GG	AA	AA	TC	GG	Healthy participant
HV205	Healthy participant	8	60	1		22.6	2.607	80.8659	79	3.06502	-1.21719	1	1	1	1.64345	0		AA	GT	GT	CC	AA	GG	TG	GG	AA	GA	TT	TT	Healthy participant
HV2050	Healthy participant	12	69	1		28.2284	2.22	80.4	75.25	2.6827	-1.30434	1			1.6637	0		AA	TT	TT	TC	GG	AA	TG	AG	AA	AA	TT	TG	Healthy participant
HV2051	Healthy participant	12	53	1		21.9671	3.27	96.5	73.32	3.2039	0.176333	2	1		3.04493	0		AA	GT	TT	TC	AG	GA	TT	GG	AA	AA	TC	TG	Healthy participant
HV2052	Healthy participant	11	68	1		22.0386	2.88	100.7	73.85	2.76864	0.306963	2	1		1.20412	0		AA	GT	GT	TC	GG	GG	TG	AG	AA	AA	TC	TG	Healthy participant
HV2053	Healthy participant	11	39	1		26.3465	3.1	86.1	87.32	3.3035	-0.56956	2	1		1.70157	0		GA	GG	GT	CC	GG	GA	TG	AA	AA	AA	CC	TG	Healthy participant
HV2054	Healthy participant	12	69	1		25.6874	3.08	104.8	76.81	2.84458	0.625861	2	1		3.11528	0		AA	TT	GT	CC	AG	GA	GG	AG	GA	GG	TC	GG	Healthy participant
HV2055	Healthy participant	13	66	1		29.3724	3.22	111.8	84.51	2.77794	1.23593	2	1		3.33546	0		AA	TT	TT	TC	AG	GA	TG	GG	AA	AA	TC	GG	Healthy participant
HV2056	Healthy participant	10	70	1		23.255	2.88	95.4	71.11	2.9202	-0.103155	2	1		1.41162	0		AA	GT	GT	CC	AG	GA	TG	AG	GA	GA	TC	TG	Healthy participant
HV2057	Healthy participant	12	63	2		17.7988	1.92	88.1	75.29	2.32364	-1.38458	2	1		2.18752	0		AA	TT	GT	CC	GG	GA	GG	GG	GA	AA	CC	TG	Healthy participant
HV2058	Healthy participant	12	43	2		25.7812	2.24	87.2	79.72	2.61645	-1.29166	2	1		0.934498	0		AA	GT	GT	CC	GG	AA	TT	AG	AA	AA	TT	TG	Healthy participant
HV2059	Healthy participant	15	51	2		20.2848	2.52	108.2	81.82	2.36382	0.556607	1	1		1.28103	0		AA	TT	GG	CC	AG	AA	TG	AG	AA	AA	CC	GG	Healthy participant
HV2060	Healthy participant	10	59	2		24.7768	1.7	82.5	79.44	2.13387	-1.67785	1	1		1.90309	0		AA	TT	GT	CC	GG	GG	GG	GG	AA	AA	TT	TG	Healthy participant
HV2061	Healthy participant	12	46	1		22.7732	2.86	82.4	82.9	3.23521	-1.03834	2	1		2.6981	0		AA	TT	TT	CC	AG	GA	TG	GG	AA	AA	CC	TG	Healthy participant
HV2062	Healthy participant	14	64	1		24.8016	2.91	94.5	75.98	2.95358	-0.116532	2	1		3.21032	0		AA	TT	TT	CC	GG	AA	TG	GG	AA	GA	TC	TG	Healthy participant
HV2063	Healthy participant	9	62	2		19.7531	2.1	100	80.77	2.21093	-0.397313	2	1		0.30103	1		GG	GG	TT	CC	GG	GA	TG	GG	GA	AA	TT	TT	Healthy participant
HV2064	Healthy participant	12	54	2		24.0346	2.12	93	79.1	2.3311	-0.761442	2	1		1.98182	0		AA	GT	GG	CC	AG	AA	TG	GG	AA	AA	TT	TG	Healthy participant
HV2065	Healthy participant	12	65	1		23.2434	2.8	98.9	73.49	2.73259	0.193224	2	1		2.27416	0		AA	TT	GG	CC	GG	AA	GG	AG	GA	AA	TC	TG	Healthy participant
HV2066	Healthy participant	9	71	1		21.4337	2.26	81.9	72.2	2.68645	-1.17833	2	1		0.763428	0		GA	GT	GT	CC	AA	GA	GG	GG	AA	AA	TT	TG	Healthy participant
HV2067	Healthy participant	12	51	1		25.6896	3.32	92.5	86.01	3.40103	-0.206398	2	1		1.98227	0		AA	GG	GG	CC	GG	GG	TG	GG	AA	AA	CC	TG	Healthy participant
HV2068	Healthy participant	13	72	1		32.6795	2.63	89.5	82.45	2.85547	-0.580606	2	1		2.3075	0		AA	TT	GG	CC	GG	GA	TG	AG	AA	AA	TC	TG	Healthy participant
HV2069	Healthy participant	13	73	1		22.4082	3.01	105.2	79	2.78287	0.594403	1	1		2.66745	0		GA	GT	GT	CC	GG	GG	TG	GG	AA	AA	CC	TG	Healthy participant
HV2070	Healthy participant	15	61	2		21.2306	1.96	92	70.5	2.23718	-0.997596	1	1		1.8451	0		GA	GT	GG	TC	GG	AA	GG	AG	AA	GA	TC	TG	Healthy participant
HV2071	Healthy participant	15	40	2		18.4265	2.28	88	82.61	2.60821	-1.12718	2	1		0.778151	0		AA	TT	GT	TC	GG	GA	GG	GG	AA	AA	CC	GG	Healthy participant
HV2072	Healthy participant	12	64	1		23.7259	2.6	91.9	79.27	2.71959	-0.347304	2	1		2.4609	0		AA	TT	GT	CC	GG	GA	GG	GG	AA	AA	TC	TG	Healthy participant
HV2073	Healthy participant	14	46	2		31.8041	2.52	102	86.6	2.51895	0.00365433	2	1		1.11727	0		AA	TT	GG	TC	AG	AA	GG	GG	AA	AA	TT	GG	Healthy participant
HV2074	Healthy participant	11	68	2		24.0344	2.31	122.2	81.34	2.02104	1.04699	1	1		2.6721	0		AA	TT	GG	CC	AG	GA	TG	AG	AA	AA	TT	TG	Healthy participant
HV2075	Healthy participant	12	69	2		26.9655	1.86	94.4	75	2.11459	-0.897579	1	1		1.54407	1		AA	TT	TT	CC	AG	GA	TG	AG	AA	AA	CC	GG	Healthy participant
HV2076	Healthy participant	15	64	2		20.5721	2.06	102	77.44	2.14036	-0.291821	1	1		2.03743	1		AA	TT	GT	TC	GG	GA	GG	GG	AA	AA	CC	GG	Healthy participant
HV2077	Healthy participant	14	63	1		25.565	3.03	87.3	75.56	3.3279	-0.712703	1	1		0.875061	0		AA	TT	GG	CC	GG	GA	GG	GG	AA	AA	CC	TG	Healthy participant
HV2078	Healthy participant	10	64	1		21.8647	2.95	86.8	79.09	3.26814	-0.768829	1	1		1.5832	0		GA	GG	GT	CC	GG	GG	GG	GG	AA	AA	CC	TT	Healthy participant
HV2079	Healthy participant	12	68	1		22.2656	2.52	94	80.77	2.60825	-0.258205	1	1		2.36922	0		GA	GG	GG	CC	GG	GA	TG	AA	GA	GA	TC	GG	Healthy participant
HV2080	Healthy participant	12	48	1		24.3375	3.51	95.6	79.77	3.46653	0.11083	2	1		1.33445	0		AA	TT	GT	TC	GG	GA	TG	AG	AA	AA	TT	TG	Healthy participant
HV2081	Healthy participant	11	69	1		24.1672	3.11	111.5	82.28	2.71471	1.10118	1	1		1.9722	0		AA	TT	GT	CC	AG	AA	GG	GG	AA	AA	TC	TT	Healthy participant
HV2082	Healthy participant	11	75	1		26.8923	2.66	97.4	77.1	2.67176	-0.0314437	2	1		1.07555	0		AA	TT	TT	TC	GG	AA	GG	GG	AA	AA	TT	TT	Healthy participant
HV2083	Healthy participant	10	71	1		20.0692	2.41	81.7	81.69	2.86337	-1.17531	2	1		1.46982	0		AA	TT	TT	CC	AG	GA	GG	GG	AA	AA	TC	TG	Healthy participant
HV2084	Healthy participant	17	47	2		20.512	2.78	110.8	81.05	2.58098	0.664954	1	1		2.64345	0		AA	TT	GT	TC	GG	AA	TT	AG	AA	AA	CC	GG	Healthy participant
HV2085	Healthy participant	13	54	2		28.125	2.38	102.1	82.93	2.38464	-0.0161892	1	1		2.52114	0		GA	GT	GG	CC	GG	GA	GG	GG	AA	AA	TT	GG	Healthy participant
HV2086	Healthy participant	12	56	1		23.03	3.09	93.6	74.46	3.13267	-0.114089	2	1		2.32838	0		AA	TT	GT	TC	GG	GA	GG	GG	GA	AA	TC	TG	Healthy participant
HV2087	Healthy participant	17	69	1		24.623	2.98	97.7	79.47	2.94392	0.0926843	2	1		2.64246	0		AA	TT	GT	TT	GG	AA	TT	GG	GA	AA	CC	TG	Healthy participant
HV2088	Healthy participant	16	45	2		34.1311	2.25	93	86.21	2.43572	-0.675109	2	1		1.96988	0		AA	TT	GG	TC	GG	AA	GG	GG	AA	AA	TC	GG	Healthy participant
HV2089	Healthy participant	12	75	1		19.8347	2.87	107.9	75.33	2.61006	0.711475	1	1		0.30103	0		AA	GT	GG	CC	AA	GA	TG	GG	AA	AA	CC	TG	Healthy participant
HV2090	Healthy participant	12	72	1		23.1206	2.86	93.2	83.63	2.97025	-0.272917	2	1		2.07918	0		AA	GT	GT	TC	GG	GA	TG	GG	GA	AA	TT	GG	Healthy participant
HV2091	Healthy participant	16	69	1		20.9572	2.58	94.9	92.81	2.65087	-0.20219	1	1		1.55023	0		GA	GT	GT	TC	GG	AA	TG	GG	AA	AA	TC	GG	Healthy participant
HV2092	Healthy participant	13	45	2		22.0741	1.94	82.6	84.35	2.35128	-1.56744	2	1		1.5682	0		AA	GT	GT	CC	GG	AA	GG	GG	AA	GA	CC	TT	Healthy participant
HV2093	Healthy participant	15	74	1		23.7118	2.45	93.5	74.02	2.57183	-0.3417	1	1		2.65801	0		AA	GT	GG	TC	GG	AA	GG	GG	AA	GA	CC	TT	Healthy participant
HV2094	Healthy participant	7	62	1		19.8413	2.74	87.5	82.53	2.99642	-0.68668	1	1		0.919078	0		AA	GG	TT	CC	AA	GA	TG	GG	GG	GA	TC	TG	Healthy participant
HV2095	Healthy participant	13	69	1		24.6094	2.69	101.5	79.59	2.58777	0.29874	2	1		2.13988	0		AA	TT	GT	TC	GG	AA	TG	AG	AA	AA	TC	TT	Healthy participant
HV2096	Healthy participant	13	74	1		21.8871	2.77	95.2	71.03	2.82226	-0.133557	1	1		2.96802	0		AA	TT	GT	TC	GG	GA	GG	AG	GA	GA	TC	GG	Healthy participant
HV2097	Healthy participant	14	60	1		22.2291	2.85	86.4	73.83	3.14658	-0.767728	2	1		1.4133	0		AA	TT	TT	CC	GG	AA	TG	GG	GA	GA	TC	GG	Healthy participant
HV2098	Healthy participant	12	60	1		20.1956	2.92	91.5	82.25	3.0404	-0.322566	1	1		2.10037	0		AA	TT	GT	CC	GG	GA	TG	GG	GA	GA	TC	TT	Healthy participant
HV2099	Healthy participant	9	49	1		29.0688	3.13	86.7	71.14	3.40674	-0.713237	2	1		1.89321	0		GA	GT	TT	TC	AA	GG	TG	GG	GA	AA	TC	TG	Healthy participant
HV21	Healthy participant	7	43	2		18.8	1.992	82.291	83	2.43342	-1.63619	0	0	1	1.89209	1		AA	GG	TT	CC	GG	GA	TG	GG	GG	AA	TT	TG	Healthy participant
HV2100	Healthy participant	14	50	2		23.3355	2.25	90.7	78.4	2.55298	-1.02751	1	1		1.67669	1		GA	GT	GT	TC	GG	GA	TG	AG	GA	AA	CC	GG	Healthy participant
HV2101	Healthy participant	10	75	2		19.0965	1.99	105.3	84.32	2.02894	-0.131612	1	1		2.45637	0		AA	TT	TT	CC	GG	AA	TT	AG	GG	GA	TT	TT	Healthy participant
HV2102	Healthy participant	13	65	1		28.2828	2.54	86.4	77.68	2.83158	-0.80658	2	1		2.24797	0		AA	TT	TT	TC	GG	AA	GG	GG	GA	AA	CC	TG	Healthy participant
HV2103	Healthy participant	13	51	1		26.2976	2.9	82.6	79.02	3.32476	-1.10674	2	1		0.70757	0		AA	GT	GT	CC	GG	AA	TG	GG	AA	AA	TT	GG	Healthy participant
HV2104	Healthy participant	9	74	1		24.9941	2.28	87.7	71.25	2.55655	-0.780286	1	1		1.41162	0		GA	GT	GT	CC	AA	GA	GG	GG	GA	AA	TT	GG	Healthy participant
HV2105	Healthy participant	14	65	1		20.6193	3.28	102.8	77.91	3.06918	0.538029	2	1		2.63849	0		AA	TT	TT	TC	GG	AA	TG	AG	AA	GA	TC	TG	Healthy participant
HV2106	Healthy participant	13	43	1		19.1512	3.23	85.7	78.4	3.52741	-0.767599	1	1		1.0569	0		GG	GG	TT	TC	GG	AA	GG	GG	AA	AA	TC	TG	Healthy participant
HV2107	Healthy participant	10	45	2		21.3675	1.96	80.3	82.7	2.46416	-1.84041	1	1		1.33244	0		AA	GT	GT	CC	GG	AA	GG	AG	AA	AA	TT	TG	Healthy participant
HV2108	Healthy participant	12	57	1		22.8374	3.39	101.2	93.13	3.18122	0.546008	1	1		2.68753	0		AA	TT	TT	CC	AG	GA	GG	GG	AA	GA	TC	GG	Healthy participant
HV2109	Healthy participant	11	52	1		22.46	3.48	95.9	70.88	3.45422	0.0642263	2	1		2.29667	0		AA	TT	GT	CC	GG	GA	GG	GG	GA	AA	TC	TG	Healthy participant
HV2110	Healthy participant	13	57	1		21.4357	3.17	96.9	75.66	3.10904	0.16312	2	1		1.31387	0		AA	GT	GT	TC	GG	GA	GG	GG	GA	GA	TC	GG	Healthy participant
HV2111	Healthy participant	10	66	1		23.3355	2.42	85.2	77.56	2.74518	-0.920013	2	1		0.544068	0		AA	TT	TT	CC	AG	GA	TG	AG	AA	AA	CC	TT	Healthy participant
HV2112	Healthy participant	13	68	1		25.3155	2.69	101.9	80.3	2.57673	0.335473	1	1		2.49831	0		AA	TT	GT	TC	GG	AA	GG	AG	GA	AA	TC	GG	Healthy participant
HV2113	Healthy participant	14	52	2		23.0681	2.09	94.1	73.85	2.23609	-0.554817	2	1		1.75358	0		AA	TT	GT	TC	GG	GA	GG	GG	AA	AA	TC	GG	Healthy participant
HV2114	Healthy participant	12	73	1		30.1194	2.56	94.1	80	2.65656	-0.264719	2	1		1.30963	0		GA	GT	GT	CC	AG	GA	TT	AG	AA	AA	TC	TG	Healthy participant
HV2115	Healthy participant	12	54	1		27.1075	2.81	84.6	78.93	3.14371	-0.901264	1	1		3.0667	0		GA	GT	GT	TC	AG	GA	TG	AA	GA	GA	TC	GG	Healthy participant
HV2116	Healthy participant	12	74	2		25.1532	2.19	120.3	78.21	1.96092	0.799253	2	1		1.5966	0		AA	TT	TT	CC	AG	AA	TG	AG	GA	AA	CC	GG	Healthy participant
HV2117	Healthy participant	17	60	1		24.6094	2.41	83.1	81.42	2.76592	-1.04813	1	1		2.29667	1		GA	GT	GT	TC	GG	AA	TG	GG	AA	AA	CC	GG	Healthy participant
HV2118	Healthy participant	11	53	2		20.8117	2.16	96.4	73.72	2.26976	-0.40724	1	1		2.18184	0		AA	TT	TT	CC	AG	GA	GG	GG	AA	AA	CC	TG	Healthy participant
HV2119	Healthy participant	12	71	1		20.1956	2.74	95.1	75.07	2.7984	-0.154911	1	1		0.939519	0		AA	TT	GT	CC	GG	GA	GG	GG	AA	AA	TT	GG	Healthy participant
HV2120	Healthy participant	19	49	1		24.9135	3.5	98	76.25	3.36821	0.343547	1	1		2.68664	0		AA	TT	GG	TC	GG	AA	TG	GG	AA	GG	TC	GG	Healthy participant
HV2121	Healthy participant	11	45	2		17.6693	2.07	84.8	74.73	2.46416	-1.4307	1	1		1.66745	0		GA	GG	GG	CC	AG	GA	GG	GG	AA	AA	TC	TG	Healthy participant
HV2122	Healthy participant	12	44	1		32.05	2.75	84.9	87.58	2.97135	-0.674766	1	1		1.67761	1		AA	TT	GT	CC	AG	GA	GG	GG	AA	GA	TT	GG	Healthy participant
HV2123	Healthy participant	14	69	1		21.875	2.43	91.7	70.23	2.58777	-0.461078	2	1		2.07918	0		AA	TT	GT	CC	GG	AA	GG	GG	GA	AA	CC	GG	Healthy participant
HV2124	Healthy participant	12	43	1		29.2184	4.99	116.6	86.03	4.10897	1.95204	2	1		2.32634	0		GA	GT	TT	CC	GG	GA	TG	GG	AA	AA	CC	TT	Healthy participant
HV2125	Healthy participant	14	61	2		20.5457	2.48	118.7	81.85	2.18632	1.05107	1	1		2.0086	0		AA	TT	GG	CC	GG	AA	GG	GG	GA	GA	TT	GG	Healthy participant
HV2126	Healthy participant	14	49	2		20.3954	2.22	95.3	70.03	2.35326	-0.489824	1	1		3.23603	0		AA	TT	TT	CC	GG	AA	TG	GG	AA	AA	TC	GG	Healthy participant
HV2127	Healthy participant	11	42	2		25.2826	2.31	86.2	87.17	2.75372	-1.45135	1	1		1.36549	0		GA	GT	GG	CC	AG	GG	TG	AG	GA	AA	CC	TG	Healthy participant
HV2128	Healthy participant	12	64	1		24.1672	3.13	106.8	73.3	2.81873	0.872161	2	1		1.82282	0		GG	GG	GT	CC	GG	GA	TG	AG	AA	AA	TC	TG	Healthy participant
HV2129	Healthy participant	13	75	1		23.8751	2.53	95.1	77.13	2.61006	-0.219119	2	1		2.65896	0		AA	TT	GT	CC	AG	GA	GG	GG	AA	GA	CC	TG	Healthy participant
HV2130	Healthy participant	15	71	1		16.901	3.06	101	79.27	2.92906	0.331845	2	1		2.14613	0		AA	GT	GT	TC	GG	GA	TT	GG	AA	AA	CC	TG	Healthy participant
HV2131	Healthy participant	15	48	2		24.6094	2.42	98.4	78.57	2.51533	-0.329111	1	1		2.55023	1		GA	GT	GG	CC	AG	AA	GG	GG	AA	AA	CC	GG	Healthy participant
HV2132	Healthy participant	10	70	1		21.0772	2.45	89.7	84.48	2.66109	-0.594364	1	1		3.06521	0		AA	GT	TT	CC	AG	GA	TG	AG	AA	AA	CC	TG	Healthy participant
HV2133	Healthy participant	14	47	2		25.9645	2.26	93.4	85.28	2.45261	-0.689052	2	1		2.26951	1		GA	GT	GG	CC	AG	AA	GG	GG	AA	AA	TC	GG	Healthy participant
HV2134	Healthy participant	12	42	2		24.1672	2.96	110.4	87.57	2.75372	0.656686	1	1		2.46982	0		GA	GT	GG	CC	GG	AA	GG	AA	AA	AA	TC	TG	Healthy participant
HV2135	Healthy participant	12	40	2		27.9421	2.35	92.2	83.04	2.54891	-0.695041	1	1		1.97909	0		AA	TT	TT	TC	AA	GA	GG	GG	AA	AA	CC	GG	Healthy participant
HV2136	Healthy participant	10	43	1		23.939	3.5	92.8	88.61	3.52741	-0.0707494	1	1		1.88195	0		AA	GT	TT	CC	GG	AA	TG	AG	GA	AA	TC	TG	Healthy participant
HV2137	Healthy participant	11	64	1		29.3878	2.93	88	73.43	3.19691	-0.659387	2	1		1.95521	0		AA	TT	TT	CC	GG	GA	GG	GG	GA	AA	CC	TG	Healthy participant
HV2138	Healthy participant	10	73	1		20.0288	3.02	122.3	70.73	2.44235	1.72251	1	1		2.54531	0		AA	TT	GT	CC	AG	AA	TG	AG	GG	AA	CC	TT	Healthy participant
HV2139	Healthy participant	10	68	2		22.6757	1.63	94.2	71.81	1.85824	-0.926214	1	1		2.90687	1		AA	GT	GT	CC	AA	GA	TG	AG	AA	AA	TC	GG	Healthy participant
HV214	Healthy participant	14	60	1		28	3.116	102.135	82	2.8913	0.63301	1	2	1	1.36736	0		AA	TT	TT	TC	GG	AA	TG	AG	GA	AA	CC	GG	Healthy participant
HV2140	Healthy participant	15	67	1		19.7055	2.29	80.4	71.56	2.75724	-1.30475	1	1		2.27646	0		AA	TT	GG	CC	AG	GA	TT	AG	GA	GA	CC	GG	Healthy participant
HV2141	Healthy participant	15	72	1		21.1073	2.39	81.6	81.85	2.83926	-1.16347	1	1		2.1959	0		GA	GT	GT	CC	GG	AA	TG	GG	AA	GA	TC	TG	Healthy participant
HV2142	Healthy participant	18	56	2		21.5019	2.11	95	77.01	2.27265	-0.592763	0	0		1.3032	0		GA	GT	GT	TT	GG	AA	GG	GG	AA	GA	CC	GG	Healthy participant
HV2143	Healthy participant	15	50	2		23.3355	2.71	109.3	74.66	2.55298	0.521753	1	1		2.16137	1		AA	TT	GT	CC	GG	AA	TG	GG	AA	AA	CC	TG	Healthy participant
HV2144	Healthy participant	11	73	1		22.4813	2.73	104.6	82.48	2.56369	0.472458	1	1		0.342423	0		AA	GT	GT	CC	GG	AA	GG	GG	GG	GA	TT	GG	Healthy participant
HV2145	Healthy participant	11	55	2		22.2656	2.16	93.5	83.08	2.36726	-0.731207	2	1		0.78533	1		GA	GT	TT	TC	GG	GA	GG	GG	GA	AA	TT	GG	Healthy participant
HV2146	Healthy participant	12	47	2		27.5873	2.17	89.7	78.62	2.45261	-1.01544	1	1		1.98137	0		AA	TT	TT	CC	AG	AA	TT	AG	AA	AA	TC	TG	Healthy participant
HV2147	Healthy participant	10	45	1		26.9896	3.31	89.9	84.44	3.44735	-0.358854	2	1		3.05192	0		AA	GT	TT	TC	GG	AA	GG	GG	AA	AA	TT	TT	Healthy participant
HV2148	Healthy participant	14	63	1		31.0094	2.38	90.2	73.91	2.54473	-0.515384	1	1		2.25768	1		AA	TT	TT	CC	GG	AA	GG	GG	AA	GG	TC	TG	Healthy participant
HV2149	Healthy participant	10	48	2		19.6283	2.2	90.9	74.58	2.45886	-0.921392	1	1		1.68664	0		AA	GG	GT	CC	AG	GA	GG	GG	AA	AA	CC	TG	Healthy participant
HV2150	Healthy participant	14	44	1		28.0863	3.25	82.7	75.93	3.70825	-1.11932	2	1		3.12905	1		GA	GT	GG	CC	GG	AA	GG	GG	AA	AA	TC	TG	Healthy participant
HV2151	Healthy participant	14	43	1		27.3982	3.76	97.7	87.04	3.60786	0.383906	1	1		2.02938	1		AA	TT	TT	TC	GG	AA	GG	GG	GA	GA	TC	GG	Healthy participant
HV2152	Healthy participant	12	53	2		23.3377	2.86	122.7	85.89	2.3766	1.66799	1	1		1.89098	1		AA	TT	GG	CC	GG	GG	TG	AG	AA	AA	TT	GG	Healthy participant
HV2153	Healthy participant	13	42	2		18.8271	2.73	107.1	84	2.57453	0.530198	2	1		1.46687	0		AA	GT	GT	CC	GG	AA	GG	GG	AA	AA	TC	GG	Healthy participant
HV2154	Healthy participant	9	45	2		20.202	3.08	116.7	87.5	2.72675	1.12158	2	1		2.92993	0		AA	TT	TT	CC	AG	GA	GG	GG	GA	AA	TT	GG	Healthy participant
HV2155	Healthy participant	11	41	2		19.7239	2.62	103.6	85.9	2.53223	0.305141	1	1		0.39794	0		GA	GG	TT	TC	GG	AA	GG	GG	AA	AA	TT	TG	Healthy participant
HV2156	Healthy participant	13	22	2		16.3847	2.57	83.4	86.53	3.08837	-1.66344	0	0		2.91169	0		AA	TT	GT	CC	GG	GA	GG	GG	AA	GA	TT	GG	Healthy participant
HV218	Healthy participant	13	51	2		19.4	1.558	62.5104	82	2.45427	-3.24757	0	0	1	2.90849	1		AA	GT	GG	TC	GG	GG	TT	GG	GG	GG	TC	TT	Healthy participant
HV22	Healthy participant	12	70	1		21.1	3.276	117.773	84	2.72477	1.51583	1	1	1	2.19312	1		AA	TT	GT	CC	AG	AA	GG	GG	AA	AA	TC	TG	Healthy participant
HV221	Healthy participant	15	45	2		19.5	2.852	111.376	92	2.56487	0.97093	0	0	1	1.58659	1		AA	TT	GT	TC	GG	AA	TG	GG	AA	AA	TC	TG	Healthy participant
HV225	Healthy participant	15	50	1		21	3.588	95.0671	78	3.61136	-0.05642	0	0	1	0.982271	1		GA	GT	GT	TC	GG	AA	GG	GG	AA	AA	TC	GG	Healthy participant
HV232	Healthy participant	11	34	2		20.4	2.914	102.524	94	2.87231	0.125421	0	0	1	2.43457	1		AA	GT	TT	CC	GG	GA	TT	AG	GA	AA	CC	TG	Healthy participant
HV234	Healthy participant	12	60	2		28.6	1.577	74.5365	83	2.24449	-2.46791	2	2	1	2.00432	0		AA	TT	GT	CC	AG	AA	GG	GG	AA	AA	TT	GG	Healthy participant
HV235	Healthy participant	9	67	1		22.6	2.61	95.5742	90	2.64107	-0.0905925	1	2	0	2.86034	0		AA	TT	GT	CC	AG	GG	TG	AG	AA	AA	TC	TT	Healthy participant
HV236	Healthy participant	13	64	2		22.3	1.501	78.3044	79	2.02771	-2.07544	0	0	0	0.69897	0		GA	GT	GT	CC	AG	AA	GG	GG	AA	GA	TC	TG	Healthy participant
HV238	Healthy participant	13	51	1		24.1	3.081	90.3474	79	3.23808	-0.420235	1	1	1	2	0		AA	GT	GG	CC	AG	AA	GG	AG	AA	AA	CC	GG	Healthy participant
HV24	Healthy participant	15	63	1		20.2	2.484	74.0924	69	3.10328	-1.58881	2	2	0	1.60746	0		AA	TT	GT	TC	GG	AA	GG	GG	AA	GA	TC	TG	Healthy participant
HV244	Healthy participant	11	49	1		20.2	3.145	86.4118	85	3.51183	-0.917132	1	2	0	1.6721	0		AA	TT	TT	TC	AG	GA	TG	GG	GA	AA	TC	TG	Healthy participant
HV246	Healthy participant	13	49	2		19.8	2.444	102.4	94	2.49771	-0.185258	0	0	1	2.43933	0		GA	GT	GT	CC	AG	AA	GG	GG	AA	AA	TC	GG	Healthy participant
HV25	Healthy participant	15	60	2		23.4	1.76	85.5992	80	2.06054	-1.18641	0	0	0	1.15229	1		GA	GG	GT	TC	GG	AA	GG	GG	AA	AA	CC	GG	Healthy participant
HV253	Healthy participant	12	48	1		26.5	3.071	86.8542	83	3.35793	-0.755247	0	0	1	3.15534	0		GA	GT	GT	TC	GG	GA	GG	AG	AA	GA	TT	TG	Healthy participant
HV264	Healthy participant	12	51	2		20	2.314	98.0978	89	2.38561	-0.25553	0	0	1	1.48714	1		GA	GT	TT	CC	AG	GA	TG	GG	AA	AA	TC	GG	Healthy participant
HV266	Healthy participant	11	38	2		19.5	2.268	85.1987	84	2.57351	-1.05695	0	0	1	2.35411	1		GG	GG	GT	CC	AG	GA	GG	GG	AA	AA	TC	TG	Healthy participant
HV269	Healthy participant	16	39	2		16.7	2.064	84.3441	86	2.46077	-1.44746	0	0	1	1.902	1		AA	TT	GT	TC	GG	GA	TG	GG	AA	GA	TC	GG	Healthy participant
HV270	Healthy participant	12	45	1		20.5	3.888	98.6842	81	3.7484	0.335451	0	0	1	2.4609	1		AA	GT	TT	TC	GG	AA	TT	AG	GA	AA	TC	TG	Healthy participant
HV274	Healthy participant	14	54	1		27.4	3.045	94.6507	87	3.09643	-0.14101	0	0	0	1.56467	0		AA	GT	GT	CC	GG	AA	TT	AG	GA	GA	CC	TG	Healthy participant
HV28	Healthy participant	13	46	1		19.9	2.349	71.3842	87	2.97435	-1.88233	1	1	0	1.93095	0		GA	GT	GT	CC	GG	GG	TG	GG	AA	AA	TC	GG	Healthy participant
HV283	Healthy participant	13	44	2		24.3	2.268	90.3804	84	2.59552	-1.12777	0	0	0	0.716003	1		GA	GG	TT	CC	GG	AA	TG	AG	AA	GA	TC	GG	Healthy participant
HV285	Healthy participant	13	67	1		18.7	2.73	88.0626	78	2.95623	-0.589205	1	2	0	1.74036	0		GA	GT	GG	TC	GG	GA	TG	AG	AA	AA	TC	TT	Healthy participant
HV287	Healthy participant	11	51	2		22.5	2.04	96.8367	85	2.17174	-0.518232	0	0	0	1.41664	1		AA	GG	GT	TC	GG	AA	GG	AG	AA	AA	TC	TG	Healthy participant
HV290	Healthy participant	14	51	2		19.1	1.771	76.9165	77	2.38015	-2.24059	0	0	1	2.32634	1		AA	TT	TT	TC	GG	AA	GG	GG	AA	AA	TC	GG	Healthy participant
HV291	Healthy participant	14	55	2		25.3	2.542	113.231	82	2.35659	0.645036	0	0	1	2.4133	0		AA	TT	GT	TC	GG	AA	TG	GG	GA	AA	TT	GG	Healthy participant
HV295	Healthy participant	13	60	1		24.1	3.168	95.568	88	3.19673	-0.0732009	1	1	0	2.5172	0		AA	TT	TT	CC	GG	AA	TG	AG	AA	GA	CC	TT	Healthy participant
HV298	Healthy participant	11	54	1		25.7	2.772	82.0768	84	3.11094	-0.925025	1	2	1	1.90741	0		AA	GT	TT	CC	GG	AA	GG	GG	GA	AA	TC	GG	Healthy participant
HV30	Healthy participant	14	59	2		19.1	1.896	85.447	79	2.3212	-1.50768	0	0	1	3.22789	1		AA	TT	GT	CC	AG	AA	TT	GG	AA	AA	CC	TT	Healthy participant
HV31	Healthy participant	16	60	2		20.2	2.112	103.225	88	2.11524	-0.012244	0	0	1	1.60853	0		AA	TT	GG	CC	GG	GA	TG	GG	AA	AA	CC	GG	Healthy participant
HV311	Healthy participant	12	53	1		18.7	3.735	96.9094	83	3.66258	0.169007	1	2	1	1.24055	1		AA	TT	GG	CC	AG	GA	GG	GG	GA	GA	TC	TG	Healthy participant
HV32	Healthy participant	12	55	2		20.7	1.5	66.3423	75	2.31411	-3.04264	0	0	1	1.32634	1		AA	TT	TT	CC	GG	AA	GG	GG	AA	AA	TC	TG	Healthy participant
HV327	Healthy participant	11	54	1		20.3	3.108	92.8144	84	3.16199	-0.144971	1	2	0	2.03342	0		AA	TT	TT	CC	AG	GA	TG	GG	AA	AA	TT	GG	Healthy participant
HV330	Healthy participant	14	63	1		23	2.294	84.4223	74	2.6217	-0.995162	1	1	1	1.3927	0		AA	TT	TT	TC	GG	AA	GG	GG	GA	GA	CC	TG	Healthy participant
HV332	Healthy participant	16	57	1		20.5	2.322	77.3994	86	2.81466	-1.45623	1	2	0	2.11394	0		AA	TT	GT	TC	GG	AA	GG	GG	AA	AA	CC	GG	Healthy participant
HV336	Healthy participant	16	73	1		22.4	2.581	92.5926	89	2.73517	-0.41052	1	2	1	3.45637	0		AA	TT	GG	TC	GG	AA	TG	GG	AA	AA	TC	TG	Healthy participant
HV337	Healthy participant	14	69	2		23.9	1.848	111.046	84	1.83946	0.0341331	2	2	0	2.31597	0		AA	TT	GG	CC	GG	GA	GG	GG	AA	GA	TC	TG	Healthy participant
HV339	Healthy participant	14	62	1		21	3.293	107.52	89	2.93448	0.980366	1	2	1	1.07918	1		GA	GT	GG	CC	AG	GA	TG	GG	AA	AA	CC	TG	Healthy participant
HV341	Healthy participant	12	78	1		23	1.539	76.3504	81	2.15517	-1.98397	0	0	0	1.4456	0		AA	GT	TT	CC	AG	GA	TG	GG	AA	AA	CC	GG	Healthy participant
HV344	Healthy participant	14	54	2		18.1	2.047	94.3307	89	2.13773	-0.354867	1	1	1	3.05308	1		GA	GG	GG	CC	GG	AA	TG	AG	AA	AA	CC	TG	Healthy participant
HV361	Healthy participant	14	39	1		21.9	4.648	107.246	83	4.09978	1.23634	2	2	1	2.25285	1		GA	GT	GT	TT	AG	GA	TG	AG	AA	GA	TT	GG	Healthy participant
HV365	Healthy participant	8	37	2		22.6	2.04	77.5194	85	2.55949	-1.81969	0	0	1	3.09691	0		AA	GG	GT	CC	AG	GA	GG	GG	AA	AA	TC	TT	Healthy participant
HV367	Healthy participant	8	45	2		25.3	2.56	97.7738	80	2.75966	-0.640282	0	0	1	3.04139	1		AA	GT	GT	CC	AG	GG	TG	AG	AA	AA	TT	TG	Healthy participant
HV37	Healthy participant	15	59	2		22.1	1.242	64.1089	69	2.09376	-3.45602	0	0	0	1.35603	0		AA	TT	GG	CC	AG	GA	TG	GG	AA	GA	TC	GG	Healthy participant
HV376	Healthy participant	11	49	2		31	2.496	98.495	96	2.62292	-0.41816	0	0	1	1.74351	1		AA	TT	GT	CC	AG	GA	GG	GG	AA	AA	TC	TG	Healthy participant
HV377	Healthy participant	7	44	2		25.5	2.236	88.5169	86	2.51694	-0.995815	0	0	1	2.36922	0		GA	GT	TT	CC	AA	GA	TG	AA	AA	AA	TT	TG	Healthy participant
HV387	Healthy participant	14	72	1		21.6				2.61381	-7.35298	0	0	0	1.68664	0		AA	TT	GT	TC	GG	GA	TG	GG	GG	AA	CC	GG	Healthy participant
HV391	Healthy participant	17	45	1		28.8	2.584	67.4484	68	3.63861	-2.61061	2	2	0	1.24551	0		AA	TT	GG	TT	GG	AA	TG	AG	GG	GA	CC	GG	Healthy participant
HV393	Healthy participant	16	45	2		23.9	2.349	93.7857	87	2.48416	-0.48052	0	0	0	1.79588	0		GA	GT	GG	CC	GG	AA	GG	GG	AA	AA	CC	GG	Healthy participant
HV395	Healthy participant	9	38	2		21.8	2.465	89.001	85	2.73086	-0.864556	0	0	1	2.52892	0		GA	GT	TT	CC	AG	GA	GG	AG	AA	AA	TC	TG	Healthy participant
HV40	Healthy participant	12	63	2		20.3	2.1	97.629	84	2.28507	-0.63827	0	0	0	0.69897	0		GA	GG	GT	CC	AG	GA	GG	GG	AA	AA	CC	GG	Healthy participant
HV401	Healthy participant	13	44	1		28.9	3.4	94.9615	85	3.32605	0.20139	1	2	1	2.85248	1		AA	TT	TT	CC	GG	AA	GG	GG	AA	GA	TT	GG	Healthy participant
HV403	Healthy participant	13	40	2		16.5	3.003	115.004	91	2.6321	1.22551	2	1	1	2.53148	1		AA	TT	TT	CC	AG	AA	GG	GG	AA	GA	TC	GG	Healthy participant
HV408	Healthy participant	13	42	2		17.4	1.722	66.5727	82	2.58336	-3.07395	0	0	1	1.66181	1		GA	GT	GT	CC	AG	GA	GG	GG	AA	AA	CC	GG	Healthy participant
HV412	Healthy participant	13	42	1		25.6	3.655	87.6113	85	4.0354	-0.862111	0	0	1	3.1038	1		AA	TT	GT	CC	GG	GG	TG	AG	AA	GA	CC	TG	Healthy participant
HV42	Healthy participant	11	34	2		19.3	2.268	77.4157	81	2.89145	-1.9152	2	1	1	2.75664	0		AA	GT	GT	TC	AG	GA	TT	GG	AA	AA	TT	TT	Healthy participant
HV420	Healthy participant	13	46	2		18.9	1.869	73.2685	89	2.67884	-2.74383	0	0	1	1.67852	0		GA	GG	GT	TC	GG	AA	GG	GG	AA	AA	CC	TT	Healthy participant
HV425	Healthy participant	15	57	1		23.2	3.663	99.7562	99	3.45148	0.509866	1	2	1	1.85491	1		GA	GT	GT	CC	GG	AA	TG	AG	AA	GA	TC	GG	Healthy participant
HV427	Healthy participant	15	58	2		21.1	0.936	44.2282	52	2.35163	-5.33192	0	0	1	1.51188	1		GG	GG	GG	CC	GG	AA	TG	GG	AA	GA	TC	TT	Healthy participant
HV428	Healthy participant	13	64	2		24.7	1.476	75.03	82	2.12058	-2.44365	1	2	0	1.45484	0		AA	GT	GG	CC	GG	AA	GG	GG	GA	AA	CC	TG	Healthy participant
HV430	Healthy participant	14	51	1		26.6	3.015	88.4905	67	3.31339	-0.780144	1	2	0	1.31175	0		GA	GT	GT	CC	AG	GA	TG	GG	AA	GA	CC	TG	Healthy participant
HV435	Healthy participant	12	57	1		21.4	2.604	73.6627	84	3.36891	-1.88898	0	0	1	2.42325	0		GG	GG	GT	TC	AG	GA	TG	AA	AA	GA	TC	TG	Healthy participant
HV447	Healthy participant	15	37	1		23.8	3.24	79.6409	81	3.92217	-1.6168	1	1	1	2.34044	1		AA	GT	GT	TC	GG	AA	TT	AG	AA	AA	CC	TG	Healthy participant
HV454	Healthy participant	16	55	1		23.7	2.905	79.3651	83	3.49267	-1.41901	0	0	1	3.04922	1		GA	GT	TT	TT	GG	GA	GG	GG	GA	GG	CC	GG	Healthy participant
HV458	Healthy participant	16	37	2		21.2	2.492	98.666	89	2.49703	-0.0176271	0	0	1	2.22531	1		GA	GT	GT	TC	GG	AA	TG	GG	GA	GA	CC	TG	Healthy participant
HV459	Healthy participant	7	40	2		22.9	2.755	108.251	95	2.47856	0.972896	0	0	0	1.32428	0		AA	TT	GT	CC	AA	GG	GG	GG	GA	AA	TC	TT	Healthy participant
HV46	Healthy participant	14	66	1		24.2	2.448	78.2983	68	2.9513	-1.32448	1	2	0	1.6561	1		AA	TT	GT	TC	AG	AA	GG	GG	AA	GA	CC	TT	Healthy participant
HV467	Healthy participant	14	37	2		28.3	1.976	75.9013	76	2.63474	-2.25558	0	0	1	1.4843	1		GA	GT	GT	TC	GG	GA	GG	GG	AA	AA	CC	TG	Healthy participant
HV470	Healthy participant	13	42	2		22.7	2.46	92.3148	82	2.64556	-0.624851	2	1	1	2.31806	1		GA	GT	GT	CC	GG	GA	TG	GG	AA	AA	TC	TG	Healthy participant
HV476	Healthy participant	16	53	1		27	2.523	70.1774	87	3.38761	-2.1815	1	1	0	1.20412	1		AA	TT	GG	CC	AG	GA	TG	GG	AA	GA	CC	GG	Healthy participant
HV477	Healthy participant	11	62	1		22.4	2.244	70.4406	68	2.98605	-1.99406	2	2	0	1.83569	0		GA	GT	TT	CC	AG	AA	TG	GG	AA	AA	TC	TT	Healthy participant
HV479	Healthy participant	17	54	1		23.7	3.096	86.3895	86	3.41948	-0.803171	1	2	0	1.12385	1		AA	TT	GT	TT	GG	AA	TG	GG	AA	GA	TC	TG	Healthy participant
HV483	Healthy participant	10	35	2		23.5	2.72	101.618	85	2.64108	0.25863	0	0	1	2.12057	1		AA	TT	GT	CC	AG	GA	GG	AG	AA	AA	TT	GG	Healthy participant
HV485	Healthy participant	12	35	1		20.3	2.673	70.9183	81	3.52579	-2.25793	2	2	1	3.23553	1		GA	GT	GT	CC	AG	GA	GG	GG	GA	AA	CC	GG	Healthy participant
HV487	Healthy participant	10	66	1		24.2	2.079	72.9673	77	2.77794	-1.95412	1	2	0	2.55991	0		AA	TT	TT	TC	GG	GA	GG	GG	AA	AA	TT	TT	Healthy participant
HV488	Healthy participant	11	65	2		26.4	1.449	86.7754	69	1.8353	-1.65519	0	0	1	1.9284	1		GA	GT	GT	CC	GG	GA	TG	AG	GA	AA	TC	TG	Healthy participant
HV491	Healthy participant	14	50	2		31.5	2.38	94.6372	85	2.6241	-0.802933	0	0	0	1.51983	1		GA	GT	TT	TC	GG	AA	TG	GG	GA	AA	TC	GG	Healthy participant
HV500	Healthy participant	12	38	2		20.6	2.43	89.1456	81	2.88293	-1.4054	0	0	1	1.63144	0		GG	GG	GG	CC	AG	AA	GG	AG	AA	GG	TT	TT	Healthy participant
HV509	Healthy participant	16	49	1		24	2.89	90.6477	85	2.98372	-0.275802	0	0	1	2.52504	0		AA	TT	GT	TC	GG	AA	TG	AG	AA	AA	CC	GG	Healthy participant
HV510	Healthy participant	13	50	2		22.2	2.184	94.8112	78	2.3503	-0.609145	0	0	0	1.27646	0		GA	GT	GT	CC	GG	GA	GG	GG	AA	AA	TC	GG	Healthy participant
HV511	Healthy participant	10	52	2		25.3	2.464	112.098	88	2.25194	0.785814	0	0	0	1.98272	0		AA	GT	GT	CC	GG	AA	GG	AA	GA	AA	CC	TG	Healthy participant
HV512	Healthy participant	15	45	2		19.5	2.436	91.3868	87	2.71483	-0.912213	0	0	1	1.91487	1		AA	TT	GG	CC	GG	AA	TG	AG	AA	GA	CC	TT	Healthy participant
HV518	Healthy participant	14	36	2		23.8	3.104	117.647	97	2.62309	1.56777	0	0	1	2.51055	1		GA	GT	TT	TT	AG	GA	TG	GG	AA	AA	CC	TG	Healthy participant
HV523	Healthy participant	7	54	1		23.5	3.216	94.4845	67	3.20976	0.016516	1	1	1	2.80686	0		AA	GT	GT	CC	AG	GA	TG	AG	GG	GA	TT	TT	Healthy participant
HV525	Healthy participant	12	61	1		22.6	1.8	57.4493	75	2.99044	-3.21863	1	2	0	2.0569	0		GA	GG	GG	CC	GG	GA	GG	GG	AA	AA	TC	TG	Healthy participant
HV527	Healthy participant	15	36	1		17.4	3.102	72.1333	94	4.10897	-2.28323	0	0	1	1.65031	1		GA	GT	GG	TC	AG	AA	GG	GG	AA	AA	CC	TG	Healthy participant
HV529	Healthy participant	10	55	1		31.5	3.403	98.8947	83	3.26672	0.35182	0	0	1	2.00432	0		AA	TT	TT	CC	AG	GA	GG	GG	AA	AA	TT	GG	Healthy participant
HV530	Healthy participant	11	49	1		24.8	2.88	81.727	90	3.34519	-1.221	0	0	1	1.935	1		AA	TT	GT	CC	AG	GA	GG	AG	GA	AA	CC	GG	Healthy participant
HV531	Healthy participant	14	45	1		24.8	3.52	95.8064	80	3.41596	0.274342	2	2	1	1.95761	0		AA	TT	GT	TC	GG	AA	TG	AG	AA	GA	TT	TG	Healthy participant
HV532	Healthy participant	13	39	1		24.2	3.784	98.4252	86	3.59645	0.48216	2	2	0	2.04139	0		GA	GG	GG	TC	GG	AA	TG	AG	GG	AA	TC	GG	Healthy participant
HV542	Healthy participant	13	66	1		22.9	2.43	84.0218	81	2.75826	-0.924321	1	1	1	2.3075	1		GA	GT	GT	CC	GG	GA	TG	GG	AA	AA	TC	TG	Healthy participant
HV545	Healthy participant	16	51	1		23.6	2.349	75.0657	81	2.99912	-1.87786	1	2	0	1.57054	0		AA	GT	GG	TC	GG	AA	TG	GG	AA	AA	TC	GG	Healthy participant
HV548	Healthy participant	12	43	1		21.6	3.51	95.6598	78	3.40052	0.293091	0	0	1	2.03743	0		AA	TT	GT	CC	AG	GA	TG	AG	AA	GA	CC	TT	Healthy participant
HV55	Healthy participant	14	48	2		21.9	2.37	104.022	79	2.32291	0.174883	0	0	1	2.4609	1		AA	TT	GG	CC	AG	GG	TT	GG	AA	AA	TC	GG	Healthy participant
HV556	Healthy participant	14	41	1		19.3	3.526	84.2561	86	3.94639	-0.978195	0	0	1	1.80346	1		AA	TT	TT	CC	GG	AA	TT	AG	AA	AA	TC	GG	Healthy participant
HV560	Healthy participant	15	47	1		24.8	3.485	89.0948	85	3.74285	-0.612884	0	0	0	1.99432	0		AA	TT	GG	CC	GG	AA	TT	AG	GA	AA	CC	TG	Healthy participant
HV570	Healthy participant	14	70	2		26.5	0.994	61.6979	71	1.75146	-3.32937	0	0	0	1.48001	0		AA	TT	GT	CC	AG	AA	TT	GG	AA	AA	TC	TG	Healthy participant
HV573	Healthy participant	13	57	1		29	2.449	71.1153	79	3.21032	-1.973	1	2	0	1.55991	1		AA	TT	GT	CC	AG	GA	TG	AG	AA	GA	TC	GG	Healthy participant
HV581	Healthy participant	14	40	2		25.4	3.002	105.731	79	2.95147	0.15084	0	0	0	1.61066	0		GA	GT	TT	CC	GG	GA	GG	GG	AA	GG	CC	TG	Healthy participant
HV588	Healthy participant	11	52	2		19.4	2.04	94.911	85	2.23081	-0.728115	0	0	0	0.869232	0		AA	GT	GG	TC	AG	GG	TG	AG	GA	GA	TC	TG	Healthy participant
HV597	Healthy participant	10	44	1		25.9	3.784	103.758	86	3.31056	1.29534	0	0	1	1.76567	1		AA	GT	TT	CC	GG	GA	GG	GG	AA	AA	TC	TG	Healthy participant
HV599	Healthy participant	11	46	2		21.6	2.888	109.146	76	2.76491	0.387179	0	0	0	0.919078	0		AA	TT	TT	CC	GG	GA	TT	GG	AA	AA	TT	TT	Healthy participant
HV601	Healthy participant	13	54	1		25.3	2.784	93.9597	87	2.80618	-0.0670941	2	2	1	2.48572	0		AA	TT	GT	CC	GG	GA	TG	GG	AA	AA	TC	TG	Healthy participant
HV602	Healthy participant	10	46	1		22.7	2.856	83.9933	84	3.08856	-0.674139	1	2	1	1.734	0		GG	GG	TT	CC	AG	GA	TG	AA	AA	AA	TC	GG	Healthy participant
HV603	Healthy participant	8	34	1		26.2	4.611	105.485	87	4.18858	0.943095	0	0	1	1.64836	1		AA	TT	GT	CC	AG	GG	TG	AG	GG	AA	TC	TG	Healthy participant
HV605	Healthy participant	12	52	1		20.9	2.59	76.157	70	3.22697	-1.6985	1	1	1	1.95036	1		GA	GT	TT	CC	AG	AA	TG	GG	GG	AA	CC	GG	Healthy participant
HV607	Healthy participant	11	54	2		18.1	2.464	102.4	88	2.52638	-0.206033	0	0	1	1.91487	1		AA	GT	GT	CC	AG	GA	TG	GG	AA	AA	TC	TG	Healthy participant
HV608	Healthy participant	12	48	2		19.6	2.064	86.6026	86	2.32565	-0.985551	0	0	1	2.63043	1		GA	GT	GT	CC	GG	AA	GG	GG	AA	AA	TC	TT	Healthy participant
HV618	Healthy participant	13	61	1		30.2	2.349	89.1888	81	2.47944	-0.425346	0	0	1	2.48572	1		AA	GT	GG	TC	GG	GA	TG	AG	AA	AA	TC	TG	Healthy participant
HV620	Healthy participant	15	49	1		20.3	3.192	90.2731	76	3.34137	-0.39249	1	2	1	2.02119	0		AA	TT	GT	TC	GG	AA	GG	GG	AA	GA	TC	TG	Healthy participant
HV629	Healthy participant	13	56	2		24.7	1.771	83.5965	77	2.19743	-1.63158	0	0	0	1.30103	0		AA	TT	GT	CC	AG	GA	TG	AG	AA	GA	TC	GG	Healthy participant
HV630	Healthy participant	15	47	2		22.3	2.58	104.518	86	2.54647	0.114344	0	0	1	1.77743	1		GA	GT	GT	CC	GG	AA	TG	AG	GA	GG	TC	GG	Healthy participant
HV632	Healthy participant	14	47	2		22.1	1.782	75.0125	81	2.43291	-2.40434	0	0	1	1.19866	1		GA	GT	GT	CC	GG	AA	TG	GG	AA	AA	TC	TG	Healthy participant
HV633	Healthy participant	15	49	2		23.1	2.016	92.6012	84	2.14908	-0.535964	0	0	1	2.18752	1		GA	GT	GG	CC	GG	AA	GG	GG	AA	GA	CC	TT	Healthy participant
HV636	Healthy participant	8	47	2		25.1	1.672	72.8488	76	2.34926	-2.59822	0	0	1	1.35603	0		AA	GT	GT	CC	GG	GG	GG	AG	GA	AA	TC	TG	Healthy participant
HV638	Healthy participant	10	36	2		22.9	2.352	82.014	84	2.86146	-1.585	0	0	1	1.92942	0		AA	TT	GT	TC	AG	GG	GG	AG	AA	AA	TC	TG	Healthy participant
HV640	Healthy participant	12	57	1		25.1	3.174	94.6854	69	3.10904	0.173824	0	0	0	1.86213	0		AA	TT	GT	TC	AG	GA	GG	GG	AA	AA	TC	TG	Healthy participant
HV643	Healthy participant	15	66	1		25.4	2	71.3674	80	2.70937	-2.03348	1	2	1	1.69285	0		AA	TT	GG	CC	GG	GA	TG	AG	AA	GG	TT	GG	Healthy participant
HV645	Healthy participant	14	59	2		18.3	1.68	85.2216	80	2.05646	-1.50669	0	0	0	1.27875	1		GA	GT	GG	TC	GG	AA	TG	AG	AA	AA	TT	TG	Healthy participant
HV646	Healthy participant	13	25	2		18.3	2.231	77.3994	97	3.05148	-2.5336	0	0	0	1.03743	0		GA	GT	GT	CC	GG	AA	GG	GG	GA	AA	CC	TG	Healthy participant
HV647	Healthy participant	12	50	1		27.5	2.697	77.8906	93	3.26715	-1.52199	2	1	0	1.31387	0		AA	TT	GT	CC	AG	GA	TG	AA	AA	GA	CC	TG	Healthy participant
HV648	Healthy participant	15	48	1		22.3	4.15	108.382	83	3.69278	1.09434	1	2	0	1.28103	1		GA	GT	GT	CC	GG	AA	TG	AA	AA	GA	CC	GG	Healthy participant
HV650	Healthy participant	13	62	2		25.6	1.36	69.9526	85	1.94482	-2.45845	0	0	1	2.32428	1		GA	GT	TT	CC	GG	AA	TG	GG	GA	AA	TC	GG	Healthy participant
HV652	Healthy participant	16	42	2		18.7	2.136	84.7184	89	2.48406	-1.25875	0	0	1	1.93349	0		AA	TT	GT	CC	GG	AA	TT	AG	AA	GG	TC	TG	Healthy participant
HV657	Healthy participant	12	54	2		21.3	2.55	113.995	85	2.32843	0.783816	0	0	0	1.71433	0		AA	TT	GT	CC	AG	GG	TG	GG	AA	AA	CC	TG	Healthy participant
HV661	Healthy participant	11	46	2		18.9	2.52	100.766	90	2.53043	-0.0360309	0	0	0	1.16137	0		AA	TT	GT	CC	GG	GA	GG	AG	GA	GA	TC	TG	Healthy participant
HV666	Healthy participant	12	62	2		21.1	1.17	58.4795	90	2.1605	-3.8403	0	0	0	1.02531	0		AA	GT	GT	CC	AG	GA	GG	AG	AA	GA	CC	GG	Healthy participant
HV669	Healthy participant	14	37	2		29.2	2.697	92.7835	87	3.02553	-0.962115	0	0	0	1.35984	1		AA	TT	TT	TC	GG	GA	TG	GG	AA	AA	CC	TG	Healthy participant
HV67	Healthy participant	15	39	1		24.2	3.08	77.4768	70	3.75789	-1.66785	2	1	1	3.63548	1		AA	TT	GT	TT	AG	GA	TT	GG	AA	AA	TC	TG	Healthy participant
HV670	Healthy participant	15	37	2		17	2.76	96.8791	92	2.99659	-0.697096	2	2	0	1.83822	0		GA	GT	GG	CC	GG	AA	GG	GG	AA	AA	CC	TG	Healthy participant
HV672	Healthy participant	8	52	2		21	2.464	98.5707	77	2.50407	-0.135125	0	0	1	2.25285	1		AA	TT	GT	CC	AA	GG	TG	AG	AA	AA	TC	TT	Healthy participant
HV673	Healthy participant	10	44	2		23.7	2.136	87.1152	89	2.41952	-1.04613	1	2	0	1.26482	0		AA	TT	GT	CC	GG	GA	GG	AG	GA	AA	TT	GG	Healthy participant
HV682	Healthy participant	12	54	2		20.5	2.516	97.9854	74	2.6661	-0.47149	0	0	1	1.65418	1		AA	TT	GG	CC	AG	GG	GG	GG	AA	AA	TC	GG	Healthy participant
HV69	Healthy participant	14	55	1		23.7	4.2	128.022	84	3.18571	2.68513	1	2	1	1.02119	0		GA	GT	GT	CC	AG	AA	TG	AG	AA	GA	TC	GG	Healthy participant
HV693	Healthy participant	12	51	1		26.5	2.706	81.6006	82	3.11198	-1.13013	0	0	0	1.3075	1		GG	GG	GT	TC	GG	GA	GG	GG	GA	GA	TT	TG	Healthy participant
HV697	Healthy participant	12	40	1		22.1	3.116	75.8243	82	3.86367	-1.78342	0	0	1	2.65992	1		AA	TT	GT	TC	AA	GA	TG	AG	AA	GG	TC	TT	Healthy participant
HV703	Healthy participant	6	67	2		23.5	2.268	104.414	84	2.26105	0.0230836	0	0	0	1.89098	0		AA	GG	GT	CC	AG	GG	GG	AA	GA	AA	TC	GG	Healthy participant
HV705	Healthy participant	15	47	1		25.4	3.192	86.1141	84	3.50653	-0.797992	0	0	0	1.3032	0		AA	TT	GT	CC	GG	AA	TT	AG	GA	GA	CC	TG	Healthy participant
HV708	Healthy participant	13	38	2		17.6	1.911	72.8975	91	2.60645	-2.42133	0	0	0	1.54158	0		GG	GG	TT	CC	GG	GA	TT	AG	AA	AA	TC	GG	Healthy participant
HV718	Healthy participant	13	50	1		25.1	2.656	78.9566	83	3.21827	-1.52376	1	2	1	2.64345	0		AA	TT	GT	TC	GG	GA	TG	AA	AA	GA	TT	GG	Healthy participant
HV719	Healthy participant	11	53	2		22.8	2.08	91.6674	80	2.20149	-0.465107	1	2	0	1.47712	1		AA	TT	GG	CC	AG	GA	TG	AG	GA	AA	TC	TG	Healthy participant
HV723	Healthy participant	10	55	2		25.5	2.088	95.8641	87	2.23019	-0.530989	0	0	0	1.74351	1		AA	GT	TT	CC	AG	GA	TG	AG	AA	GA	CC	TT	Healthy participant
HV729	Healthy participant	12	59	2		28.6	1.896	94.0036	79	2.08627	-0.742219	0	0	0	2.0569	0		AA	TT	TT	CC	GG	GA	GG	GG	AA	AA	TC	GG	Healthy participant
HV73	Healthy participant	15	45	1		19.3	3.384	84.5687	72	3.8266	-1.0418	2	2	0	1.39094	0		AA	TT	GT	TC	AG	GA	TT	AG	AA	GA	CC	TG	Healthy participant
HV732	Healthy participant	13	51	2		22.5	2.688	115.375	84	2.38015	1.08245	0	0	1	2.17898	1		GA	GT	TT	TC	GG	AA	TG	GG	GA	AA	TT	GG	Healthy participant
HV736	Healthy participant	16	57	2		22.9	1.216	56.5398	76	2.17431	-3.81563	2	1	0	1.96895	0		AA	TT	GT	TT	GG	AA	TG	AG	GA	AA	CC	GG	Healthy participant
HV738	Healthy participant	15	45	2		19.1	2.43	89.5857	90	2.78671	-1.14038	0	0	1	0.954243	0		AA	TT	GG	CC	GG	AA	GG	GG	AA	GA	TT	GG	Healthy participant
HV739	Healthy participant	11	57	1		25.3	3.096	95.9515	86	3.06612	0.0810769	0	0	1	1.11727	0		AA	TT	TT	CC	AG	AA	GG	GG	AA	AA	TT	GG	Healthy participant
HV748	Healthy participant	14	60	1		22.9	2.07	64.6631	69	3.09681	-2.70074	1	2	1	2.52504	0		AA	TT	GT	CC	AG	AA	GG	GG	AA	GA	TC	GG	Healthy participant
HV752	Healthy participant	10	48	1		21.9	4.488	118.546	88	3.60464	2.16602	1	1	1	1.48996	1		GA	GG	TT	TC	AG	GG	TG	GG	AA	AA	TC	TG	Healthy participant
HV753	Healthy participant	12	50	1		22	3.52	88.8776	80	3.77959	-0.599011	0	0	1	1.58092	1		AA	TT	TT	TC	AG	GG	TT	AG	AA	AA	CC	TG	Healthy participant
HV758	Healthy participant	12	70	1		24	3.36	113.122	84	2.82819	1.40897	1	1	0	1.27875	0		GA	GT	GT	CC	AG	GA	GG	GG	GA	AA	CC	GG	Healthy participant
HV76	Healthy participant	10	35	1		26.4	4.361	104.909	89	3.8677	1.19066	2	1	1	2.28103	0		AA	TT	TT	CC	AA	GG	TG	AG	AA	GA	TC	GG	Healthy participant
HV762	Healthy participant	13	50	2		16.1	2.016	88.7349	84	2.40784	-1.41664	0	0	0	1.72997	0		AA	GT	TT	CC	GG	AA	TG	AG	AA	AA	CC	GG	Healthy participant
HV765	Healthy participant	14	33	2		26.9	2.184	78.9436	78	2.80124	-1.95365	1	1	0	1.1271	1		AA	TT	GT	CC	GG	AA	GG	GG	AA	AA	TC	GG	Healthy participant
HV767	Healthy participant	13	49	1		28.5	3.735	92.0398	83	3.86506	-0.295461	2	2	1	2.59439	1		AA	TT	TT	TC	GG	GA	TT	AG	AA	AA	TT	GG	Healthy participant
HV769	Healthy participant	15	43	1		25.6	3.344	87.3571	76	3.53141	-0.483153	0	0	1	1.54283	1		GA	GT	GG	TC	AG	AA	TT	AA	AA	AA	TC	GG	Healthy participant
HV774	Healthy participant	12	55	2		22.2	2.349	107.92	87	2.16046	0.714819	0	0	1	2.77597	0		GA	GT	GG	TC	GG	GG	GG	GG	AA	AA	TT	TG	Healthy participant
HV780	Healthy participant	12	68	2		23	2.15	124.172	86	1.8151	1.34552	0	0	0	1.49276	0		AA	GT	GG	CC	AG	GA	GG	GG	AA	AA	TC	GG	Healthy participant
HV781	Healthy participant	12	59	2		23.6	2.1	99.6678	75	2.1845	-0.312863	0	0	0	0.69897	1		GA	GT	TT	TC	GG	AA	TG	AG	GA	GA	TC	TT	Healthy participant
HV782	Healthy participant	16	54	2		22.5	1.84	85.1102	80	2.2702	-1.61292	0	0	1	2.20952	0		GA	GT	GT	CC	GG	AA	TT	AG	AA	GA	TC	GG	Healthy participant
HV787	Healthy participant	12	59	2		16.7	2.408	116.834	86	2.12381	1.06246	0	0	0	1.02938	0		GA	GT	GT	CC	GG	AA	GG	AG	AA	AA	TT	GG	Healthy participant
HV798	Healthy participant	13	41	1		24	3.68	94.5614	92	3.6665	0.0337998	0	0	1	2.5302	1		AA	TT	GT	CC	AG	GA	TG	GG	AA	AA	CC	TG	Healthy participant
HV800	Healthy participant	14	44	1		25.3	2.97	87.3007	90	3.17275	-0.578818	2	1	1	2.74896	1		AA	GT	GT	CC	GG	AA	TG	GG	AA	AA	TC	GG	Healthy participant
HV805	Healthy participant	10	35	2		19.5	2.619	103.243	97	2.58329	0.11984	0	0	0	1.18469	0		AA	TT	GT	CC	AA	GG	TG	AG	AA	AA	TC	GG	Healthy participant
HV807	Healthy participant	17	55	1		29.5	2.236	67.9768	86	3.06245	-2.27591	1	2	0	1.96237	0		AA	TT	GG	TC	GG	AA	TG	GG	GA	GA	TC	GG	Healthy participant
HV809	Healthy participant	11	46	1		25.9	1.971	52.4109	73	3.6062	-4.05963	1	1	1	1.35025	0		AA	TT	TT	CC	GG	AA	TG	AG	GA	AA	TC	TG	Healthy participant
HV810	Healthy participant	14	53	1		20.7	2.15	67.1613	86	2.94298	-2.30306	0	0	1	0.959041	1		AA	GT	GG	TC	GG	AA	GG	GG	AA	GA	TT	TG	Healthy participant
HV821	Healthy participant	13	54	1		19.6	2.94	87.9641	84	3.11821	-0.485226	1	2	1	2.01703	1		AA	TT	GT	CC	GG	AA	TG	AG	GA	AA	TC	GG	Healthy participant
HV822	Healthy participant	12	60	1		23.8	3.06	111.527	85	2.65307	1.24933	1	1	0	1.29003	0		GG	GG	GG	CC	AG	GA	GG	AG	AA	AA	TC	GG	Healthy participant
HV824	Healthy participant	14	45	1		21.2	3.12	82.6276	78	3.65883	-1.32645	1	1	1	2.10721	1		AA	TT	GG	CC	GG	AA	TG	AG	AA	GA	TT	TG	Healthy participant
HV825	Healthy participant	16	68	1		24.8	2.656	90.2903	83	2.78819	-0.361818	0	0	1	1.76042	0		AA	TT	GG	CC	GG	GA	TG	GG	AA	AA	CC	GG	Healthy participant
HV826	Healthy participant	14	49	2		23.4	2.88	123.921	96	2.36974	1.80988	0	0	1	2.35984	0		GA	GT	GT	CC	GG	AA	GG	GG	AA	GA	TC	TG	Healthy participant
HV829	Healthy participant	8	59	2		29.2	2.016	98.3091	84	2.10125	-0.328249	0	0	1	2.29667	1		AA	GT	TT	CC	AG	AA	GG	GG	GA	AA	TT	TG	Healthy participant
HV833	Healthy participant	7	60	2		17.9	2.08	95.1949	80	2.3143	-0.819031	0	0	1	1.18469	1		AA	GT	TT	CC	AA	GG	TG	AG	AA	GA	TT	TG	Healthy participant
HV834	Healthy participant	11	44	2		22.7	2.464	100.321	88	2.52562	-0.215452	0	0	1	3.18469	1		AA	GT	GT	CC	GG	AA	GG	AG	GA	GA	TC	TG	Healthy participant
HV838	Healthy participant	9	65	2		20.7	1.312	70.3692	82	1.9616	-2.64787	0	0	0	1.77525	0		AA	TT	TT	TC	GG	AA	TG	AA	GG	AA	TT	TG	Healthy participant
HV84	Healthy participant	14	59	2		20.6	1.826	89.5433	83	2.07383	-0.975827	0	0	1	1.32015	1		AA	TT	GT	TC	AG	GA	GG	GG	AA	AA	CC	GG	Healthy participant
HV843	Healthy participant	15	44	2		29.4	1.955	75.182	85	2.57212	-2.17568	1	2	0	2.17026	0		GG	GG	GG	CC	AG	AA	TG	GG	GA	GA	CC	TG	Healthy participant
HV851	Healthy participant	14	41	1		35.6	3.51	86.8142	78	3.80311	-0.707731	0	0	1	1.83123	1		AA	GT	GT	CC	GG	AA	GG	GG	AA	AA	CC	GG	Healthy participant
HV857	Healthy participant	15	42	2		19.5	2.581	99.3352	89	2.66943	-0.29386	0	0	0	1.71012	0		AA	TT	TT	CC	GG	AA	TG	GG	GA	GA	CC	GG	Healthy participant
HV858	Healthy participant	10	43	2		17.2	2.49	97.3141	83	2.61645	-0.428961	0	0	1	0.959041	0		AA	GG	TT	CC	AG	AA	TG	GG	AA	AA	TT	GG	Healthy participant
HV869	Healthy participant	17	46	1		21	3.784	101.01	88	3.54633	0.60002	0	0	1	2.43136	1		GA	GT	GG	TC	GG	AA	TG	GG	AA	GA	TC	TG	Healthy participant
HV871	Healthy participant	16	60	1		24.1	1.752	55.2418	73	3.10744	-3.55292	2	2	1	2.69548	0		GA	GT	TT	CC	GG	AA	TG	GG	AA	GA	CC	GG	Healthy participant
HV872	Healthy participant	11	48	1		26.1	2.925	72.6744	75	3.82283	-2.07584	2	1	1	3.26951	1		AA	GT	GT	CC	AA	AA	TG	AG	AA	AA	CC	TG	Healthy participant
HV873	Healthy participant	13	52	1		23.3	3.42	91.4864	76	3.54721	-0.308593	0	0	1	2.11394	1		GA	GT	GG	CC	AG	GA	GG	GG	AA	AA	TC	GG	Healthy participant
HV875	Healthy participant	11	62	1		22.1	2.212	75.3941	79	2.79237	-1.66776	2	2	1	2.38382	0		AA	TT	GT	CC	AG	AA	TG	AG	GA	GA	TC	TT	Healthy participant
HV880	Healthy participant	10	48	1		26	2.975	92.5469	85	3.01655	-0.121753	0	0	1	1.82347	1		GA	GT	GT	CC	AA	GG	TT	AG	AA	AA	CC	TT	Healthy participant
HV884	Healthy participant	12	48	2		24.8	2.025	86.4838	75	2.47574	-1.60864	0	0	1	2.08991	1		GA	GT	TT	TC	AG	AA	TG	GG	GG	AA	TC	GG	Healthy participant
HV885	Healthy participant	14	34	1		21.2	4.785	115.707	87	3.92686	2.04357	0	0	0	3.00432	0		AA	GT	TT	TT	GG	AA	GG	AG	AA	AA	CC	GG	Healthy participant
HV887	Healthy participant	15	45	1		16	3.276	89.1892	91	3.46704	-0.496299	0	0	1	2.12057	1		AA	TT	GT	TC	GG	GA	TG	GG	AA	GA	TC	TG	Healthy participant
HV888	Healthy participant	12	55	1		20.2	3.696	101.559	84	3.4812	0.520378	2	2	0	1.96379	1		AA	TT	TT	CC	GG	AA	GG	GG	GA	AA	CC	TG	Healthy participant
HV889	Healthy participant	11	58	2		17.2	1.738	88.8626	79	2.07707	-1.34936	0	0	0	0.69897	1		AA	GG	TT	CC	GG	GA	TG	GG	AA	AA	TC	GG	Healthy participant
HV901	Healthy participant	11	46	2		23.5	2.31	92.8693	77	2.52468	-0.750432	2	2	1	2.57634	1		AA	TT	GT	CC	AG	GA	TG	AG	AA	AA	TC	TG	Healthy participant
HV903	Healthy participant	10	46	2		20.1	2.52	92.1829	90	2.84009	-0.997903	1	1	1	0.973128	0		AA	TT	TT	CC	AA	GA	TG	AG	AA	AA	TC	GG	Healthy participant
HV904	Healthy participant	16	36	2		18	2.552	92.7842	88	2.85831	-0.945705	2	1	1	2.15534	1		AA	TT	GG	TC	GG	AA	TG	GG	AA	AA	TC	TG	Healthy participant
HV906	Healthy participant	11	40	2		21.1	1.647	65.2422	61	2.42349	-2.94484	0	0	1	1.18752	1		GA	GG	GT	CC	AG	GA	TG	GG	AA	AA	TC	TG	Healthy participant
HV908	Healthy participant	11	38	2		17.9	1.8	71.7246	90	2.47582	-2.47924	0	0	1	2.63246	0		GA	GT	GT	CC	GG	AA	GG	AG	GA	AA	TC	TG	Healthy participant
HV912	Healthy participant	13	60	1		29.3	2.632	88.0639	94	2.81304	-0.52422	1	2	0	2.45025	0		AA	GT	GT	TC	GG	AA	GG	GG	GA	GA	TT	GG	Healthy participant
HV913	Healthy participant	16	64	1		24.8	2.432	81.6993	76	2.93656	-1.357	1	2	0	1.17319	0		GG	GG	GG	CC	GG	AA	GG	AG	AA	GA	CC	GG	Healthy participant
HV915	Healthy participant	13	51	2		18.5	2.58	103.967	86	2.58288	-0.00946648	0	0	1	1.26951	1		AA	TT	GG	CC	GG	GA	GG	GG	GA	GA	TC	TG	Healthy participant
HV918	Healthy participant	14	62	2		19.3	1.725	87.1586	75	2.17558	-1.67182	1	1	0	1.94151	0		AA	TT	GT	TC	GG	AA	GG	AG	AA	GG	TC	TT	Healthy participant
HV921	Healthy participant	15	62	2		19.3	1.56	80.2971	78	2.09325	-2.06947	1	2	0	1.3483	0		GA	GT	GG	CC	GG	AA	TG	AG	GA	GG	TC	TG	Healthy participant
HV924	Healthy participant	15	37	2		20.5	3.528	127.569	84	2.89786	1.86051	0	0	1	2.25768	1		GA	GT	GT	CC	GG	AA	GG	GG	GA	GA	CC	GG	Healthy participant
HV930	Healthy participant	14	65	1		21.6	1.539	48.7773	57	2.95601	-3.75479	1	2	1	1.67761	0		AA	TT	GT	TC	GG	GA	TG	GG	AA	AA	CC	TT	Healthy participant
HV942	Healthy participant	14	58	2		24.8	1.944	90.7441	81	2.15505	-0.803064	0	0	0	1.07188	0		AA	GT	GT	TC	GG	AA	TG	AA	AA	GA	CC	TG	Healthy participant
HV944	Healthy participant	15	52	2		18.9	2.604	100.518	84	2.6988	-0.297291	0	0	0	1.78462	0		AA	TT	GT	TC	GG	AA	TG	AG	AA	AA	CC	TG	Healthy participant
HV945	Healthy participant	14	44	2		19.9	1.76	71.7663	88	2.36583	-2.32716	1	1	0	1.68574	0		GA	GT	GG	CC	GG	GA	TG	GG	AA	AA	TC	TG	Healthy participant
HV951	Healthy participant	15	61	1		22.4	2.89	97.4855	85	2.83971	0.14319	1	2	1	1.66558	1		AA	TT	GT	TC	GG	AA	TG	AG	AA	AA	TC	GG	Healthy participant
HV953	Healthy participant	12	57	1		18.4	2.15	65.9631	86	3.17034	-2.67761	1	2	0	2.47567	0		AA	GG	GT	CC	GG	GA	GG	GG	AA	AA	CC	GG	Healthy participant
HV96	Healthy participant	12	44	2		22.2	2.759	106.467	89	2.58381	0.592795	0	0	1	1.49554	1		GA	GT	TT	TC	GG	GA	GG	AG	GA	GA	CC	TG	Healthy participant
HV960	Healthy participant	13	51	2		23.2	1.87	87.7031	85	2.16912	-1.18901	0	0	0	0.69897	0		GA	GG	GG	CC	AG	AA	TG	AG	AA	GA	TC	TG	Healthy participant
HV962	Healthy participant	14	61	1		25.6	2.553	80.0394	69	3.10243	-1.43188	1	2	1	2.38917	0		AA	TT	GG	CC	AG	AA	TT	AA	AA	AA	CC	TG	Healthy participant
HV963	Healthy participant	10	60	1		24.5	2.52	95.6445	90	2.5975	-0.243031	0	0	1	2.52244	1		AA	TT	TT	CC	AG	AA	TG	AG	AA	AA	TT	TG	Healthy participant
HV966	Healthy participant	15	57	1		19.2	2.997	102.951	81	2.7602	0.713765	1	2	0	2.03743	0		GA	GT	GT	CC	GG	AA	TG	GG	AA	GA	TC	TG	Healthy participant
HV967	Healthy participant	15	60	1		21.9	2.144	67.2732	67	2.97407	-2.27339	1	2	0	1.734	0		GA	GT	GT	CC	AG	AA	TG	GG	AA	GA	CC	TG	Healthy participant
HV969	Healthy participant	12	61	2		20.3	2.48	107.536	80	2.46982	0.0326882	0	0	1	1.96473	1		AA	TT	TT	TC	AG	AA	TT	AG	GA	AA	TC	TG	Healthy participant
HV97	Healthy participant	15	54	2		23.5	1.886	84.776	82	2.28074	-1.47005	0	0	1	2.21219	0		AA	TT	GT	CC	GG	AA	TG	GG	AA	AA	TC	GG	Healthy participant
HV970	Healthy participant	12	48	2		20.4	2.047	88.8175	89	2.39462	-1.27671	0	0	0	1.4456	0		AA	TT	TT	TC	AG	GA	GG	GG	AA	GA	TC	TG	Healthy participant
HV976	Healthy participant	11	43	2		18.1	2.38	93.3416	85	2.6194	-0.81531	0	0	1	2.00432	1		AA	TT	TT	CC	GG	GG	GG	GG	AA	GA	TC	TG	Healthy participant
HV980	Healthy participant	14	37	2		17	1.116	42.9285	62	2.53561	-5.30704	2	1	1	2.52504	1		GG	GG	GT	CC	GG	GA	TG	GG	GA	GA	CC	TG	Healthy participant
HV981	Healthy participant	12	39	2		18.4	3.168	106.973	88	3.16505	0.00820716	0	0	1	2	1		AA	TT	TT	TC	AG	GA	TT	AG	AA	AA	TC	TG	Healthy participant
HV983	Healthy participant	12	52	1		19.3	2.808	83.4227	78	3.16764	-0.976945	1	1	0	1.97497	0		AA	TT	TT	TC	AG	GA	TG	GG	AA	AA	CC	TT	Healthy participant
HV984	Healthy participant	13	63	1		24.7	2.24	76.3147	80	2.76569	-1.51331	0	0	1	1.35793	0		GA	GT	GT	CC	GG	AA	TG	AG	AA	AA	TC	TG	Healthy participant
HV985	Healthy participant	13	40	1		25.3	3.696	91.6295	84	3.80476	-0.263437	1	2	1	1.69636	1		AA	TT	GT	CC	GG	AA	GG	GG	GA	AA	CC	TG	Healthy participant
HV989	Healthy participant	15	51	2		20.8	1.36	67.5024	85	2.0605	-3.01191	0	0	0	1.32222	0		AA	TT	TT	TC	GG	AA	TT	GG	AA	AA	TT	GG	Healthy participant
HV99	Healthy participant	14	37	2		25.6	2.706	104.651	82	2.55949	0.497772	0	0	1	3.0086	1		AA	TT	TT	CC	GG	GA	GG	GG	AA	GG	CC	TG	Healthy participant
HV990	Healthy participant	11	41	2		18.5	2.38	91.5402	85	2.66263	-0.94963	0	0	1	2.04139	1		GA	GT	GT	CC	AG	AA	GG	GG	GA	AA	TC	TG	Healthy participant
HV992	Healthy participant	15	50	1		20.4	3.034	91.9907	82	3.05549	-0.0613292	1	2	0	1.78247	1		GA	GT	GT	TC	GG	AA	GG	GG	AA	AA	TC	GG	Healthy participant
HV993	Healthy participant	15	33	1		20.6	3.686	80.4768	97	4.49109	-1.67883	1	2	1	2.07918	1		AA	TT	GG	CC	GG	AA	GG	GG	AA	AA	CC	TG	Healthy participant
HV996	Healthy participant	9	37	2		19.7	2.16	84.9815	90	2.57147	-1.42675	0	0	1	3.02938	1		AA	TT	TT	CC	AG	GA	TG	AG	AA	AA	TC	TT	Healthy participant
HV998	Healthy participant	9	47	1		20.8	2.376	80.2032	88	2.75762	-1.23117	1	2	1	2.02119	1		AA	TT	GT	CC	AA	GA	TG	AG	GA	GA	TT	TG	Healthy participant
BA1000	asthma	15	77	1	22	21.4573	0.72	36.1083	46.5	2.07593	-4.5766	1	1	1	1.73239	0	0	AA	TT	GG	TC	GG	GA	GG	AG	GG	GG	CC	GG	T1-B
BA1002	asthma	9	55	2	17	23.4375	1.83	79.3926	67.3	2.36726	-1.92875	0	0	1	2.03342	0	0	AA	GT	GT	TC	AG	AA	TG	AG	GA	AA	TT	TT	T1-C
BA1004	asthma	14	48	2	32	18.75	2.25	91.5006	81.5	2.51533	-0.923261	0	0	1	2.40824	0	1	AA	GT	GG	TC	GG	GG	GG	GG	AA	GA	CC	TG	T1-A
BA1007	asthma	11	84	1	55	29.2969	1.19	53.4	58.9	2.26477	-3.11095	1	2	1	3.18441	0	0	AA	GT	GT	CC	GG	AA	GG	AG	GG	AA	CC	GG	T1-B
BA1008	asthma	14	77	1	63	23.4375	1.41	58.1204	52	2.41476	-2.91546	1	2	1	2.91751	0	1	GA	GT	GT	TC	GG	AA	TG	AG	AA	AA	TC	TG	T1-B
BA1010	asthma	12	87	1	79	26.1224	1.71	63.6634	49.4	2.62297	-2.22005	1	2	1	2.93349	0	1	AA	TT	TT	TC	GG	AA	GG	GG	AA	AA	TT	TG	T1-B
BA1011	asthma	15	68	2	31	21.0962	1.26	64.5161	60.9	2.09267	-3.11605	0	0	1	2.57054	0	0	AA	TT	GT	TC	GG	AA	TG	GG	AA	AA	TC	TG	T1-B
BA1012	asthma	11	79	2	34	22.6757	0.54	36.2173	50	1.64489	-4.85159	0	0	1	2.15836	0	0	AA	GT	TT	TC	AG	GA	TG	AG	AA	AA	TC	GG	T1-B
BA1013	asthma	12	81	2	59	20	1.03	68.0767	69.6	1.66745	-2.55303	0	0	0	0.30103	0	0	AA	TT	GT	CC	AG	GA	TG	AG	GA	GA	TC	GG	T1-B
BA1014	asthma	18	48	1	5	25.763	3	80.171	73.7	3.54513	-1.3591	1	1	1	2.55991	1	1	GA	GT	GT	TC	GG	AA	TT	GG	AA	AA	CC	GG	T1-C
BA1015	asthma	14	74	1	55	23.1111	1.42	66.0465	55	2.18897	-2.53396	1	2	1	1.11394	1	1	AA	GT	GT	TT	AG	GA	TG	GG	AA	AA	TC	GG	T1-B
BA1017	asthma	10	71	1	45	20.3223	0.73	25.9786	42.4	2.73415	-5.44112	1	1	1	2.10037	0	0	AA	GT	GT	CC	GG	AA	TG	AA	GA	AA	TT	GG	T1-B
BA1018	asthma	15	76	1	55	23.4375	1.49	60.7172	73	2.43681	-2.74895	0	0	1	3.30211	1	0	AA	TT	GT	TC	GG	AA	GG	GG	AA	GA	TC	TG	T1-B
BA1019	asthma	12	74	2	59	27.1106	1.3	83.4939	80.2	1.69871	-1.67293	0	0		1.4624	0	1	AA	TT	GT	CC	GG	GG	GG	GG	AA	GA	TC	TG	T1-D
BA1020	asthma	10	74	1	69	25.3906	1.81	72.1116	72.1	2.48083	-1.95049	1	2	1	2.47422	0	0	AA	GG	GT	CC	GG	AA	TG	AG	GA	AA	TT	GG	T1-D
BA1021	asthma	12	82	2	77	23.833	1.55	92.8	66.52	1.76952	-0.790122	0	0	1	2.88081	1	0	AA	TT	GT	CC	AG	GA	GG	GG	AA	AA	TC	GG	T1-D
BA1022	asthma	12	72	2	60	23.3726	2.26	127	83	1.89162	1.35456	0	0	1	1.4133	1	1	AA	TT	GT	CC	AG	GA	TG	AG	AA	AA	CC	TG	T1-D
BA1023	asthma	8	50	2	47	18.026	2.07	87.3	65.92	2.41335	-1.23536	1	1	1	2.02938	0	0	GA	GG	TT	CC	AA	GG	TG	GG	GA	GA	TC	TG	T1-D
BA1030	asthma	10	77	1	50	27.852	1.76	69	65.67	2.50334	-2.08058	1	2	1	2.37291	0	0	GA	GT	TT	CC	AG	GG	TG	GG	AA	AA	TC	TG	T1-B
BA1031	asthma	14	71	1	6	24.8016	2.62	91	61.65	2.7984	-0.473222	0	0	1	1.80686	1	0	AA	GT	GT	TC	GG	GA	TT	GG	AA	AA	TC	TG	T1-C
BA1032	asthma	10	64	1	55	21.8776	2.73	82	61.07	3.19691	-1.15348	1	2	1	2.86034	0	1	AA	GT	GT	CC	GG	AA	GG	AG	GA	AA	CC	TT	T1-D
BA1035	asthma	12	53	2	46		3.23	131.3	98.18			0	0	0	1.98182	0	1	AA	GG	GG	CC	GG	AA	GG	GG	GA	GA	TT	GG	T1-D
BA1036	asthma	11	52	1	46	21.7181	3.75	104.5	67.32	3.41582	0.841829	1	1	1	2.86923	0	1	AA	TT	GT	CC	AG	GA	TG	AG	AA	AA	TC	TG	T1-D
BA1037	asthma	13	74	1	69	24.2188	2.74	109	74	2.48083	0.75356	0	0	0	2.26245	1	1	AA	TT	GT	TC	GG	AA	TG	GG	GG	AA	TT	GG	T1-D
BA1039	asthma	13	35	2	34	24.3824	3.16	109	81.03	2.98678	0.500435			0	2.66839	0	0	GA	GT	GG	CC	GG	GG	TT	AA	AA	GA	TC	TG	T1-A
BA1040	asthma	12	73	2	67	27.0552	1.73	94	76.21	1.93776	-0.761195	0	0	1	2.62325	0	0	AA	GT	TT	CC	GG	AA	GG	GG	AA	AA	CC	TG	T1-D
BA1043	asthma	13	64	2	33	24.974	0.95	47.3	53.07	2.11811	-4.61633	0	0	1	2.29885	0	1	GG	GG	GT	CC	GG	GA	GG	GG	AA	AA	TC	GG	T1-B
BA1044	asthma	15	66	2	5	27.5556	1.5	81.5	67.26	1.96383	-1.84541	0	0	0	1.68305	0	0	GA	GT	GT	TC	GG	GA	TG	GG	AA	AA	TC	GG	T1-C
BA1048	asthma	17	66	1	60	17.8	0.88	31.4	31.8	2.70288	-5.23802	1	2	1	2.64147	0	1	AA	TT	GT	TC	GG	AA	TG	GG	AA	GA	TC	GG	T1-B
BA1051	asthma	10	58	1	50	25	2.81	94.9	64.9	2.8072	0.00824649	1	2	1	2.92428	0	0	AA	GT	TT	TC	AG	GA	GG	GG	AA	GA	TC	TT	T1-D
BA1053	asthma	14	80	1	60	26.0584	1.16	54.7	54.9	2.15397	-3.14122	1	2	0	1.83187	0	0	GA	GT	GT	TC	GG	AA	TT	AG	GA	AA	TC	TG	T1-B
BA1054	asthma	13	74	1	50	22.8624	1.93	73.9	56.6	2.54132	-1.73516	1	2	1	1.96095	1	1	AA	GT	GG	CC	GG	AA	GG	GG	AA	AA	TC	TG	T1-A
BA1056	asthma	10	82	1	34	23.6652	1.52	59.8	46.2	2.50615	-2.62816	1	1	1	3.43457	1	1	AA	TT	GT	CC	AA	GG	TT	AA	AA	AA	TC	GG	T1-B
BA1061	asthma	12	70	1	69	25.2595	2.64	88.6	62.7	2.88718	-0.64148	1	1	1	2.45788	0	1	GA	GT	TT	TC	GG	GG	TG	GG	AA	AA	TC	TG	T1-D
BA1062	asthma	14	55	1	40	25.6055	3.14	92.4	78.11	3.22978	-0.234422	0	0	1	2.3075	0	1	AA	TT	GG	CC	GG	AA	GG	GG	AA	AA	TT	GG	T1-A
BA1063	asthma	11	67	1	62	19.7531	3.02	87.8	68.48	3.30277	-0.659194	1	2	1	2.78247	0	1	AA	GT	GT	CC	AA	GA	GG	GG	AA	AA	CC	GG	T1-D
BA1064	asthma	7	78	1	70	30.7004	1.73	81.2	70.9	2.13866	-1.32598	0	0	0	1.5955	0	1	GA	GG	TT	CC	AA	GG	TG	AG	AA	AA	TC	TG	T1-D
BA1065	asthma	13	47	1	38	23.7118	2.57	76.5	75.37	3.14172	-1.61895	1	1			0	1	AA	TT	GG	CC	GG	AA	GG	AG	AA	GA	TT	TG	T1-A
BA1067	asthma	14	70	1	66		2.61	88.5	77.68			0	0	1	2.20952	0	0	AA	TT	GG	CC	AG	AA	TG	AG	AA	AA	CC	TG	T1-A
BA1070	asthma	10	76	2	73		1.94	107.8	74.05			0	0	1	1.19033	0	0	AA	TT	TT	CC	AG	GA	TG	AG	AA	GA	TT	TG	T1-D
BA1072	asthma	8	58	1	56	30.854	2.94	93.6	72.77	2.97982	-0.110406	1	2	1	2	1	1	AA	TT	GT	CC	AG	GA	TG	AA	GA	AA	TC	TT	T1-D
BA1073	asthma	11	81	1	16	24.6711	1.31	84.5	55.98	2.10729	-2.55104	0	0	1	3.01284	0	1	AA	TT	GT	CC	AG	GG	TG	AG	AA	AA	TC	GG	T1-C
BA1074	asthma	11	73	1	50	18.6851	2.51	86.6	68.77	2.8149	-0.788861	1	2	1	2.83759	1	1	AA	TT	TT	CC	AA	GG	TG	GG	AA	AA	CC	GG	T1-D
BA1075	asthma	9	75	2	45	21.3333	1.66	102.5	72.49	1.7856	-0.48519	0	0	1	2.01703	1	0	AA	GT	TT	TC	AG	GA	GG	GG	GG	GA	TT	GG	T1-D
BA1077	asthma	13	53	2	51	29.9376	2.04	91.9	67.77	2.2434	-0.767277	1	1	1	1.88081	1	1	GA	GG	GG	CC	GG	AA	TG	AG	AA	GA	TT	TG	T1-A
BA1078	asthma	13	44	2	37	21.0962	2.67	107.7	76.07	2.51116	0.553288	1	1	1	2.55871	0	1	AA	TT	GT	CC	GG	AA	TT	AG	GA	AA	TC	TG	T1-A
BA1080	asthma	14	71	1	51	24.1588	2.5	84.7	62.5	2.83079	-0.867419	0	0	1	2.89042	0	1	AA	GT	GG	CC	GG	AA	TG	AG	AA	AA	CC	TG	T1-A
BA1081	asthma	16	65	1	35	22.571	1.84	58.6	68.15	3.03467	-3.08358	1	2	0	2.19033	1	0	AA	TT	GG	TC	GG	GA	GG	GG	GA	GG	TC	GG	T1-B
BA1082	asthma	16	70	1	66	26.7299	2.15	68.9	68.69	2.9868	-2.09926	1	2	0	2.03342	0	0	GA	GT	TT	TC	GG	AA	TG	AG	AA	GG	CC	TG	T1-A
BA1083	asthma	11	65	1	63	22.8625	2.53	84.9	50.2	2.86495	-0.915772	1	2	1	2.35411	0	1	GA	GT	GG	CC	AG	GA	GG	GG	GA	AA	TC	TG	T1-D
BA1085	asthma	14	75	1	50	30.8642	1.45	55.8	68.4	2.51881	-3.03136	1	2	0	1.34635	0	0	AA	TT	TT	TC	AG	AA	GG	GG	AA	AA	CC	GG	T1-B
BA1086	asthma	12	64	2	59	27.1203	1.86	92.1	84.55	2.14284	-1.03738	1	2	0	1.36361	0	0	GA	GT	GT	CC	GG	GA	GG	GG	GA	GA	TT	GG	T1-D
BA1087	asthma	14	74	1	68	30.1139	2.2	83	75.09	2.74279	-1.42747	1	2	0	1.65321	0	1	AA	TT	GG	CC	GG	GA	TG	AG	GA	AA	CC	GG	T1-A
BA1088	asthma	12	74	1	60	20.6905	1.94	78.9	60.82	2.39142	-1.36161	1	2	1	3.27114	0	1	AA	TT	GT	CC	AG	GA	TT	GG	GA	AA	TT	GG	T1-D
BA1089	asthma	10	77	2	63	26.5643	1.11	61.7	78.2	1.83034	-2.7658	1	2	1	1.64345	0	0	GA	GT	GT	CC	AG	GG	TG	GG	AA	AA	TT	TG	T1-B
BA1090	asthma	9	52	1	40	28.2284	1.26	40.096	44.37	3.04332	-5.04225	1	1	1	3.03222	0	1	AA	TT	TT	CC	AG	GG	GG	GG	AA	AA	TT	GG	T1-B
BA1091	asthma	13	75	1	71	28.9062	2.15	86.6237	80.8	2.45886	-0.897337	1	2	1	2.49554	0	1	AA	GT	GG	TC	AG	AA	GG	GG	GA	AA	CC	TG	T1-A
BA1092	asthma	17	62	2	54	26.6999	2.06	96.759	90.7	2.24909	-0.668398	0	0	0	1.78533	0	1	GG	GG	GG	TC	GG	AA	TG	GG	AA	GA	TC	TG	T1-A
BA1093	asthma	8	67	1	52	23.2438	2.72	82.8763	88.3	3.16192	-1.0761	2	1	1	1.85733	0	0	GA	GG	TT	CC	AG	GA	GG	GG	GA	AA	TC	TG	T1-D
BA1094	asthma	11	68	1	54	27.102	2.73	84.8353	75.4	3.10329	-0.917976	1	2	1	2.55991	1	1	AA	GT	TT	CC	GG	GA	GG	GG	AA	AA	TC	GG	T1-D
BA1095	asthma	11	63	1	43	37.4637	1.71	54.4239	65	3.00934	-3.43761	1	2	1	3.63053	0	1	AA	GG	GT	TC	AG	AA	GG	GG	GA	GA	TT	GG	T1-B
BA1096	asthma	12	48	2	41	28.3039	2.22	94.5083	81.6	2.37522	-0.569257	0	0	1	1.89763	1	0	AA	TT	GG	CC	AA	AA	TG	AG	GA	AA	CC	TG	T1-A
BA1097	asthma	13	84	1	51	28.959	1.88	81.6681	86.2	2.31999	-1.24326	0	0	0	1.44716	0	1	AA	TT	GT	CC	GG	GA	GG	GG	AA	AA	TC	GG	T1-A
BA1098	asthma	13	80	1	38	22.9421	1.48	64.1804	57.8	2.3208	-2.46615	0	0	0	2.44716	0	1	AA	GT	GT	TC	GG	GA	TG	GG	AA	AA	TT	GG	T1-B
BA1099	asthma	15	90	2	78	14.9708	0.52	47.3	49.5	1.37502	-3.89752	1	2	1	2.88649	0	0	GA	GT	GG	TC	GG	AA	TG	AG	AA	AA	TC	TG	T1-B
BA1100	asthma	8	75	1	54	24.4083	0.61	25.3	30.2	2.34105	-5.28239	1	2	0	2.44091	0	1	AA	GT	TT	CC	AG	GA	TG	AG	AA	AA	TC	TT	T1-B
BA1101	asthma	8	78	2	65	31.6018	2.14	123.7	81.1	1.86294	0.965396	1	1	0	2.16732	0	1	AA	GT	GT	CC	AA	GG	TG	AA	AA	AA	TC	GG	T1-D
BA1102	asthma	19	74	2	45	17.8004	0.99	57.2	70.2	1.90937	-3.56228	0	0	1	2.10037	0	0	AA	TT	GG	TT	GG	AA	TG	GG	AA	GA	CC	TG	T1-B
BA1103	asthma	13	77	2	51	29.278	0.94	59.5	59.9	1.72447	-3.22873	0	0	0	1.11394	0	0	AA	TT	GT	CC	AG	GA	TT	GG	GA	AA	TC	GG	T1-B
BA1104	asthma	14	60	2	51	22.2804	0.83	38.1	56.5	2.20867	-5.47768	1	1	1	3.21537	1	1	AA	TT	GT	CC	GG	AA	GG	GG	AA	AA	CC	TG	T1-B
BA1105	asthma	9	75	1	73	14.088	2.3	84.9	97	2.9029	-1.48369	1	1	1	2.37475	0	0	AA	GT	GT	CC	GG	GA	GG	GG	GA	AA	TC	TT	T1-D
BA1106	asthma	11	82	1	79	21.9942	2.33	111.5	79.3	2.20686	0.372673	1	2	0	1.25527	0	0	AA	TT	GT	CC	AG	GA	TG	AG	AA	AA	CC	TT	T1-D
BA1107	asthma	13	78	1	62	23.533	2.05	91.9	83.3	2.42186	-1.06548	1	2	1	2.54407	1	0	AA	GG	GG	CC	GG	GA	GG	GG	AA	AA	CC	GG	T1-A
BA1108	asthma	8	84	1	65	21.0321	2.07	79	76.1	2.57646	-1.28862	1	2		3.00732	0	0	GA	GG	GT	CC	AG	GG	GG	GG	GA	GA	TC	TT	T1-D
BA1109	asthma	15	58	2	41	33.2986	2.33	109.4	82.3	2.1958	0.492296	0	0	1	1.61278	0	0	AA	TT	GT	CC	AG	AA	GG	GG	AA	GA	CC	GG	T1-A
BA1110	asthma	13	45	2	31	19.284	2.74	108.3	80.4	2.59981	0.470523	0	0	0	1.8451	0	0	AA	GT	GT	TC	GG	AA	GG	GG	AA	AA	TT	GG	T1-A
BA1111	asthma	14	70	1	3	21.3714	1.58	47.9	42.9	3.08806	-3.65919	1	2	0	2.82607	0	1	GA	GT	GG	TC	GG	AA	TG	AG	GA	AA	TC	TG	T1-C
BA1112	asthma	15	69	1	48	26.8122	2.66	80.9	79.9	3.14754	-1.17139	1	2	0	1.89763	1	1	AA	TT	GT	TC	GG	GA	TG	AG	AA	GA	TC	GG	T1-A
BA1113	asthma	15	58	1	42	27.3588	2.1	70.7	66	3.19354	-2.82919	2	2	0	2.38739	0	1	GA	GT	TT	TC	GG	AA	GG	GG	AA	AA	CC	GG	T1-A
BA1114	asthma	10	50	2	1	22.8269	1.76	83	69.3	2.14466	-1.56462	1	2	1	2.35793	1	1	GA	GT	GT	CC	AG	GA	TG	GG	GA	AA	TT	TG	T1-C
BA1118	asthma	11	76	1	61	23.219	2.03	81.5	60.4	2.40736	-1.10903	1	2	0	2.36173	0	0	GG	GG	GT	TC	AG	AA	GG	AG	GG	AA	TC	GG	T1-D
BA1119	asthma	11	46	1	7	21.83	1.83	53.8	77.5	3.1596	-3.7675	2	1	1	2.4609	1	0	AA	TT	GT	CC	AG	GA	TG	AG	GA	GA	TC	TG	T1-C
BA1121	asthma	5	78	1	52	25.0047	1.03	52.3	64.8	2.00346	-3.37175	1	2	0	2.20952	1	1	AA	GT	GT	CC	AG	GG	TG	AA	GG	AA	TT	TG	T1-B
BA1122	asthma	15	88	1	70	19.1871	0.74	38.5417	39.57	2.04181	-4.03034	1	2	0	0	0	0	AA	GT	GG	CC	GG	GA	GG	GG	AA	GA	CC	GG	T1-B
BA1123	asthma	12	66	1	56	20.5688	3.01	111.564	77.38	2.61605	1.16959	2	2	1	2.78958	1	1	AA	TT	GT	CC	AG	AA	GG	GG	GA	GA	TC	TG	T1-D
BA1124	asthma	17	64	2	48	30.9338	1.46	76.0417	65.77	2.03255	-2.25751	1	1	1	2.48855	0	1	AA	TT	GG	TC	GG	GA	GG	GG	AA	GG	TC	GG	T1-A
BA1125	asthma	14	83	1	82	33.5924	1.22	51.1745	61	2.38341	-3.22981	1	2	0	1.6721	0	0	AA	GT	GT	CC	GG	AA	TG	GG	AA	GA	TC	TG	T1-B
BA1126	asthma	13	76	1	10	18.3221	0.84	38.7	49.1	2.16406	-4.32875	1	2	1	3.60831	0	1	GA	GG	GT	CC	AG	GA	TG	GG	AA	GA	TC	GG	T1-B
BA1128	asthma	10	83	1	62	25.7117	1.39	57	58.4	2.426	-2.8256	1	2	0	1.49136	0	0	AA	GT	GG	CC	AA	GG	TG	GG	GA	AA	TC	GG	T1-B
BA1129	asthma	13	64	2	21	19.3789	2.73	136.5	83.74	2.14036	2.07333	0	0	0	2.28103	0	1	AA	GT	TT	CC	GG	AA	TG	AA	GA	GG	CC	GG	T1-A
BA1130	asthma	10	79	1	73	26.8136	2.68	105.098	73.8	2.51669	0.445991	1	2	0	1.89487	0	0	AA	GT	TT	CC	AG	GA	TG	GG	AA	AA	TC	TG	T1-D
BA1134	asthma	12	79	1	68	19.8141	0.85	34.8	79.2	2.42871	-4.46743	1	2	1	1.6721	0	1	AA	GT	TT	TC	AG	GA	GG	GG	AA	GA	CC	TG	T1-B
BA141	asthma	13	72	1	25	23.3638	1.48	57.1	45.7	2.66697	-3.27253	0	0	1	2.80003	0	1	AA	GG	GT	TC	AG	GA	TG	GG	AA	AA	CC	GG	T1-B
BA143	asthma	13	59	1	30	24.7252	1.64	52.4	55.6	3.24216	-4.05424	0	0	1	2.06819		0	GA	GT	GG	CC	AG	GA	GG	GG	AA	GA	TC	TG	T1-B
BA15	asthma	15	77	2	72	21.6112	1.27	75.4	77.9	1.62752	-1.50586	2	2	1	2.60097		0	GA	GG	GT	TC	GG	AA	TG	GG	AA	GA	TC	TG	T1-A
BA152	asthma	16	40	1	34	25.763	2.28	57	60.8	3.72136	-3.56955	2	2	1	2.24055	0		AA	TT	GT	CC	GG	AA	TT	AG	AA	AA	CC	GG	T1-B
BA153	asthma	10	42	1	34	22.2063	3.2	87	79	3.23439	-0.0972424	2	1	1	3.29403	0	0	GA	GT	GT	CC	AG	GG	GG	GG	AA	AA	TT	GG	T1-C
BA16	asthma	11	27	1	4		2.68	69.7	71.5	3.55134	-2.31031	2	1	1	2.95521		1	GA	GT	TT	CC	AG	GA	GG	GG	GA	GA	CC	TG	T1-C
BA161	asthma	12	66	1	65	33.2031	2.92	125.3	76.84	2.64805	0.797628	1	2	1	3.45332	0	0	GA	GT	GT	CC	AG	GA	TG	AG	AA	AA	CC	TG	T1-D
BA163	asthma	13	75	1	75	23.0934	1.5	93.8	70.4	2.34105	-2.5665	1	2	0	0.69897	0	1	GA	GT	GT	CC	GG	AA	GG	AG	GA	GA	TC	GG	T1-A
BA164	asthma	16	79	2	78	22.6003	1.38	92.8	79.3	1.83116	-1.65364	0	0	0	1.63144	0	1	AA	TT	GT	TC	GG	GA	TG	GG	AA	GA	CC	TG	T1-A
BA171	asthma	13	84	2	78	21.7665	0.56	32.8	57.7	1.58265	-4.36622	0	0	0	2.38561		1	AA	TT	TT	CC	GG	GA	GG	GG	AA	GA	TC	GG	T1-B
BA180	asthma	16	82	2	50	21.3455	0.95	81.9	45.89	1.57005	-2.61054	0	0	1	2.79239	0	1	GA	GT	GT	TC	GG	GA	TG	GG	AA	GA	TC	GG	T1-A
BA183	asthma	14	78	2	78	29.0861	1.52	121.6	67.25	1.64342	-0.499462	1	2	0	2.69636	0	0	AA	TT	GT	TC	AG	AA	TT	GG	AA	AA	TT	TG	T1-A
BA189	asthma	13	54	1	47	22.7732	2.24	74.3	65.3	3.07111	-2.29766	1	2	1	2.08279		0	AA	GT	GG	CC	GG	GA	TG	AA	AA	AA	CC	GG	T1-A
BA192	asthma	8	64	2	53	23.6128	1.92	91.9	82.1	2.0935	-0.647524	0	0	1	1.75815	1	1	AA	TT	TT	CC	AG	GA	GG	AG	AA	AA	TT	TG	T1-D
BA193	asthma	12	56	1	42	25.6055	2.08	64.2	56.4	3.20539	-2.94101	1	2	1	2.1959	0	1	GA	GG	GT	TC	AG	GG	GG	GG	AA	GA	CC	TG	T1-B
BA200	asthma	13	73	2	56	28.4079	0.82	42.7	56.9	1.89286	-4.31139	0	0	0	1.10037	0	0	AA	TT	GT	CC	AG	GA	TT	AG	AA	GA	TT	GG	T1-B
BA204	asthma	16	35	1	5	24.2215	3.39	91.9	77.4	3.70539	-0.794579	2	2	1	2.81023		0	AA	TT	GT	CC	GG	AA	GG	GG	AA	GG	TC	GG	T1-C
BA205	asthma	13	53	1	48	19.4734	2.14	69.9	72.1	2.80961	-2.03706	2	2	1	2.68753	1	1	AA	TT	GT	CC	GG	GA	GG	GG	GA	GA	TC	GG	T1-B
BA207	asthma	10	60	1	59	22.0386	2.39	88.5	63.56	2.936	-1.51476	1	2	1	2.20412	0	1	AA	GT	GT	CC	GG	AA	TT	AG	GA	AA	TT	TT	T1-D
BA210	asthma	15	42	2	42	17.0562	3.2	115	77.6	2.81465	1.19257	1	2	0	1.0607	0	1	GA	GT	GT	TC	GG	AA	GG	GG	AA	GA	TC	TG	T1-A
BA215	asthma	13	39	1	7		3.11	88.8	79.9	3.50285	-1.03693	2	2	1	2.23553		0	GA	GG	GT	TC	GG	AA	GG	GG	GA	AA	CC	TG	T1-C
BA219	asthma	13	71	2	65	18.2563	0.84	42.6	56	2.02771	-4.58097	1	2	0	2.57864		0	GA	GT	TT	CC	AG	GA	TT	AG	GA	GG	TC	GG	T1-B
BA22	asthma	9	56	2	54	15.7662	1.68	74.1	64.1	2.33264	-2.37945	1	1	1	3.15534		0	AA	TT	GT	CC	AG	GA	TG	AG	AA	AA	TT	TT	T1-D
BA220	asthma	9	46	1	30	20.6228	1.12	33.5	40.9	3.42804	-6.02786	1	2	0	1.8488		1	AA	TT	GT	CC	AG	GG	GG	GG	AA	AA	TC	TT	T1-B
BA228	asthma	12	69	2	67	24.0079	1.67	99.4	63.25	1.97722	-1.16336	1	2	0	2.19312	0		AA	TT	GT	CC	AG	GA	TG	GG	AA	AA	TC	TG	T1-D
BA241	asthma	12	82	1	70	15.2219	1.48	67.6	73	2.25086	-2.2874	1	1	0	2.65031	0		AA	GT	GT	CC	GG	AA	TG	GG	GA	AA	CC	TT	T1-B
BA244	asthma	9	76	1	3	21.3382	1.62	68.6	54.7	2.49623	-2.48347	1	2	1	2.5682	1	0	AA	GT	TT	CC	AG	GA	GG	GG	AA	AA	TT	GG	T1-C
BA256	asthma	12	79	1	6	21.3599	1.42	70	50.4	2.34224	-2.70611	1	1	1	3.44091	0	0	AA	TT	GT	CC	GG	AA	TG	AG	GG	GA	TC	TG	T1-C
BA258	asthma	12	80	1	74	27.6132	2.61	97.4	61.4	2.59724	0.0334337	1	1	1	3.0569	0	1	GA	GT	GT	CC	AG	GA	GG	GG	AA	AA	TC	GG	T1-D
BA27	asthma	11	51	1	4	25.2193	1.68	53.5	55.6	2.94881	-3.72749	1	2	1	2.10721	0	1	GA	GT	TT	CC	AG	AA	TG	AG	AA	AA	TC	TG	T1-C
BA280	asthma	12	69	1	54	27.4534	2.15	88.5	76.8	2.39902	-0.784977	1	2	1	3.03019			AA	TT	GT	CC	GG	GA	TG	GG	GA	AA	TC	TG	T1-D
BA286	asthma	12	67	2	63	27.5566	1.3	79.8	73.9	1.74649	-1.98222	0	0	1	1.83251			AA	GT	GT	CC	AG	GA	TT	GG	AA	AA	TC	TG	T1-D
BA288	asthma	15	53	2	45	19.91	1.88	89.1	67.1	2.19107	-1.20897	0	0	0	0.60206			AA	TT	GT	TC	GG	GA	TT	AG	AA	AA	CC	TG	T1-A
BA289	asthma	14	71	2	64	18.3256	1.14	82	70.4	1.73476	-2.5726	0	0	1	2.42488			AA	TT	GT	TC	AG	AA	TG	GG	GA	AA	CC	TG	T1-A
BA293	asthma	15	75	1	54	18.369	0.94	51.6	57.3	2.25453	-4.16529	0	0	1	2.02938			AA	TT	GG	CC	AG	AA	GG	GG	AA	GA	CC	TG	T1-B
BA296	asthma	14	76	2	60	26.4072	1.4	109.4	83.3	1.61949	-0.930642	0	0	1	1.23045			GA	GT	TT	CC	GG	AA	TG	GG	AA	AA	TC	GG	T1-A
BA299	asthma	12	83	1	61	25.3474	1.14	63.3	67.1	1.9469	-2.74232	1	2	0	1.47712			GA	GT	TT	CC	AG	GA	TT	GG	AA	AA	CC	TT	T1-B
BA306	asthma	12	54	2	42	21.4903	1.46	71.9	70.2	2.14799	-2.77514	1	1	1	1.80618			AA	TT	TT	TC	AG	GA	GG	GG	GA	AA	CC	GG	T1-B
BA310	asthma	16	60	2	44	20.2395	1.44	73.8	72.7	2.14786	-2.74758	0	0	0	3.11361			GA	GT	GG	TC	AG	AA	TT	AA	AA	GA	CC	TG	T1-A
BA315	asthma	11	78	1	65		0.68	34	54	2.08256	-4.67349	0	0		2.49276			AA	TT	GG	CC	AG	GA	TG	AG	AA	AA	TC	TT	T1-B
BA318	asthma	14	79	1	30	24.2215	2.8	125	74.1	2.66669	0.343584	1	2	1	1.17609			AA	TT	TT	CC	GG	AA	TG	AG	AA	AA	CC	GG	T1-A
BA322	asthma	12	67	2	63	22.6488	1.26	70.4	76.8	1.9129	-2.67869	0	0	1	1.53148			AA	TT	GT	CC	AG	GA	TG	AG	AA	AA	CC	TG	T1-B
BA323	asthma	14	79	2	49	29.176	0.6	48	60	1.43027	-4.11224	0	0	1	1.99564			AA	TT	GG	CC	GG	AA	TG	AA	AA	AA	TC	GG	T1-B
BA324	asthma	15	76	2	62	22.006	1.72	121.1	81.9	1.61949	0.416649	0	0	1	1.85126			AA	TT	GG	CC	GG	AA	GG	GG	AA	AA	TC	GG	T1-A
BA331	asthma	10	60	1	53	22.3863	2.62	87.3	70.8	3.21834	-1.51434	1	2	1	2.78958			GG	GG	GT	TC	AG	GA	TT	AG	GA	AA	TT	TT	T1-D
BA332	asthma	15	74	2	61	29.756	1.64	128.1	80.4	1.63579	0.0178031	0	0	1	1.90526			AA	TT	GT	TC	GG	GA	GG	GG	AA	AA	CC	GG	T1-A
BA333	asthma	11	59	2	38	20.6929	0.88	47.1	64.7	1.91633	-4.701	0	0	1	2.75282			AA	GT	GT	TC	GG	GA	TG	GG	AA	AA	TT	TT	T1-B
BA338	asthma	11	77	1	67	26.3465	2.28	116.3	76.5	2.50334	-0.625119	1	1	0	2.04139			AA	TT	TT	TC	GG	AA	GG	GG	AA	AA	TT	TT	T1-D
BA339	asthma	12	32	2	29	18.75	1.52	53.5	44.4	2.8279	-4.24594	0	0	1	1.50515			AA	TT	GT	CC	GG	AA	TG	AG	GA	AA	TC	TG	T1-B
BA34	asthma	10	59	1	4	20.325	2.37	79.5	59.7	2.94037	-1.59146	1	2		3.00346	1	1	AA	TT	GT	CC	AG	GG	TG	GG	GA	AA	TT	GG	T1-C
BA342	asthma	12	61	1	60	24.2395	2.28	79.4	64.4	2.74348	-1.36593	1	2	1	2.60746			AA	GT	GT	CC	AG	GA	GG	GG	AA	GA	CC	TG	T1-D
BA349	asthma	14	73	1	67	19.2894	2.76	125.5	95.2	2.53309	0.652402	0	0	1	1.6721			AA	TT	TT	CC	GG	GA	GG	GG	AA	GG	CC	TG	T1-A
BA351	asthma	12	68	2	57	24.9222	1.28	84.2	71.1	1.64336	-1.68822	1	1	1	1.60206			AA	TT	GT	TC	AG	GA	TG	GG	AA	AA	TT	TG	T1-D
BA353	asthma	11	57	1	42	28.3848	3.28	110.4	78.5	3.21761	0.161314	1	2	1	2.15229			AA	TT	GT	CC	AG	GA	GG	GG	AA	GA	TT	TG	T1-D
BA355	asthma	11	83	2	55	22.2222	0.64	60.4	50	1.62995	-4.11949	0	0	0	0.778151			AA	GT	TT	CC	GG	AA	TG	AG	GA	AA	TC	GG	T1-B
BA360	asthma	11	75	2	73	27.0051	1.52	87.9	62.3	2.02894	-1.76987	0	0	0	1.73239			AA	GT	GT	CC	GG	GA	GG	GG	AA	AA	TC	TG	T1-D
BA373	asthma	14	58	2	5	35.3386	1.48	71.8	78.7	2.22144	-2.8233	0	0	1	1.94498			AA	TT	TT	TC	GG	AA	TG	GG	AA	AA	TC	TG	T1-C
BA375	asthma	16	24	2	10	23.4584	2.09	81.5	72.6	2.4156	-1.27241	2	1	1	2.89542		0	AA	GT	GG	TC	GG	AA	TG	GG	GA	GA	CC	TG	T1-C
BA38	asthma	16	77	2	62	19.736	1.1	56	48	1.76648	-2.64484	0	0	0	2.20412	0	1	AA	TT	GT	TT	AG	GA	TG	GG	AA	GA	TC	GG	T1-B
BA39	asthma	12	59	2	28	27.0258	1.71	78.8	82.6	2.03422	-1.30789	0	0	0	1.63347		0	AA	TT	GT	CC	GG	GA	GG	AG	AA	AA	CC	TG	T1-C
BA395	asthma	9	48	2	48	19.3834	1.31	58.8	73.2	2.43643	-4.25542	0	0	1	1.44716		1	AA	GG	GT	CC	AG	GG	GG	GG	AA	AA	TC	GG	T1-B
BA4	asthma	13	75	2	35	17.9613	0.91	55.2	47.2	1.78907	-3.59695	0	0	0	1.99957		1	AA	GT	GT	TC	AG	GG	GG	GG	AA	GA	CC	GG	T1-B
BA417	asthma	13	46	1	30	27.1178	1.6	43	66	3.66656	-5.04609	1	2	0	0.69897	0	0	AA	TT	GT	TC	AG	GA	GG	GG	AA	AA	CC	TG	T1-B
BA423	asthma	15	82	2	66	22.1526	1.22	87.8	80.3	1.59342	-1.51371	0	0	1	1.93952	1	1	GA	GT	GG	TC	GG	AA	GG	AG	AA	AA	CC	TG	T1-A
BA43	asthma	13	59	2	50	25.9695	2.21	101.8	76.5	2.10876	0.384614	0	0	1	1.85733	0	0	GA	GG	GT	CC	GG	AA	GG	GG	AA	AA	CC	TG	T1-A
BA430	asthma	12	71	1	52	26.8136	2.21	94.8	61.39	2.7023	-1.35232	1	2	0	2.30103	0	1	GA	GT	TT	CC	GG	GA	TG	GG	AA	AA	TC	TG	T1-D
BA431	asthma	12	70	2	28	33.7693	1.2	65	59	1.77571	-2.45478	0	0	0	1.43616	0	1	AA	TT	GT	CC	AG	AA	GG	GG	GA	AA	TC	GG	T1-C
BA437	asthma	11	72	2	71		0.98	53.2	63.2	1.9815	-3.84734	0	0	1	2.28556		1	AA	TT	GT	CC	AG	GA	GG	GG	AA	AA	TC	TG	T1-B
BA439	asthma	11	41	1	34	21.5139	2.64	71.6	65.83	3.41243	-2.07859	1	1	1	2.89042			AA	TT	TT	TC	GG	AA	GG	AG	GA	AA	TC	TG	T1-C
BA44	asthma	14	53	2	15	19.2677	2.01	83.4	77.3	2.34969	-1.23146	0	0	1	1.95134	1	1	AA	TT	GT	TC	GG	GA	GG	GG	AA	AA	TC	GG	T1-C
BA440	asthma	16	80	2	33	22.3697	1.39	100	60.43	1.55501	-0.691084	0	0			0	0	GA	GT	GG	TC	GG	AA	TG	GG	AA	AA	TC	TG	T1-A
BA441	asthma	10	24	1	2	27.7769	1.7	38.6	37.61	4.48519	-5.88369	0	0	1	2.30103	0	0	AA	TT	GT	TC	GG	GG	GG	AG	GA	AA	TC	TG	T1-C
BA444	asthma	12	84	2	70	26.7684	0.98	91.6	58.68	1.276	-1.46214	0	0	0	1.80956	0	0	AA	TT	TT	TT	AG	GA	GG	GG	AA	AA	TC	TG	T1-D
BA445	asthma	12	61	2	42	32.8814	1.36	70.5	68.7	2.01242	-2.68058	1	2		3.14613	0	0	GA	GT	GT	TC	GG	GA	TG	AG	GA	AA	TC	TG	T1-B
BA447	asthma	11	37	2	20	25.5296	2.83	99.6	75.07	2.78816	0.131079	0	0	1	1.90795			AA	TT	TT	CC	AG	GA	TT	AG	AA	AA	CC	TT	T1-C
BA448	asthma	9	52	2	52	23.8054	1.47	66.9	59.75	2.20977	-2.94443	0	0	0	1.71096	1		AA	GG	TT	CC	AG	GG	TT	GG	GA	GA	TC	TG	T1-B
BA449	asthma	11	67	2	27	25.4291	1.62	60.9	70.7	1.89942	-1.12469	0	0	1	1.30103	0	0	AA	GT	GG	CC	AG	AA	GG	GG	AA	AA	TT	TG	T1-C
BA450	asthma	11	68	1	50	24.0964	2.16	74.2	59.67	2.80127	-1.74699	1	1		1.86332	0	1	AA	TT	TT	CC	AG	GA	GG	GG	AA	GA	TC	TG	T1-D
BA451	asthma	11	79	1	68	25.0668	2.4	94.9	72.29	2.45786	-0.161801	1	2	0	1.90849	0		AA	GG	TT	TC	GG	GA	GG	GG	AA	AA	TC	GG	T1-D
BA452	asthma	16	81	2	55	25.2801	1.1	78	57.9	1.61762	-2.11719	0	0	1	2.57519	0	1	AA	GT	GG	TC	GG	GA	GG	GG	AA	GA	CC	GG	T1-A
BA453	asthma	11	67	1	47	24.2787	2.42	89.6	75.6	2.80636	-1.06001	1	2	1	2.77085	0	1	AA	TT	TT	CC	GG	AA	TG	AG	AA	AA	TC	TT	T1-D
BA454	asthma	11	72	1	35	23.7618	1.08	45.8	32.93	2.34989	-3.97357	1	1			0		AA	TT	GT	CC	GG	GA	GG	GG	AA	AA	TT	TG	T1-B
BA455	asthma	14	64	1	42	23.6926	1.66	60.8	65.6	2.59009	-2.83608	1	2		1.79379	0	0	GA	GG	GG	TC	GG	AA	GG	GG	AA	AA	TC	TG	T1-B
BA456	asthma	13	37	1	5	25.5937	1.52	42	53.5	3.35763	-5.08762	1	1	1	2.48996	0		AA	TT	GG	CC	AA	AA	GG	GG	AA	GA	TT	GG	T1-C
BA457	asthma	15	80	2	80	24.9705	1.7	117.2	68	1.60827	0.364685	0	0	1	3.23553	1		AA	GT	GG	CC	GG	AA	TG	AG	AA	AA	CC	GG	T1-A
BA458	asthma	13	62	2	25	18.5466	1.89	93.1	66.08	2.1106	-0.832972	2	1		2.14613	1		AA	TT	TT	TC	GG	GA	TT	AG	AA	AA	TC	TG	T1-C
BA459	asthma	13	60	1	20	25.3515	1.78	58	47.1	3.18236	-3.58937	1	2			0		AA	TT	GT	CC	GG	GA	TT	AG	AA	AA	TC	TG	T1-C
BA460	asthma	12	63	2	58	29.622	1.89	94	67.99	2.12371	-0.870292	0	0			1	0	AA	GT	GT	CC	GG	AA	GG	GG	AA	AA	TC	TG	T1-D
BA461	asthma	13	56	2	56	27.1809	1.79	76.2	61.51	2.48599	-2.38103	0	0	0	2.73719	0	1	GA	GT	GG	CC	GG	GA	GG	GG	AA	AA	TC	TG	T1-A
BA462	asthma	15	75	1	49	28.0219	1.89	78.8	50.13	2.38783	-1.4894	2	2	1	2.20412	0	0	GA	GG	GT	TC	GG	GA	TG	GG	AA	GA	TC	GG	T1-A
BA463	asthma	15	80	1	65	27.5873	2.4	127	71.4	2.26452	0.407261	0	0		0.69897	0		AA	TT	GT	TC	GG	AA	GG	GG	AA	AA	CC	TG	T1-A
BA464	asthma	15	47	1	5	22.471	2.7	76.9	67.33	3.22826	-1.45579	0	0	1	2.96426	0	0	AA	TT	GT	TC	GG	AA	TG	AG	GA	GA	CC	TG	T1-C
BA465	asthma	12	78	1	32	28.7201	0.84	47.7	52.5	2.24989	-4.34852	1	2	1	2.14301	0	0	AA	TT	TT	CC	AG	AA	TT	AA	GA	GA	CC	TG	T1-B
BA466	asthma	12	42	2	17	18.2444	2.8	67.7	68.4	2.55691	0.831695	0	0	1	2.7679	0	1	AA	TT	TT	CC	AG	GA	TT	AA	AA	AA	CC	GG	T1-C
BA468	asthma	12	44	2	22	21.9261	2.38	95.6	74.4	2.4252	-0.164494	0	0	1	2.36173	0		AA	TT	GG	CC	AG	GG	GG	GG	AA	GA	TC	TG	T1-C
BA469	asthma	15	59	2	57	20.6612	2.36	119.2	84.89	2.15912	0.741835	0	0	1	1.92531	0	1	AA	TT	TT	TC	GG	AA	TG	GG	AA	GA	TC	TG	T1-A
BA470	asthma	10	39	1	39	23.4205	2.61	72	75	3.33304	-2.00571	2	2	1	2.7574		1	AA	GT	TT	CC	AG	GA	TG	GG	AA	AA	TC	TG	T1-B
BA472	asthma	13	58	2	38	19.8123	1.7	83	72.3	2.14998	-1.74024	0	0	1	3.11727		1	GA	GT	GG	CC	GG	GA	GG	GG	AA	AA	TC	TG	T1-A
BA477	asthma	14	61	2	54	22.3091	1.88	84.3	61	2.21932	-1.23546	0	0			0		AA	TT	GT	CC	GG	AA	GG	GG	GA	GA	CC	TG	T1-A
BA478	asthma	15	71	2	50	27.9566	1.56	90.2	70.27	1.84055	-1.11467	0	0	1	1.97543	0	1	GG	GG	GT	CC	AG	GA	GG	GG	AA	GG	CC	GG	T1-A
BA480	asthma	16	56	2	8	22.5832	1.72	84.7	69.9	2.01806	-1.23451	0	0	1	3.53529	0		AA	GT	GT	TT	GG	GA	TG	GG	AA	GA	TC	GG	T1-C
BA481	asthma	7	32	1	7	21.7079	3.7	98	90.2	3.75604	-0.139904	0	0	1	2.76567	0	1	AA	GT	TT	CC	AA	GG	TG	GG	AA	AA	TT	TG	T1-C
BA482	asthma	11	65	1	60		1.88	61.6	69.9	2.93411	-2.81402	1	2	0	1.80482		1	AA	TT	GG	CC	AG	GG	GG	GG	AA	AA	TC	TG	T1-B
BA483	asthma	15	82	2	65	18.048	1.17	100	75.97	1.58952	-1.71157	0	0			0	0	GA	GG	GG	CC	GG	GA	TT	AG	GA	GA	CC	GG	T1-A
BA484	asthma	12	44	1	10	20.2233	2.08	52.8	45.2	3.7287	-4.00505	2	2		2.77452	0	1	AA	GT	GT	TC	GG	GA	TT	AA	AA	GA	TC	TT	T1-C
BA485	asthma	14	81	2	74	21.8842	1.6	102.6	63.49	1.62952	-0.115347	0	0			0	1	AA	TT	TT	CC	AG	GA	TT	GG	AA	GA	TC	GG	T1-A
BA486	asthma	12	73	2	70	25.0772	1.08	73	76	1.69662	-2.67052	0	0	0	1.21748	0	0	AA	GT	GT	CC	AG	AA	TG	GG	GA	GA	TC	TG	T1-D
BA487	asthma	13	47	2	2	22.5896	3.02	112	74	2.74184	0.87266	0	0	1	2.5563	0		AA	GT	GG	CC	GG	AA	GG	GG	GA	AA	TC	GG	T1-C
BA488	asthma	13	68	2	50	19.5556	0.67	39	59.75	1.92726	-5.35478	0	0	1	2.59106	0	1	AA	GT	TT	TT	GG	GA	GG	GG	AA	AA	CC	TG	T1-B
BA489	asthma	13	44	2	37	19.4734	2.37	94	73	2.51116	-0.498242	1	1	1	2.30535	0	1	GA	GT	GT	TT	GG	GA	TG	AG	GA	AA	TC	TG	T1-A
BA490	asthma	14	36	2	5	25.9574	1.43	53	58.13	2.68412	-4.33888	1	1	1	2.57978	0	0	AA	TT	GG	CC	GG	AA	GG	GG	AA	AA	TT	GG	T1-C
BA491	asthma	13	35	2	6	16.5187	2.44	87.8	87.1	2.64108	-0.666893	1	1	1	1.95569	0	0	AA	GT	GT	TT	GG	GA	TG	AG	AA	AA	TC	TG	T1-C
BA492	asthma	12	61	2	30	23.1911	2.02	105.2	72.4	2.13598	-0.433602	0	0	1	2.43136	0		AA	GT	GG	CC	AG	AA	TT	AA	AA	AA	TC	TG	T1-A
BA495	asthma	14	76	2	70	20.4545	1.54	109.2	75.5	1.76118	-0.861283	0	0	0	1.51188	0	0	GA	GT	GT	CC	GG	AA	TG	AG	GA	GG	TC	TG	T1-A
BA496	asthma	12	41	1	30	27.6075	3.52	89.6	86.27	3.59301	-0.186596	1	1	1	2.11394	0	0	AA	TT	GG	CC	AG	GA	GG	GG	AA	AA	TC	TG	T1-C
BA497	asthma	12	75	1	40	22.0741	1.58	81	85.9	2.22604	-2.07328	1	2			0	0	GA	GT	GT	TC	GG	GA	GG	GG	GA	AA	TC	TG	T1-A
BA498	asthma	13	69	1	49	21.5879	2	79.4	54.5	2.4485	-1.38523	1	2			0	0	GG	GG	GG	CC	GG	AA	GG	GG	GA	AA	TC	TG	T1-A
BA499	asthma	12	19	2	4	24.2382	2.21	73.4	87.35	2.70699	-1.95722	0	0	1	2.33646	0		AA	TT	GT	TC	AG	GA	TG	AG	GA	AA	CC	TG	T1-C
BA5	asthma	14	76	2	20	21.8159	0.72	42.9	49.3	1.60929	-4.04048	0	0	1	1.08991	0	0	AA	TT	TT	CC	GG	GA	TG	GG	GA	GA	CC	GG	T1-B
BA50	asthma	13	62	2	47	18.026	2.4	103.9	75.7	2.22362	0.619289	0	0	1	2.18469	1	1	AA	GG	GT	TC	GG	AA	TT	AA	AA	GG	TT	TG	T1-A
BA500	asthma	14	48	2	45	22.6667	1.96	87	83.4	2.23869	-1.0921	2	2	1	3.09691	0	1	AA	TT	GT	CC	GG	AA	TG	AG	AA	GA	TC	TG	T1-A
BA502	asthma	12	23	2	3	22.3809	2.06	71.5	73.3	2.59124	-1.99496	0	0	1	2.85431	1	1	AA	GT	GT	CC	GG	AA	GG	GG	AA	AA	TC	TG	T1-C
BA503	asthma	11	39	1	5	21.2585	3.52	93	75.37	3.50285	0.0452677	0	0	1	2.32428			AA	GT	GT	TC	GG	AA	GG	GG	GA	AA	TT	TG	T1-C
BA508	asthma	14	59	2	36	30.1788	2.34	115.8	69.64	2.03422	1.19154	0	0			0	1	GA	GT	GT	TC	GG	GA	TT	AG	AA	AA	TT	GG	T1-A
BA509	asthma	13	83	2	70	24.1437	1.06	83.5	65.4	1.45768	-1.75004	1	1			0	0	AA	TT	GT	CC	GG	GA	GG	GG	AA	AA	CC	TG	T1-A
BA510	asthma	12	68	2	56	21.357	1.74	100.6	65.9	1.83094	-0.371335	0	0	0	0.934498	1	0	AA	TT	TT	CC	AG	GA	TG	GG	GA	GA	TC	GG	T1-D
BA511	asthma	10	64	2	50	20.4919	1.82	96.8	73.39	1.98437	-0.647164	0	0	1	2.56229	0		GA	GG	GT	CC	AG	GA	TT	AA	GA	AA	CC	TG	T1-D
BA512	asthma	8	70	2	62	24.2142	1.84	103.4	69.17	1.8946	-0.210131	0	0	0	1.4624	1	1	AA	GT	TT	CC	AG	GA	TT	AG	AA	AA	TT	TT	T1-D
BA513	asthma	10	75	2	60	21.308	1.38	89.6	65.7	1.67959	-1.24665	0	0		1.44716	0	0	AA	GG	TT	TC	GG	AA	GG	GG	AA	AA	TT	TG	T1-D
BA514	asthma	17	51	2	47	25.89	2.18	95.2	69.87	2.2963	-0.432184	0	0	1	2.30103	0	1	GA	GT	GG	TC	GG	GA	TG	GG	AA	GA	CC	TG	T1-A
BA515	asthma	15	69	2	66	27.0559	1.71	85.9	68.13	2.1194	-1.45324	0	0	1	1.94052	0	1	GG	GG	GT	TC	GG	GA	TT	AG	AA	AA	CC	TG	T1-A
BA516	asthma	14	69	2	67	22.5044	1.8	101.7	84.9	1.90319	-0.401072	0	0			0	0	GA	GT	GG	TC	GG	GA	GG	GG	AA	GA	TT	TG	T1-A
BA517	asthma	13	69	1	5	31.8619	1.71	62.6	47.9	2.63187	-2.64891	2	2			0	1	AA	TT	GT	CC	GG	GA	TG	GG	GA	GA	TC	TG	T1-C
BA518	asthma	13	64	1	41	25.7373	3.08	104.1	74.04	2.84545	0.651008	1	2		3.32428	0	1	AA	GT	GT	TC	GG	GA	TG	AG	GA	AA	CC	GG	T1-A
BA519	asthma	11	63	2	45	23.8797	1.41	72.7	52.4	2.0842	-2.6311	2	2	1	2.61278	0	1	AA	TT	TT	TC	AA	GG	TG	GG	AA	AA	CC	TG	T1-B
BA520	asthma	12	40	2	3	28.3929	2.69	105.1	81.27	2.47565	0.75723	0	0			0	0	AA	TT	GT	CC	GG	AA	GG	GG	AA	AA	TT	TG	T1-C
BA521	asthma	14	41	1	33	22.1612	2.91	78.2	64.81	3.35324	-1.21381	0	0		3.4456	0	1	AA	TT	GT	CC	GG	AA	GG	GG	AA	AA	CC	TG	T1-A
BA523	asthma	13	45	2	5	20.8325	2.15	83	77.1	2.60858	-1.57551	0	0	1	2.35411	1	0	AA	TT	TT	CC	GG	AA	GG	GG	AA	AA	TC	GG	T1-C
BA524	asthma	11	32	2	21	20.3125	2.24	78	70.2	2.8279	-1.83816	2	1	0	3.02119	1	1	AA	TT	TT	CC	GG	AA	GG	GG	AA	AA	TC	TT	T1-C
BA525	asthma	12	36	1	7	22.647	3.18	82	69.74	3.61127	-1.11265	2	2	1	2.24304	1	1	AA	GG	GG	CC	AG	AA	TG	AG	AA	GA	TC	TG	T1-C
BA526	asthma	10	63	2	58	20.9862	1.97	96.1	71.64	2.17106	-0.730862	0	0	0	2.17026	0	1	AA	GT	TT	CC	AG	GA	TG	AG	AA	AA	TC	GG	T1-D
BA527	asthma	15	59	2	59	23.941	2.04	94.6	70.83	2.16672	-0.474127	0	0	1	3.07188	0	1	AA	TT	GT	CC	GG	AA	GG	AG	AA	GG	TC	GG	T1-A
BA528	asthma	11	59	2	31	20.9132	2.41	117.6	82.81	2.12381	1.06983	0	0	0	1.42651	0	1	AA	TT	GG	CC	AG	GG	GG	GG	AA	AA	TC	TG	T1-D
BA529	asthma	12	43	1	20	28.8235	3.31	88.5	73.07	3.48752	-0.463402	2	2			0	1	AA	GT	GT	CC	AG	GA	TG	GG	AA	AA	TC	GG	T1-C
BA530	asthma	10	31	1	21	21.3139	4.98	107.3	84.98	4.54615	0.895741	2	2		2.14613	0	1	AA	TT	TT	TC	AG	GA	TG	AG	GA	AA	TC	TG	T1-C
BA531	asthma	16	50	1	6	30.0111	2.02	58.6	57.71	3.25208	-3.30421	2	1	1	2.04139	0	1	AA	TT	GT	TC	GG	AA	GG	GG	AA	GG	CC	TT	T1-C
BA532	asthma	14	45	2	30	20.6198	2.51	94	70.31	2.77768	-0.855273	2	1		2.23045	0	1	AA	TT	GG	TC	AG	GG	TT	GG	AA	AA	CC	TT	T1-A
BA533	asthma	13	66	2	61	22.4774	2.6	133.3	78.3	2.05215	1.97264	0	0		2.77815	0	1	AA	TT	GT	CC	GG	AA	TG	GG	GG	AA	CC	TG	T1-D
BA535	asthma	17	82	2	82	20.134	1.27	70.55	105	1.61892	-1.38865	0	0	1	2.73239	0		GA	GT	GT	TC	GG	AA	TG	AG	AA	GG	CC	TG	T1-A
BA536	asthma	12	62	2	61	21.7738	1.67	75.2	76.6	2.431	-2.56377	2	1	0	2.01284	0	0	AA	TT	TT	TC	AG	GA	TG	GG	GA	GA	TC	TG	T1-D
BA537	asthma	13	67	1	65	22.4536	2.68	98.2	68.9	2.69563	-0.0446407	0	0	0	2.07555	0		AA	TT	TT	TC	GG	GA	GG	GG	AA	GA	TC	TG	T1-A
BA538	asthma	12	58	2	25	19.433	1.2	55	68	2.37807	-4.30027	0	0	1	2.79588			GA	GT	GT	CC	GG	AA	TG	AG	GA	GA	TT	TG	T1-B
BA539	asthma	14	78	2	70	23.7516	1.54	102	61.6	1.61912	-0.32399	0	0	0	2.32222	0	1	GA	GT	GG	CC	AG	GA	TG	AG	AA	AA	CC	GG	T1-A
BA540	asthma	15	35	2	3	22.8196	2.27	89	78.5	2.49322	-0.785451	0	0	1	1.57978	0	1	AA	TT	GT	TC	GG	GA	TG	GG	GA	AA	CC	GG	T1-C
BA542	asthma	11	71	2	71	23.8891	1.12	56.6	53.3	2.12431	-3.62134	0	0	1	2.89209	0	1	GG	GG	GT	TC	AA	GA	GG	GG	AA	AA	TC	TG	T1-B
BA543	asthma	12	67	2	2	23.1247	1.17	59	59	2.11303	-3.56047	0	0	1	2.74974			AA	TT	GG	CC	AG	GA	TG	GG	AA	AA	TC	TT	T1-C
BA544	asthma	13	74	2	34	23.4375	0.69	37	58	2.02909	-5.05626	0	0	1	2.24304			AA	GT	GT	CC	GG	AA	TG	AG	AA	AA	CC	TG	T1-B
BA545	asthma	14	84	2	23	22.0492	0.49	31	53	1.53488	-4.63614	0	0	1	2			AA	TT	GG	CC	GG	AA	GG	GG	AA	AA	TC	TG	T1-B
BA546	asthma	10	64	1	44	26.2649	2.53	87.5	72.91	2.75904	-0.655636	1	2	1	2.6149	0	1	GA	GT	TT	CC	AG	GA	GG	GG	GA	GA	TC	TG	T1-D
BA547	asthma	12	70	1	65	24.3418	1.28	50.6	47.74	2.47441	-3.61687	0	0			0	1	GA	GT	TT	CC	AG	GA	TG	AG	AA	AA	CC	GG	T1-B
BA548	asthma	10	63	2	26	18.4911	0.71	34	64	2.15856	-5.81013	0	0	1	2.17026			AA	TT	GG	CC	AG	GG	GG	GG	GA	AA	TC	TG	T1-B
BA549	asthma	14	54	1	48	26.3941	1.33	43.5	52.57	2.88619	-4.57785	2	2		2.32222	0	1	GA	GG	TT	TC	GG	AA	TG	GG	AA	AA	CC	TG	T1-B
BA550	asthma	13	29	1	28	24.0016	3.89	98.2	85.49	3.70685	0.46448	2	1			0	1	GA	GG	GG	CC	GG	GA	TG	AG	AA	GA	TC	TG	T1-A
BA551	asthma	13	44	2	38	20.9985	3.07	126.9	78.92	2.4252	2.27915	0	0		2.14613	0	1	GA	GT	GT	CC	AG	AA	TG	AG	GA	GA	TC	GG	T1-A
BA552	asthma	14	39	2	9	23.6832	1.54	63	66.1	2.42011	-3.35663	0	0	1	2.89098	1	1	GA	GG	GG	CC	GG	GA	TG	GG	GA	GG	TC	TG	T1-C
BA553	asthma	9	88	2	78	35.4973	1.1	78.6	55	1.04281	0.318725	0	0		1.31175	0	1	GA	GG	TT	CC	GG	AA	TT	AA	GA	AA	TT	TG	T1-D
BA554	asthma	10	38	1	12	22.8361	3	80.6	74.2	3.43774	-1.18066	1	2			0	1	GA	GG	GT	CC	AG	GG	GG	GG	AA	AA	TC	GG	T1-C
BA555	asthma	16	55	2	53	23.1834	2.77	110	83.4	2.64106	0.401536	0	0	1	2.62428	1	1	GG	GG	GG	TC	GG	AA	TG	AG	AA	AA	CC	TG	T1-A
BA556	asthma	12	39	1	7	22.5896	3.72	107	90.6	3.46253	0.687512	1	2	1	1.85126	1	1	AA	TT	GT	CC	GG	AA	GG	GG	AA	AA	TT	TG	T1-C
BA557	asthma	15	78	2	30	24.3161	1.41	100	78.77	1.56502	-0.660643	0	0		0.886491	0	0	AA	TT	GT	CC	GG	GA	TG	GG	AA	GA	TC	GG	T1-A
BA558	asthma	15	65	2	45	26.8264	1.35	66.2	57.94	2.17044	-3.04372	2	2			0		GA	GT	GG	TC	GG	GA	GG	GG	GA	GA	TC	GG	T1-B
BA559	asthma	16	40	2	34	22.1332	2.58	96.6	67.19	2.71648	-0.446028	0	0	0	1.15229	0	0	GA	GT	GT	TC	GG	AA	TG	AG	AA	GA	TC	GG	T1-A
BA560	asthma	17	30	2	6	20.7734	3.19	108.9	89.86	3.00785	0.520374	0	0	1	2.42813	0		AA	TT	GT	TC	GG	AA	GG	GG	AA	GA	CC	GG	T1-C
BA561	asthma	10	64	1	64	22.2707	2.58	86.3	64.5	2.86894	-0.795417	1	2			0		GA	GT	GT	TC	GG	GA	TG	AA	GA	AA	TT	TG	T1-D
BA562	asthma	12	41	1	2	25.4268	2.98	75.6	76.8	3.65421	-1.69423	1	1			1	1	AA	TT	TT	CC	AG	GA	GG	GG	AA	AA	CC	GG	T1-C
BA563	asthma	12	77	2	67	28.6478	1.56	96.3	75	1.73912	-0.695786	0	0	0		0	0	AA	TT	TT	CC	GG	AA	TG	GG	GA	AA	TC	TG	T1-D
BA564	asthma	11	66	2	63	25.1595	2.02	101.5	82.1	2.12258	-0.368935	0	0	0	1.40312	0	1	AA	TT	TT	TC	AG	GA	TG	AG	AA	AA	TT	GG	T1-D
BA566	asthma	10	41	2	32	27.2216	1.16	46.6	58.9	2.50301	-5.11426	2	2	1	2.33244			AA	GT	TT	TC	AG	GA	GG	GG	AA	GA	TC	TT	T1-B
BA567	asthma	15	33	2	20	35.4743	1.84	74.5	82.1	2.36243	-1.96092	0	0	1	2.5563	0	1	AA	TT	GG	TT	GG	GA	GG	GG	GA	AA	TC	GG	T1-C
BA569	asthma	10	41	1	4	28.1661	2.81	74.1	74.4	3.53232	-1.87776	0	0			0	1	AA	TT	TT	TC	AG	GA	TG	AG	GA	GA	TT	TG	T1-C
BA571	asthma	11	68	1	68	27.9416	1.9	68.1	65.5	2.84727	-2.53891	1	2	1	2.19033	0	1	AA	GT	TT	CC	AG	GA	GG	GG	GA	GA	CC	GG	T1-B
BA572	asthma	11	25	2	22	22.0552	0.83	30.1	62.4	2.72521	-7.06962	0	0	1	2.44404	0	1	GA	GT	TT	CC	AA	GG	TT	AG	AA	GA	TC	GG	T1-B
BA573	asthma	16	59	2	32	17.5781	0.76	34	45	2.31336	-5.99658	1	2	1	2.37475			AA	GT	GG	CC	GG	AA	GG	GG	AA	GG	CC	TG	T1-B
BA574	asthma	16	69	2	32	23.7253	0.71	37	55	2.02412	-5.26637	0	0	1	2.8451			AA	TT	GG	CC	GG	GA	TG	GG	GA	GA	CC	GG	T1-B
BA575	asthma	16	75	1	65	30.0074	2.56	91.4	75.29	2.72476	-0.431962	0	0			0	0	AA	GT	GG	CC	GG	AA	TG	GG	AA	GA	TC	GG	T1-A
BA576	asthma	11	66	2	53	27.7149	1.63	87.6	67.8	1.93087	-1.20491	0	0			0	1	AA	TT	TT	CC	AG	GG	TT	AG	AA	AA	TC	GG	T1-D
BA577	asthma	14	67	1	61	32.6977	2.76	97.2	67.32	2.68596	0.212234	1	1	0	2.33041	0		AA	TT	GT	CC	GG	AA	TG	GG	AA	AA	TT	GG	T1-A
BA578	asthma	11	50	2	2	20.9643	2.39	99.6	79.4	2.44932	-0.207381	0	0	1	2.19312	0	1	AA	TT	GG	CC	AG	GA	GG	AG	AA	AA	CC	TT	T1-C
BA579	asthma	14	48	1	1	28.0445	2.36	70.7	81.94	3.08637	-2.08014	2	2	1	3.59106	1	1	AA	GT	GT	CC	GG	AA	GG	GG	AA	GA	CC	TG	T1-C
BA580	asthma	11	47	2	24	22.3133	2.9	121.8	90.9	2.45261	1.55629	0	0	1	2.26245			AA	TT	GT	CC	GG	GA	GG	GG	AA	AA	TC	TT	T1-C
BA581	asthma	14	32	1	29	18.1662	3.61	86	90.25	3.97454	-0.860017	1	1	1	1.88252			GA	GT	GG	TC	GG	AA	TG	AG	AA	AA	TC	TT	T1-A
BA582	asthma	15	71	2	32	25.262	1.44	96.6	67.28	1.88997	-1.76037	0	0	1	2.69636	0	0	AA	GT	TT	CC	GG	AA	TG	AG	AA	GG	CC	GG	T1-A
BA583	asthma	13	26	2	6	23.5556	2.6	92	90.59	2.69407	-0.314345	0	0	1	2.66652	0	1	AA	TT	GT	CC	GG	AA	TG	GG	GA	AA	CC	TT	T1-C
BA585	asthma	15	73	2	66	23.9628	1.98	126.9	72	1.85949	0.451297	0	0	0	1.31597	0	0	GA	GT	GT	TT	GG	AA	GG	GG	AA	AA	TT	GG	T1-A
BA586	asthma	13	70	1	58	22.0009	1.76	60.3	62.2	2.80865	-2.79759	1	2	1	3	0	1	GG	GG	GT	CC	AG	GA	TG	GG	AA	AA	TC	GG	T1-B
BA588	asthma	9	33	2	2	23.2411	2.63	93.9	76.68	2.79176	-0.503542	0	0	1	3.0607	0	1	AA	TT	GT	CC	GG	GA	TG	AA	GA	AA	TT	TG	T1-C
BA589	asthma	7	79	2	74	26.1859	1.43	89.4	67.77	1.74728	-1.20843	0	0	0	1.27875	0	1	AA	GG	GT	CC	AA	GG	GG	GG	AA	AA	TT	GG	T1-D
BA590	asthma	15	65	1	65	28.8928	2.82	101.1	81.5	2.69672	0.358067	0	0	0	1.24304	0	0	AA	TT	GG	TC	AG	AA	TG	AG	GA	AA	CC	GG	T1-A
BA591	asthma	13	47	2	2	19.5174	2.4	98.8	71.43	2.47522	-0.265161	0	0	0	2.24304	0	1	GA	GT	GT	TC	AG	GA	TG	GG	AA	AA	TC	TG	T1-C
BA593	asthma	15	65	1	40	24.0882	2.61	106.1	84.7	2.7654	-0.440155	1	2	1	2.75587			GA	GT	GT	CC	GG	AA	TG	GG	AA	AA	CC	TG	T1-A
BA594	asthma	12	80	2	20	23.9757	1.32	126.9	70.96	1.43198	-0.507593	0	0	1	2.36173			GA	GT	GG	CC	AG	GA	GG	GG	AA	AA	TC	TG	T1-C
BA595	asthma	14	81	1	40	19.2277	0.94	52.22	44.97	2.27159	-3.95245	0	0	1	1.87506			AA	TT	GT	CC	GG	GA	TG	GG	AA	AA	TC	GG	T1-B
BA596	asthma	14	32	1	32	23.5896	3.2	80.6	75.8	3.70878	-1.28631	1	2	1	2.70927	0	1	AA	TT	GT	CC	GG	AA	TG	GG	AA	AA	TC	TG	T1-A
BA597	asthma	15	76	2	24	20	1.5	106.4	62	1.76542	-1.03424	0	0	1	2.51851			AA	TT	GT	CC	GG	AA	GG	AG	AA	GA	CC	GG	T1-A
BA600	asthma	15	24	1	14	21.3226	2.51	61.8	88.07	3.76269	-3.15443	0	0	1	2.7007	0	0	AA	TT	GG	CC	GG	GA	TG	GG	GA	AA	CC	GG	T1-C
BA601	asthma	14	74	2	52	31.8711	1.85	104.5	80.09	1.87829	-0.104501	0	0	1	2.11059	0	1	AA	GT	GT	CC	GG	AA	TG	GG	AA	AA	CC	TG	T1-A
BA602	asthma	12	60	2	3	29.5601	1.28	69.6	52.89	2.07292	-3.2144	0	0	1	1.91908			GG	GG	GT	CC	GG	GA	TG	GG	AA	AA	TT	TG	T1-C
BA603	asthma	10	61	2	56	30.4688	1.69	80.1	76.82	2.28857	-2.14358	0	0	1	1.72428			AA	TT	GT	CC	AG	GA	TT	AG	AA	AA	TT	TT	T1-D
BA605	asthma	13	46	2	40	22.5355	2.06	88	86.2	2.35043	-1.09553	0	0	0	2.30428			AA	GT	GG	CC	GG	GA	TG	AG	AA	AA	CC	TG	T1-A
BA606	asthma	10	78	1	14	26.0992	1.22	69	55	1.91145	-2.51025	0	0	1	1.38021			AA	TT	TT	CC	AA	GG	GG	GG	AA	AA	CC	GG	T1-C
BA610	asthma	9	72	2	66	25.1096	2.47	168	81	1.8027	2.53308	0	0	1	2.30103			GA	GT	GT	CC	GG	GA	GG	GG	GA	AA	TT	TT	T1-D
BA611	asthma	13	74	1	66	22.9671	1.89	75	66	2.48919	-1.73634	0	0	1	1.94448	1		GA	GT	GT	CC	AG	AA	TG	GG	AA	AA	TC	TG	T1-A
BA613	asthma	13	76	2	65	25.5009	0.95	53.7	40.43	1.89057	-3.60123	0	0	0	0.69897	0	1	AA	TT	TT	TC	AG	AA	GG	GG	AA	GA	TC	TG	T1-B
BA615	asthma	11	47	2	29	19.3337	2.66	103.5	67.2	2.65356	0.021095	0	0	1	2.07918			GA	GG	GG	CC	AG	GA	TG	GG	AA	AA	TC	TT	T1-C
BA616	asthma	11	36	2	6	21.8591	2.71	101	89	2.68993	0.0649757	0	0	1	2.81358	1		AA	GT	GG	CC	AG	GA	GG	GG	AA	GA	TT	TG	T1-C
BA617	asthma	12	60	2	51	21.5045	0.99	49	51	2.14786	-4.65146	0	0	1	2.29358	1	1	AA	TT	GT	CC	AG	AA	GG	GG	AA	GA	TC	TT	T1-B
BA618	asthma	11	78	1	20	25.1177	1.68	67.7	59.8	2.37829	-2.03746	0	0	1	1.60853	1	1	AA	GT	TT	CC	AG	AA	TG	AG	AA	GA	TC	TG	T1-C
BA619	asthma	12	81	2	32	31.1846	1.39	96.5	70.56	1.72814	-1.27287	0	0	1	2.74036			AA	GT	GT	TC	AA	GA	TT	AG	GA	GA	CC	TG	T1-A
BA620	asthma	14	30	1	24	19.4221	1.75	47	54	3.41244	-4.57649	0	0	1	2.11059	1		GA	GG	GT	CC	GG	AA	TG	AG	AA	AA	CC	GG	T1-B
BA621	asthma	13	40	2	36	30.3169	2.63	107	87	2.43076	0.71719	0	0	1	1.9345	0		AA	GT	GG	CC	GG	AA	GG	GG	GA	AA	CC	TG	T1-A
BA622	asthma	11	61	2	51	17.1045	2.78	148.4	88.9	2.06145	2.6724	0	0	1	2.74819			AA	TT	GT	CC	AG	GA	GG	GG	GA	AA	CC	TG	T1-D
BA624	asthma	12	53	1	42	25.6055	2.59	74.4	69.4	3.27828	-1.79453	0	0	1	2.07555	1		GA	GG	TT	TC	GG	AA	TG	AG	AA	AA	TC	TG	T1-B
BA625	asthma	13	64	2	64	29.2572	1.81	88.3	73.28	2.17269	-1.31766	0	0	0	2.33646	0	0	AA	TT	GG	CC	AG	GA	GG	GG	AA	AA	CC	TG	T1-A
BA626	asthma	11	55	2	50	16.8364	2.55	114.9	85.57	2.28774	0.936353	0	0	1	2.22011		0	GA	GG	GT	CC	GG	AA	TT	AG	GA	AA	TT	TG	T1-D
BA627	asthma	14	41	1	1	24.5881	2.66	74.1	62.4	3.38475	-1.96623	0	0	1	2.32015	1	1	AA	TT	GG	TC	GG	AA	GG	GG	GG	AA	TC	GG	T1-C
BA629	asthma	12	70	1	55	21.9056	1.44	60.5	53.7	2.74081	-3.55619	1	2	1	2.2878			AA	TT	GT	CC	GG	GA	GG	GG	GA	AA	TC	GG	T1-B
BA632	asthma	10	39	2	31	19.052	2.65	97.1	73.61	2.74768	-0.314385	1	1	1	2.42651			GA	GT	TT	CC	AA	GA	GG	GG	AA	AA	CC	TG	T1-C
BA634	asthma	10	63	2	60	22.7457	1.85	102.8	75.2	2.04014	-0.735572	0	0	1	1.86332			AA	GT	GT	CC	AG	GA	TG	AG	GA	AA	TC	GG	T1-D
BA635	asthma	14	29	2	22	22.5827	1.87	60.71	75.4	3.0275	-3.49197	0	0	1	1.72428			AA	TT	GT	CC	GG	AA	GG	GG	AA	GA	TC	TG	T1-C
BA636	asthma	15	74	2	40	23.1111	1.07	70.39	60.11	1.80593	-2.97819	0	0	1	2.73239			AA	TT	GT	CC	GG	AA	TT	GG	AA	GA	TT	TG	T1-A
BA637	asthma	12	38	2	1	25.7136	2.93	110.6	68.9	2.7832	0.46053	0	0	1	2.98137	0	0	AA	GT	TT	CC	GG	AA	GG	GG	AA	GA	TT	GG	T1-C
BA638	asthma	14	82	2	50	20.9321	0.76	59.37	44.44	1.70856	-3.77241	0	0	1	2.25527			AA	GT	GG	TC	GG	AA	GG	GG	AA	AA	TC	TG	T1-B
BA639	asthma	12	38	2	37	17.9418	2.62	98.5	96.3	2.4964	0.432442	1	1	1	3.04139	1	0	GA	GT	GG	CC	GG	GA	TT	AG	GA	AA	TT	TG	T1-A
BA640	asthma	16	70	1	65	28.4255	1.56	57	58.6	2.66711	-3.11028	1	2	1	1.88649	1		GA	GT	GT	CC	GG	AA	TT	AG	AA	GA	TC	GG	T1-B
BA641	asthma	13	61	2	59	26.635	1.81	88.3	73	1.91595	-0.441635	0	0	1	2.44716	0	1	AA	TT	TT	TC	GG	AA	TG	AG	AA	AA	TC	TG	T1-A
BA643	asthma	12	36	2	30	19.2894	2.52	91	86.6	2.77683	-0.814775	0	0	1	2.43616	0		GG	GG	TT	CC	AG	AA	GG	GG	AA	GA	TC	TG	T1-C
BA644	asthma	10	71	2	65	26.1593	1.24	76.4	67.29	1.75657	-2.19118	0	0	0	2.34242			AA	GT	GG	CC	AG	AA	GG	AG	GA	GA	TC	TT	T1-D
BA645	asthma	16	57	2	35	28.6917	2.13	115	82.6	2.00621	0.500263	0	0	0	1.92942	0	0	AA	GT	GG	TC	GG	AA	TT	AG	AA	AA	CC	TG	T1-A
BA646	asthma	14	78	2	55	24.7582	0.81	62.8	67.5	1.6638	-3.63399	0	0	1	1.90309			AA	TT	GG	CC	GG	AA	GG	GG	GA	GA	TC	TG	T1-B
BA647	asthma	10	19	1	18	18.8189	3.32	81.2	94.1	3.71664	-1.03794	0	0	1	2.49969	0		GA	GG	GT	CC	AG	GA	GG	GG	AA	AA	TC	TG	T1-C
BA648	asthma	11	52	2	51	18.414	1.69	73.8	61.1	2.32928	-2.39327	1	2	0	1.81158	0	1	AA	TT	GT	TC	AA	GA	TG	AG	AA	AA	TC	TG	T1-D
BA649	asthma	10	40	2	20	30.9657	2.82	102.2	81.5	2.81436	0.0176744	0	0	1	2.86806	0	1	AA	TT	TT	CC	AG	GA	GG	GG	AA	AA	TT	GG	T1-C
BA651	asthma	13	31	2	29	18.3452	3.73	122.2	94.7	3.18505	1.45007	0	0	0	2.19866		0	AA	TT	GT	TT	GG	GG	TG	AG	AA	AA	CC	TT	T1-A
BA652	asthma	14	51	2	20	36.0701	0.92	40.9	69.7	2.27221	-5.50792	1	1	1	2.76343	0	1	GA	GT	TT	CC	AG	GA	TG	GG	AA	GA	CC	GG	T1-B
BA653	asthma	12	82	2	76	22.4966	0.79	92.9	71.8	1.36301	-2.79018	0	0	1	2.09691			AA	TT	GT	CC	AG	GA	TG	GG	AA	AA	TC	TG	T1-D
BA655	asthma	13	56	1	21	27.5134	2.94	103	68.2	2.98964	-0.13908	1	1	1	2.25285	1	1	AA	TT	GT	CC	AG	AA	TG	GG	AA	AA	TT	GG	T1-C
BA656	asthma	9	76	2	50	18.5493	1.83	118.8	65.59	1.66061	0.681939	2	2	1	2.36173	0	1	AA	GT	GT	CC	AG	GA	GG	GG	AA	AA	TT	TG	T1-D
BA658	asthma	11	23	2	1	18.8794	2.6	90.6	83.3	2.82221	-0.754303	1	1	1	3.14239		1	GA	GT	TT	CC	AG	GA	TG	AG	GA	GA	CC	TG	T1-C
BA660	asthma	11	71	2	68	27.5862	2.1	148	87.1	1.75657	1.37612	1	2	1	2.81224	0	0	GA	GT	GG	TC	AG	GA	TG	AG	AA	AA	TT	TT	T1-D
BA661	asthma	15	36	2	5	18.4606	3.11	105.8	91.5	2.95683	0.448993	0	0	1	2.617	0	0	AA	TT	GG	CC	GG	AA	TT	AG	AA	AA	TT	GG	T1-C
BA662	asthma	11	82	1	82	23.0708	2.48	102.5	74.25	2.41385	0.183023	1	1	0	1.91381	0	1	AA	GT	GG	CC	GG	GA	GG	AG	AA	AA	TC	TG	T1-D
BA665	asthma	13	75	1	57	18.4425	2.83	132.9	65.7	2.54905	0.787368	1	2	0	3.20412			GA	GT	TT	TC	GG	AA	TG	AA	GA	AA	CC	GG	T1-D
BA667	asthma	14	19	2	4	23.2058	3.61	108.4	91.9	3.18061	1.38815	0	0	1	2.06819	1	0	AA	GT	GG	CC	AG	AA	TG	GG	AA	AA	TC	GG	T1-C
BA671	asthma	14	63	2	62	24.4444	1.33	63.6	59.6	2.01101	-2.7605	0	0	0	1.59106	0	1	GA	GT	GG	CC	GG	GA	GG	GG	GA	GA	CC	TG	T1-B
BA672	asthma	15	58	2	51	17.7282	1.33	59.1	61.3	2.14491	-3.23612	0	0	0	2.29447	1	0	AA	TT	GT	TC	GG	AA	TG	GG	AA	AA	TC	TG	T1-B
BA673	asthma	15	31	2	18	20.1951	1.14	37	59.7	2.92049	-5.75515	1	2	1	2.33244	0	1	GA	GT	GT	CC	GG	AA	TG	GG	AA	AA	TC	GG	T1-B
BA674	asthma	14	68	2	30	24.5603	0.92	50	47.1	1.95052	-4.22983	0	0	1	1.23553	0	1	GA	GT	GG	CC	GG	AA	TG	GG	GA	AA	CC	TT	T1-B
BA676	asthma	15	55	2	54	18.3666	2.61	106.5	75.65	2.55199	0.187481	0	0	1	2.86094	0	1	AA	TT	GT	CC	AG	AA	TT	GG	AA	AA	CC	TG	T1-A
BA677	asthma	14	71	2	65	26.7678	1.46	87.4	74.49	1.80498	-1.4045	1	2	0	2.2833	0		AA	TT	GT	CC	GG	AA	TG	GG	GA	AA	TC	GG	T1-A
BA678	asthma	13	83	2	65	28.0303	1.07	69.9	48.42	1.62603	-2.21529	0	0	0	1.62839	0	1	AA	TT	GT	TC	GG	GG	TG	GG	GA	AA	CC	TG	T1-B
BA679	asthma	13	69	2	5	25.7854	1.38	93.9	91.39	1.88945	-2.04921	0	0	0	1.52892	0	1	AA	TT	GT	CC	GG	AA	TG	GG	AA	AA	TC	TT	T1-C
BA680	asthma	12	72	2	64	24.5342	1.2	86.3	60.6	1.53584	-1.59351	0	0	1	2.67852	0		AA	GT	GG	CC	GG	GA	GG	AG	GA	AA	CC	GG	T1-D
BA681	asthma	13	57	2	54	17.6941	2.02	89.8	78.9	2.32401	-1.08409	0	0		3.17435	1		AA	TT	TT	TC	GG	AA	GG	GG	AA	GA	TT	TG	T1-A
BA687	asthma	13	52	2	38	36.0665	1.56	77.6	86.7	2.1059	-2.25575			1	2.22531			GA	GT	GG	CC	AG	AA	GG	GG	GA	AA	CC	TG	T1-A
BA691	asthma	13	57	2	43	23.327	1.82	80.2	70.5	2.34784	-1.88554	1	2	1	2.4183	1		GA	GT	GT	CC	GG	AA	TG	GG	AA	AA	TC	TT	T1-A
BA692	asthma	15	78	1	57	19.4674	2.3	111.1	66.5	2.53991	-0.655453	1	2		2.63144			AA	TT	GG	CC	GG	AA	GG	GG	AA	AA	TC	GG	T1-A
BA694	asthma	13	64	1	60	21.3808	2.16	81.5	60.6	2.53281	-1.16251	0	0	1	3.03141	0		AA	GT	GT	TC	GG	GA	GG	GG	AA	AA	TC	GG	T1-A
BA697	asthma	12	52	2	50	16.0196	2.02	94.4	74.81	2.14977	-0.512362	1	1	1	2.14613	0	1	AA	TT	GT	CC	GG	GA	TG	AG	AA	AA	TC	TG	T1-D
BA698	asthma	14	63	1	2	26.2897	2.36	75.9	67.82	2.97491	-1.64566	0	0	1	1.83885	0	1	AA	TT	TT	TC	GG	GG	TT	AG	GA	GA	CC	GG	T1-C
BA699	asthma	15	75	1	75	25.0693	2.35	126.3	81.3	2.27744	0.227591	1	2	1	3.66238	0	1	AA	TT	GT	CC	GG	AA	GG	GG	AA	AA	CC	GG	T1-A
BA70	asthma	14	59	1	52	25.7657	3.06	102.7	71.5	2.99259	0.184797	1	2	1	2.20952		1	AA	TT	TT	CC	GG	AA	TG	GG	AA	AA	CC	TG	T1-A
BA701	asthma	12	59	2	43	18.9579	2.19	115.3	69.52	1.95604	0.951099	0	0	1	1.6902	0	1	AA	GT	GG	CC	AG	AA	GG	GG	GA	AA	TC	GG	T1-D
BA706	asthma	15	37	1	3	22.4426	3	88.7	86.2	3.43799	-1.18426	0	0	0	2	0	1	AA	TT	GT	TC	GG	GA	TG	AG	AA	AA	CC	GG	T1-C
BA71	asthma	9	84	1	74	20.9827	1.34	58.3	65.06	2.31726	-2.76463	0	0	0	2.13988	0	1	AA	TT	TT	CC	AG	GA	TT	AA	GA	AA	TT	GG	T1-B
BA712	asthma	10	58	2	48	22.0317	1.7	79.4	71.4	2.27312	-2.10837	1	1	1	2.21219			AA	GT	TT	CC	GG	AA	TG	AG	GA	AA	TC	TG	T1-D
BA713	asthma	15	65	1	63	22.8329	1.96	86.7	72.1	2.60326	-1.93548		2	1	2.51322			AA	TT	GG	TC	GG	AA	GG	GG	GA	AA	TC	GG	T1-A
BA714	asthma	11	26	2	20	18.1312	2.6	91.5	100	2.82516	-0.721193	0	0	0	1.30103			AA	TT	TT	TC	AG	GG	GG	GG	GA	GA	TC	GG	T1-C
BA716	asthma	15	52	1	36	22.3214	2.88	94.1	72.7	3.22697	-0.925207	1	2					AA	TT	GT	TC	GG	GA	TG	GG	AA	AA	CC	TG	T1-A
BA719	asthma	12	50	1	40	25.2493	3.58	106.2	75.2	3.65905	-0.188416	1	2	1	2.31387			GA	GT	GT	CC	GG	GA	TG	AG	GA	GA	CC	TT	T1-A
BA720	asthma	10	59	1	58	26.1224	2.92	93.9	71.6	3.31525	-0.978114		2	1	3.1726			AA	GT	TT	TC	GG	AA	GG	GG	GA	AA	TT	TG	T1-D
BA723	asthma	14	74	1	60	25.7812	2.56	121.9	82.1	2.48083	0.230195	1	1	1	3.48742			AA	TT	TT	CC	GG	AA	GG	GG	AA	AA	CC	GG	T1-A
BA724	asthma	12	38	2	3	27.4714	2.74	102.2	79.2	2.55563	0.628632	0	0	1	3.94458			AA	GT	GG	CC	GG	AA	TG	AG	GG	AA	CC	TG	T1-C
BA726	asthma	13	48	2	48	22.5069	2.33	95.9	85.7	2.29287	0.139771	0	0	0	0.845098			AA	TT	GG	CC	AG	GA	TG	GG	GA	AA	TC	GG	T1-A
BA729	asthma	14	55	2	34	27.9035	1.42	73.6	65.1	1.93092	-2.26011	0	0	1	1.84386	1		AA	TT	GG	CC	GG	GA	TT	AG	AA	AA	TC	TG	T1-A
BA730	asthma	8	74	2	67	26.8352	1.32	86.8	77.6	1.84963	-2.05535	0	0	0	1.89763			AA	TT	TT	CC	GG	GA	GG	GG	GA	AA	TT	TT	T1-D
BA732	asthma	10	69	1	42	20.6193	1.72	64.4	64.2	2.9774	-3.19373	1	2	0	1.54407			GA	GT	GT	CC	AG	GG	GG	AG	AA	GA	CC	TT	T1-B
BA733	asthma	13	73	1	64	25.0995	1.06	44.7	55.8	2.71936	-4.4441	1	2	1	2.29003			AA	GT	GT	TC	GG	AA	GG	GG	AA	AA	TC	TG	T1-B
BA734	asthma	12	60	1	53	17.51	2.02	62.2	53.7	3.55096	-3.51177	0	0	0	3.20817			GA	GT	GT	CC	GG	GA	GG	GG	AA	AA	TC	TG	T1-B
BA736	asthma	16	48	2	48	37.8072	1.97	79.4	61.18	2.54378	-2.00429	1	2	0	2.77305	0	1	AA	TT	GG	CC	GG	AA	TG	GG	AA	AA	TC	GG	T1-A
BA741	asthma	14	35	1	5	26.9598	1.68	45	49.7	3.66323	-5.05401	1	1	1	2.716			AA	TT	TT	TC	GG	AA	TG	AG	AA	AA	TC	GG	T1-C
BA742	asthma	12	71	1	56	21.3578	2.54	102.8	64.8	2.83079	-0.76253	0	0		1.14613			GA	GT	GG	CC	GG	GG	TG	AG	AA	AA	TT	GG	T1-D
BA744	asthma	12	50	1	38	28.3737	2.8	87.5	74.9	3.34687	-1.42506	1	2	1	2.20683			AA	TT	TT	CC	AG	GA	GG	GG	AA	AA	CC	GG	T1-A
BA746	asthma	15	67	1	55	24.8358	1.12	52.1	38.6	2.56498	-4.33751	1	2	1	3.17667			AA	TT	GT	CC	AG	GA	TG	GG	AA	GG	CC	TG	T1-B
BA751	asthma	13	51	2	40	19.5717	2.1	84.3	89.7	2.5294	-1.46958	2	1	0	2.27416			AA	GT	TT	TC	GG	AA	GG	GG	GA	GA	TC	GG	T1-A
BA752	asthma	11	62	2	57	17.4818	0.88	46.3	67.7	2.14798	-5.06556	0	0	0	2.30103			AA	TT	TT	CC	GG	GA	TG	AG	AA	AA	TC	TG	T1-B
BA762	asthma	12	48	2	46	26.7532	2.1	86.4	80.5	2.26571	-0.637697	1	1	0	0.60206		0	AA	TT	GT	TC	AG	GA	GG	GG	GG	AA	CC	GG	T1-A
BA765	asthma	14	64	1	46	22.6083	1.9	66.7	60.3	2.76895	-2.47849	1	1	1	2.57978	1	1	AA	TT	GT	TC	GG	AA	GG	GG	GA	AA	CC	TG	T1-B
BA767	asthma	12	51	1	21	29.9401	1.88	61.4	57.3	3.21192	-3.59235	0	0					GA	GG	GT	TC	AG	GA	TT	AG	GA	AA	CC	TG	T1-C
BA770	asthma	13	34	2	34	19.1897	1.82	67.9	83.4	2.65937	-2.84229	0	0	1	1.39794		0	AA	TT	GT	CC	GG	GA	TG	AG	AA	AA	TC	GG	T1-B
BA771	asthma	11	64	1	53	18.7783	2.07	67.2	51.7	2.95358	-2.36269	1	2	1	2.28103	0	1	AA	TT	TT	CC	AG	GA	TT	GG	GA	AA	TC	TG	T1-B
BA773	asthma	15	20	2	4	19.8178	2.48	84	84.3	2.79016	-1.14712	0	0	1	0.30103		0	AA	TT	GT	TC	GG	AA	TG	AG	GA	GA	CC	TG	T1-C
BA78	asthma	13	46	1	4	20.5191	3.02	89.9	67.8	3.46725	-1.15487	1	2	1	2.66932		1	GA	GT	TT	CC	AG	GG	TT	GG	AA	AA	CC	GG	T1-C
BA784	asthma	12	45	1	2	21.83	1.7	49.7	47.2	3.17739	-4.18803	2	2	1	3.28556	0	1	GA	GT	GT	CC	AG	GA	GG	GG	AA	GA	TC	TG	T1-C
BA788	asthma	12	40	2	40	29.6185	2.62	99.2	81.9	2.50484	0.403812	1	1	1	3.17377	1	0	AA	TT	GT	CC	AG	GA	GG	GG	AA	AA	CC	TG	T1-A
BA789	asthma	13	77	1	60	30.9446	1.34	57	58.5	2.30478	-2.93304	1	2	1	3.06333	0	1	AA	TT	GG	CC	AG	GA	TG	AG	GA	AA	CC	GG	T1-B
BA802	asthma	13	65	2	51	22.8407	1.82	88.4	80.53	2.15062	-1.20019	1	2	1	2.80277		0	AA	TT	TT	TC	GG	AA	TG	AG	GA	AA	TC	GG	T1-A
BA805	asthma	13	24	1	24	20.9573	3.5	81.2	73	4.15129	-1.48651	2	1	1	2.50379			AA	GT	GT	CC	AG	AA	TG	GG	AA	AA	TC	GG	T1-C
BA809	asthma	14	49	2	32	30.6293	1.85	86.4	66.8	2.19138	-1.36359	1	2	1	2.37658		1	AA	TT	GG	CC	GG	GG	GG	GG	GA	GG	TC	GG	T1-A
BA812	asthma	16	61	2	57	20.5	1.77	91.7	65.8	2.111	-1.30671	0	0	0	2.37475		1	AA	TT	GG	TC	GG	AA	GG	GG	AA	GA	CC	TT	T1-A
BA813	asthma	9	69	2	45	18.0938	0.73	50.7	41	1.75009	-4.66302	0	0	1	2.06446		1	GA	GT	GT	CC	AG	GA	GG	AG	GA	GA	TC	TT	T1-B
BA820	asthma	10	44	1	1	27.6819	2.56	73.6	71.1	3.21456	-1.84437	1	2	1	2.02119	0	0	AA	GT	TT	CC	AG	GG	TT	AG	AA	GA	TC	TG	T1-C
BA822	asthma	18	50	2	44	27.1416	2.78	111.2	82.74	2.58132	0.651849	0	0	1	1.61278		0	GG	GG	GG	TC	GG	AA	TG	GG	GA	GA	CC	GG	T1-A
BA826	asthma	12	74	1	73	25.3906	2.86	136	86.1	2.48083	1.10247	1	2	1	3.46879	1	0	AA	TT	TT	CC	AG	GA	TG	AG	AA	AA	CC	GG	T1-D
BA833	asthma	12	57	1	55	21.2332	2.69	82	71.73	3.11263	-1.12965	1	2	1	2.27184			AA	TT	GT	CC	GG	GG	TG	AG	AA	AA	TC	GG	T1-D
BA840	asthma	16	33	2	19	19.7574	3.05	103.7	86.9	2.71019	1.0682			1	2.88986		0	GA	GT	GG	CC	GG	AA	TG	AG	AA	GA	CC	TG	T1-A
BA844	asthma	12	45	1	30	29.7869	2.91	78.2	84.35	3.48678	-1.48995	1	1	1	2.11394		1	AA	TT	GG	CC	AG	GA	GG	GG	AA	AA	TC	TG	T1-C
BA854	asthma	10	35	2	24	20.9321	2.42	96	84.6	2.5501	-0.445577	0	0	0	0.845098	0	0	GA	GT	TT	CC	AG	AA	GG	GG	AA	AA	TT	TG	T1-C
BA855	asthma	12	45	2	22	28.0236	2.14	94.7	78.1	2.23803	-0.386357	1	2	1		1	1	AA	TT	GT	CC	GG	GA	TG	AG	AA	AA	TC	TG	T1-C
BA857	asthma	13	73	1	50	23.1765	1.67	64.7	61.6	2.54225	-2.4988	0	0	1	3.02078	1	1	AA	GT	GG	CC	GG	GA	TG	AG	AA	GA	TC	TG	T1-B
BA859	asthma	10	39	2	3	21.7865	2.33	91	84.1	2.47829	-0.530632	0	0	1	2.78032	1	0	AA	TT	GT	CC	AA	GA	TG	AG	AA	AA	TC	TG	T1-C
BA861	asthma	11	79	1	50	39.1434	1.09	54	77.85	2.45786	-3.82487	2	2	1	2.63649	1	0	AA	GT	TT	CC	AG	GA	TG	AG	AA	AA	CC	GG	T1-B
BA862	asthma	11	25	2	21	20.3619	1.87	69	85.8	2.60977	-2.67641	0	0	0	1.76343		1	GA	GT	TT	CC	AG	GA	GG	GG	AA	AA	TC	GG	T1-C
BA866	asthma	16	77	1	55		1.77	63.4	62.1				2		2.92117			AA	TT	GG	CC	GG	AA	TG	AG	AA	AA	CC	GG	T1-B
BA867	asthma	11	80	2	3		1.13	72.4	72			0	0	0	1.66276			AA	TT	GG	CC	AG	GA	GG	AG	AA	AA	CC	TT	T1-C
BA870	asthma	11	38	1	35	23.4432	3.02	81	66.5	3.44982	-1.15524	0	0	1	2.5172	1	1	GA	GG	GG	CC	GG	GA	TG	GG	AA	AA	TT	TT	T1-C
BA872	asthma	13	55	1	50	26.5491	2.56	77.1	74	3.16744	-1.61734	0	0	1	2.07555		1	GA	GT	TT	TC	GG	AA	TG	AG	AA	AA	TC	TG	T1-A
BA875	asthma	11	75	2	50	31.0056	1.3	95	83.9	1.72165	-1.72664	1	1	1	3.07225	1	0	AA	GT	TT	TC	GG	GA	TG	AG	GG	AA	CC	GG	T1-D
BA877	asthma	7	73	2	60	22.5069	2.08	132	93.7	1.87058	0.775751	0	0	1	1.65321		0	AA	GG	TT	CC	AG	GA	GG	GG	AA	AA	TT	TG	T1-D
BA91	asthma	10	49	1	42	27.1809	3.01	88	82.24	3.17875	-0.466107	2	2	1	3.14208	0		GA	GG	TT	CC	GG	GG	GG	AG	GA	GG	CC	TG	T1-D
BA923	asthma	13	37	2	22	25.8948	1.14	40.5	58.8	2.81931	-5.68606	0	0		1.83885	0	0	AA	TT	GT	CC	GG	GA	TG	AG	GA	AA	CC	GG	T1-B
BA924	asthma	11	79	2	30	14.9942	1.19	72.1	63.3	1.76808	-2.21932	0	0	1	2.46687	0	1	AA	TT	GT	CC	AG	AA	TG	AG	AA	AA	TC	TT	T1-C
BA925	asthma	15	39	2	1	17.3865	2.31	92.4	94.7	2.47829	-0.602764	0	0	1	2.63649	0	0	AA	TT	GT	TC	GG	AA	GG	AG	AA	AA	CC	GG	T1-C
BA927	asthma	10	53	2	40	26.2336	2.51	105	86	2.43085	0.271749	0	0	1	1.38021	0	0	GA	GT	TT	CC	AA	GG	GG	GG	AA	AA	CC	GG	T1-D
BA928	asthma	13	31	2	5	29.0487	2.14	79.3	74.8	2.63415	-1.65516	1	1	0	1.38021	1	0	GA	GG	GT	TT	GG	AA	GG	GG	GA	AA	TC	TG	T1-C
BA929	asthma	14	72	1	30	26.4463	0.98	35.6883	50	2.67955	-4.66375	1	2	0	1.87448	0	0	AA	TT	GG	TC	GG	GA	TT	AG	AA	AA	TC	TT	T1-B
BA931	asthma	13	50	2	20	19.5965	2.62	102.866	79.9	2.63843	-0.0597096	1	2	1	1.55388	0	0	AA	GT	GG	CC	GG	AA	TG	AG	GA	GA	TC	TG	T1-C
BA932	asthma	11	80	1	75	22.0073	2.09	97.3179	65.7	2.19787	-0.334082	1	1	0	2.95713	0	0	AA	TT	GT	CC	AA	GA	TT	GG	GG	AA	CC	TG	T1-D
BA936	asthma	14	60	2	50	22.8928	2.25	107.914	75.5	2.1731	0.281864	1	2	1	2.64738	0	1	AA	TT	TT	TC	GG	AA	GG	GG	AA	AA	TC	GG	T1-A
BA937	asthma	14	74	1	64	20.5873	2.3	87.4924	88.1	2.58102	-0.785368	2	2	1	1.99607	0	1	GA	GG	GG	CC	AG	AA	TG	GG	AA	AA	TC	GG	T1-A
BA938	asthma	13	70	2	60	19.3761	1.51	75.7804	60.9	2.14024	-2.22013	0	0	1	2.51055	1	1	AA	TT	TT	CC	GG	GA	GG	GG	AA	GG	TC	TG	T1-A
BA940	asthma	13	69	1	62	20.9435	1.82	66.6862	58.2	2.65722	-2.38274	1	2	0	1.42488	0	1	AA	TT	GG	CC	GG	GG	TG	GG	AA	AA	TC	TG	T1-B
BA941	asthma	10	76	2	70	21.4209	1.83	106.544	86.7	1.85784	-0.10145	0	0	0	1.32222	0	0	AA	GT	TT	TC	AG	GA	TG	GG	GA	AA	CC	TT	T1-D
BA942	asthma	16	82	1	75	25.3515	1.83	67.3289	71.7	2.6537	-2.07317	0	0	0	0.69897	0	0	AA	GT	GT	CC	GG	AA	GG	GG	AA	GG	CC	GG	T1-A
BA943	asthma	14	56	2	36	30.4076	2.06	93.8497	72.5	2.24659	-0.688805	0	0	0	1.77597	0	0	GA	GT	GT	CC	GG	AA	TG	AG	AA	AA	CC	TG	T1-A
BA944	asthma	15	80	1	75	22.2611	2.04	80.429	61.8	2.50538	-1.26444	0	0	1	2.45484	0	0	GG	GG	GG	CC	GG	AA	TG	AG	AA	AA	TC	GG	T1-A
BA945	asthma	10	41	2	34	17.1029	2.7	99.963	94.1	2.77149	-0.228627	0	0	1	2.90472	1	1	AA	GT	GT	CC	GG	GG	TG	GG	GA	GA	TT	TG	T1-D
BA946	asthma	12	66	2	56	23.0999	1.12	56.899	67.1	2.10061	-3.77576	1	1	1	2.09691	0	1	AA	GT	GT	TC	GG	GA	TG	AG	AA	AA	TC	TG	T1-B
BA947	asthma	16	55	2	40	27.3438	2.86	124.078	81.7	2.36726	1.68434	0	0	1	2.07555	1	1	GA	GT	GG	TC	GG	AA	GG	GG	AA	GA	TC	TG	T1-A
BA948	asthma	8	72	1	50	15.5896	0.72	25.2278	29.3	2.77484	-5.44506	1	2	1	2.55023	0	0	GG	GG	TT	CC	AA	GG	TG	AG	AA	AA	TT	GG	T1-B
BA949	asthma	16	51	1	41	25.5313	2.89	86.0324	85	3.16361	-0.74922	1	1	0	1.64147	0	1	AA	TT	GT	CC	AG	AA	TT	GG	AA	AA	CC	GG	T1-A
BA950	asthma	15	84	1	50	20.7761	2.21	94.5252	60.4	2.34785	-0.384886	1	2	0	1.935	0	0	AA	GT	GG	TC	GG	AA	GG	GG	GG	GA	CC	GG	T1-A
BA951	asthma	14	37	2	27	21.5477	3.24	119.76	94.5	2.73249	1.59404	0	0	0	1.54158	0	0	AA	GT	GG	TC	AG	AA	GG	GG	AA	AA	CC	TG	T1-A
BA953	asthma	12	62	1	45	17.7832	3.46	106.724	79.7	3.10106	0.928778	1	2	1	2.86213	0	1	GA	GG	GG	CC	AG	GA	GG	GG	AA	AA	CC	TG	T1-D
BA954	asthma	15	51	1	8	20.3383	2.81	75.3351	63.1	3.55609	-1.81755	1	2	1	2.11727	1	0	AA	TT	GG	TC	GG	AA	GG	GG	AA	AA	TC	TG	T1-C
BA955	asthma	17	62	2	40	19.2277	1.88	89.2264	69.9	2.22362	-1.23908	1	1	0	2.26245	1	1	AA	TT	GG	CC	GG	GA	TT	GG	AA	AA	CC	GG	T1-A
BA956	asthma	11	75	2	69	22.0711	2.24	138.016	78.9	1.76417	1.79575	0	0	1	1.74507	0	0	AA	TT	GT	TC	GG	GA	TG	AA	AA	AA	TC	TT	T1-D
BA957	asthma	13	75	1	50	21.7776	1.94	61.9808	66.7	3.02359	-2.5602	1	2	1	2.85612	0	1	GA	GT	GG	CC	AG	GA	TG	AG	AA	AA	TC	GG	T1-B
BA958	asthma	11	61	2	56	23.1111	2.25	115.207	86.9	2.03687	0.821244	0	0	0	1.90091	0	0	AA	GG	GG	TC	AG	GA	TG	AG	AA	AA	TC	TG	T1-D
BA960	asthma	13	64	2	60	23.1473	1.67	78.4406	91.5	2.26843	-2.10898	0	0			0	1	AA	TT	TT	CC	GG	AA	TG	AG	AA	GA	TC	TG	T1-A
BA962	asthma	10	86	1	22	25.9942	1.54	74.0242	59.7	2.15474	-1.83623	1	2	0	2.28556	0	0	GA	GG	GT	CC	AG	GA	GG	AG	GA	GA	TC	GG	T1-C
BA963	asthma	9	72	2	42	23.3726	1.23	70.0855	63.4	1.89162	-2.59596	0	0	1	2.82543	0	1	AA	GT	GT	CC	GG	GA	TT	AA	GA	AA	TT	TG	T1-B
BA965	asthma	11	72	1	70	21.0938	2.32	90.4131	74.6	2.52432	-0.595164	1	2	0	1.49554	1	0	GA	GG	GT	CC	AG	GA	GG	GG	AA	AA	TC	GG	T1-D
BA966	asthma	14	65	2	50	27.0895	1.53	79.6875	61.45	2.04062	-1.97815	1	2	0	2.07188	0	0	AA	TT	TT	CC	GG	AA	GG	GG	AA	GA	CC	TG	T1-A
BA967	asthma	14	75	2	20	15.7485	0.86	64.6422	54.1	1.49016	-3.06034	1	2	0	1.21484	0	0	AA	TT	GT	TT	AG	GA	TG	AG	AA	GA	CC	TT	T1-C
BA968	asthma	11	84	1	74	18.8615	0.96	41.7029	38.9	2.31999	-3.84284	1	2	0	1.04532	0	0	GA	GT	GT	CC	AG	GA	GG	GG	GA	AA	CC	TG	T1-B
BA969	asthma	8	77	2	62	24.8166	1.31	83.4289	81.9	1.71612	-1.62592	0	0	1	2.6721	1	0	AA	TT	GT	CC	AA	AA	TG	AG	GA	AA	TT	TT	T1-D
BA970	asthma	11	65	1	48	18.424	1.92	62.9508	56.1	2.93227	-2.70403	1	2	1	2.04922	1	1	AA	TT	GT	CC	AG	GA	TG	AG	AA	AA	TT	GG	T1-B
BA971	asthma	13	78	2	68	23.7954	1.18	82.1727	87.4	1.59297	-1.76466	0	0	1	2.12057	1	0	GA	GT	TT	CC	GG	AA	GG	GG	AA	AA	TC	GG	T1-A
BA973	asthma	15	76	1	53	22.2069	1.65	68.442	50.6	2.40149	-2.21395	1	1	0	1.91381	1	0	GA	GT	GG	TC	GG	AA	TG	GG	GA	GA	TC	TT	T1-A
BA974	asthma	15	70	1	8	30.339	2.22	85.8469	72.1	2.53591	-0.933415	1	2	1	2.0086	1	1	AA	TT	GG	CC	AG	GA	TT	AG	AA	GA	TC	GG	T1-C
BA975	asthma	13	82	2	62	23.2627	1.51	87.5768	62.4	1.86483	-1.22195	1	1	0	1.97772	0	0	AA	GT	GT	TC	GG	AA	TT	AG	AA	AA	TT	TG	T1-A
BA978	asthma	14	45	2	41	19.2894	2.22	87.1614	85.4	2.60858	-1.33053	0	0	1	1.27875	0	0	GA	GG	GT	CC	GG	AA	GG	GG	GA	GA	CC	GG	T1-A
BA981	asthma	14	72	1	51	23.5294	1.4	47.8469	45.5	2.83926	-3.72732	1	2	1	2.7796	0	1	AA	GT	GT	CC	GG	AA	TG	GG	AA	AA	CC	TG	T1-B
BA983	asthma	12	58	2	47	23.3876	1.96	86.2676	77.5	2.36483	-1.41645	1	1	0	1.38021	1	0	AA	TT	GT	CC	AG	GA	TG	GG	GA	AA	CC	TG	T1-A
BA984	asthma	12	89	2	87	25.5661	1.74	134.571	69.9	1.4883	0.960286	1	2	0	1.716	0	0	AA	TT	GT	CC	AA	GA	TG	GG	AA	AA	CC	TG	T1-D
BA985	asthma	13	67	2	37	19.8141	2.1	100.719	71.7	2.23607	-0.460456	0	0	0	1.39794	0	0	AA	TT	GG	CC	GG	AA	TG	AG	AA	AA	TT	TG	T1-A
BA986	asthma	10	68	1	65	19.721	0.81	27.6451	42.4	2.83409	-5.45029	1	2	1	2.11394	1	0	GA	GT	TT	CC	GG	GA	GG	AG	AA	GA	TT	TG	T1-B
BA989	asthma	10	77	2	21	22.2034	1.2	70.5882	68.6	1.84109	-2.43029	0	0	1	2.65706	1	0	AA	GT	GT	TC	GG	GA	TG	AG	GA	AA	TC	TT	T1-C
BA994	asthma	13	56	2	15	26.0375	1.55	69.2273	69.5	2.29885	-2.78851	0	0	1	2.44091	1	1	AA	GT	GT	TC	GG	AA	TG	GG	AA	AA	TC	TT	T1-C
BA995	asthma	10	63	2	61	30.8012	2.26	111.937	82.8	2.13364	0.459456	1	1	0	1.04139	1	0	GA	GT	TT	TC	AG	GA	GG	GG	AA	AA	TC	TT	T1-D
BA996	asthma	13	44	1	35	24.093	3.09	84.9368	72.2	3.38835	-0.797555	0	0	1	1.83885	1	0	AA	TT	GT	CC	AG	GA	TG	AG	AA	GA	TC	GG	T1-A
BA997	asthma	16	68	1	39	19.8347	2.62	91.6725	72.2	2.76864	-0.409695	1	1	1	2.83059	0	1	AA	GT	GT	TC	GG	AA	TT	GG	GA	AA	CC	GG	T1-A
BA998	asthma	12	68	1	51	21.2585	2.9	97.7748	72	2.86709	0.0875953	0	0	1	3.36021	1	1	GA	GT	GT	CC	GG	GA	GG	GG	GA	GA	TC	TG	T1-D

## Sheet: Tsukuba Cohort 2
HVBA	Affection	PCD-GRS	age	sex	ageonset	BMI	FEV1	pFEV1	FEV1FVC	FEV1predicted	Zscore_FEV1	smoking_status(Never:0,Ex-:1,current:2)	Smoking_index(1-200:1,>200:2)	Atopy(Yes:1,No:0)	logIgE	Allergic_rhinitis(Yes:1,No:0)	Eosinophilic_asthma(Yes:1,No:0)	DRC1rs3795958	DRC1rs12623642	DNAH5rs2277046	DNAH5rs10513155	DNAH5rs1530498	DNAH5rs1530496	DNAH11rs2285943	DNAH11rs10224537	DNAH11rs2214326	DNAH11rs7971	NME8rs10250905	DNAAF4rs600753	Cluter
HV3	Healthy participant	11	56	F		22.8	2.054	99.0473	79	2.15897	-0.401619	0	0	0	1.52634	0		GA	GG	TT	CC	AG	GA	TT	AA	AA	AA	CC	GG	Healthy participant
HV13	Healthy participant	12	60	F		19.4	2.2	107.558	88	2.12776	0.270488	0	0	0	2.95809	0		AA	TT	TT	CC	AA	GA	TT	AG	AA	AA	CC	GG	Healthy participant
HV36	Healthy participant	17	58	F		23	2.136	98.0654	89	2.33058	-0.68346	0	0	0	0.770852	0		GG	GG	GT	TC	GG	AA	TG	GG	AA	AA	CC	GG	Healthy participant
HV77	Healthy participant	14	48	M		25.1	3.542	96.3907	77	3.53723	0.0119165	1	1	1	2.7348	0		GA	GT	GT	CC	AA	GA	GG	GG	AA	GG	CC	GG	Healthy participant
HV87	Healthy participant	13	36	F		20.8	2.752	105.099	86	2.53273	0.747616	0	0	0	1.91169	0		AA	GT	GG	CC	GG	GG	GG	GG	AA	AA	CC	GG	Healthy participant
HV108	Healthy participant	14	61	F		25.3	1.896	106.264	79	1.85672	0.1675	0	0	0	1.3075	0		AA	TT	GT	CC	GG	GA	TG	GG	AA	AA	CC	TG	Healthy participant
HV126	Healthy participant	13	56	M		22.1	2.923	88.3069	79	3.11461	-0.515335	1	2	0	2.03743	0		AA	TT	GT	CC	AG	GA	GG	GG	AA	AA	CC	GG	Healthy participant
HV149	Healthy participant	15	55	F		19	2.002	87.1004	77	2.34433	-1.19583	0	0	1	2.47276	0		GA	GT	GT	TC	GG	AA	TG	AG	AA	GA	TC	TG	Healthy participant
HV168	Healthy participant	14	70	M		22.7	2.701	85.8779	73	3.11081	-1.02971	1	1	1	2.05308	0		AA	TT	GT	TC	GG	GA	GG	GG	AA	AA	TC	GG	Healthy participant
HV196	Healthy participant	15	34	F		24.3	2.871	104.26	87	2.65876	0.719842	0	0	1	2.09691	0		AA	TT	GG	TC	GG	GA	TG	GG	GA	AA	TC	GG	Healthy participant
HV216	Healthy participant	11	65	M		24.1	2.788	100.33	82	2.71571	0.21167	0	0	1	2.69636	0		AA	GT	GT	TC	AG	GA	TG	AG	GA	AA	TC	GG	Healthy participant
HV4	Healthy participant	13	70	F		19.9	2.3	132.047	100	1.91698	1.48201	0	0	0	1.60314	0		AA	TT	GT	CC	GG	AA	TG	AA	GA	AA	CC	GG	Healthy participant
HV14	Healthy participant	14	58	F		27.4	2.295	104.784	85	2.26086	0.119733	0	0	1	1.75205	0		AA	GT	GG	CC	GG	AA	GG	GG	AA	AA	TC	GG	Healthy participant
HV39	Healthy participant	12	52	F		19.4	2.054	86.5202	79	2.32767	-0.97325	0	0	0	1.37291	0		AA	TT	GT	CC	AG	GA	GG	AA	AA	GA	CC	GG	Healthy participant
HV56	Healthy participant	12	46	F		26.9	1.909	80.9613	83	2.30562	-1.47887	0	0	1	0.69897	0		AA	TT	TT	CC	AG	GA	GG	GG	AA	GA	CC	TG	Healthy participant
HV78	Healthy participant	13	54	M		24.5	2.952	94.8287	82	2.9374	0.0412688	1	2	0	2.19033	0		GA	GT	GT	TC	GG	GA	GG	GG	AA	AA	TC	TG	Healthy participant
HV89	Healthy participant	12	66	M		23.6	2.296	89.1749	82	2.53924	-0.759079	2	2	1	2.23045	0		AA	TT	TT	CC	GG	AA	TG	GG	GA	AA	TC	TG	Healthy participant
HV110	Healthy participant	11	53	F		20.7	1.932	91.5751	92	2.18681	-0.959769	0	0	0	1.89209	0		AA	TT	GG	CC	AG	GG	GG	GG	AA	GA	TC	TT	Healthy participant
HV128	Healthy participant	13	54	F		20.6	1.932	86.6472	84	2.2091	-1.02941	0	0	0	0.748188	0		AA	TT	GT	CC	GG	GA	TG	AG	AA	GA	TC	TG	Healthy participant
HV152	Healthy participant	13	57	M		26.6	2.511	80.0564	81	2.93057	-1.17382	2	2	0	2.19866	0		GA	GT	GT	CC	AG	AA	TG	GG	GA	GA	TC	TG	Healthy participant
HV171	Healthy participant	11	47	M		23	3.6	92.7453	90	3.61748	-0.0414312	0	0	1	1.98722	0		AA	GG	GT	CC	AG	AA	TG	GG	AA	AA	TC	TG	Healthy participant
HV197	Healthy participant	13	60	F		27.6	2.088	107.045	87	2.02016	0.263468	0	0	0	1.09342	0		GA	GT	GT	CC	AG	AA	TT	AG	AA	AA	TC	TG	Healthy participant
HV222	Healthy participant	15	42	F		25.6	2.581	110.169	89	2.28346	1.10787	1	1	1	1.85552	0		AA	TT	GT	TT	GG	GA	TT	AG	AA	AA	TC	TG	Healthy participant
HV5	Healthy participant	10	35	M		26.7	3.526	88.924	86	3.75865	-0.568419	2	2	0	0.732394	0		GA	GT	TT	CC	AG	GA	GG	GG	GA	AA	CC	TG	Healthy participant
HV16	Healthy participant	13	54	M		24.6	2.46	70.713	82	3.16576	-1.85092	1	2	0	2.37658	0		GA	GG	TT	CC	GG	GA	TT	AA	AA	GA	CC	GG	Healthy participant
HV41	Healthy participant	12	36	F		16.5	2.296	89.9914	82	2.49129	-0.709027	0	0	1	1.60638	0		AA	TT	TT	CC	AA	GG	TG	GG	AA	GA	CC	GG	Healthy participant
HV59	Healthy participant	14	41	F		19.1	2.214	89.708	82	2.39198	-0.650848	0	0	0	1.42325	0		GA	GT	GG	TC	GG	GA	TG	AG	GA	AA	TC	GG	Healthy participant
HV79	Healthy participant	15	55	M		28.7	3.01	91.5751	86	3.0583	-0.130576	2	2	1	2.14301	0		AA	TT	GT	CC	GG	AA	TG	GG	AA	AA	TC	GG	Healthy participant
HV91	Healthy participant	14	57	F		20.9	1.8	78.8436	75	2.35283	-1.92873	2	2	0	1.01284	0		GG	GG	GT	CC	GG	GA	GG	GG	AA	AA	CC	GG	Healthy participant
HV111	Healthy participant	15	54	F		24.1	1.638	75.6215	78	2.11923	-1.88778	0	0	0	1.01703	0		AA	TT	GT	TC	AG	GA	TG	GG	AA	AA	CC	GG	Healthy participant
HV129	Healthy participant	13	49	F		20.7	3.154	128.866	83	2.50764	2.08134	0	0	1	1.25768	0		AA	TT	GT	CC	AG	AA	TG	AG	AA	AA	TC	GG	Healthy participant
HV157	Healthy participant	12	52	F		22.8	2.46	102.678	82	2.47941	-0.0639883	0	0	1	1.02938	0		AA	TT	GT	TC	AG	AA	GG	GG	GA	AA	TC	TG	Healthy participant
HV172	Healthy participant	13	66	M		25.7	2.24	73.4116	80	2.91894	-1.84312	1	2	0	0.69897	0		AA	GT	TT	TC	GG	GA	GG	GG	AA	AA	CC	GG	Healthy participant
HV200	Healthy participant	13	48	M		23.4	2.937	87.5181	89	3.02735	-0.254667	1	1	1	1.43616	0		AA	GT	GG	CC	GG	GA	GG	GG	AA	GA	TT	GG	Healthy participant
HV223	Healthy participant	13	44	F		21.7	2.418	100.144	93	2.47507	-0.196949	0	0	1	1.78319	0		GA	GT	GT	CC	GG	AA	GG	GG	GA	AA	TC	GG	Healthy participant
HV6	Healthy participant	14	53	F		18.1	2.05	85.3024	82	2.37942	-1.14341	0	0	0	0.892095	0		AA	GT	GT	TC	GG	AA	TG	GG	GA	AA	TC	GG	Healthy participant
HV17	Healthy participant	13	61	M		22.6	2.992	102.712	88	2.78587	0.597138	0	0	0	1.83948	0		AA	GT	TT	CC	GG	AA	TT	GG	GA	AA	CC	TG	Healthy participant
HV44	Healthy participant	12	52	M		21.1	2.87	78.221	82	3.33625	-1.17053	2	2	1	2.35984	0		AA	GT	TT	CC	GG	GA	TT	AA	AA	GA	TC	GG	Healthy participant
HV60	Healthy participant	12	56	M		21.8	3.6	101.09	80	3.3572	0.595408	0	0	0	1.32222	0		AA	GT	GT	CC	AG	GG	TG	GG	AA	GG	TT	GG	Healthy participant
HV80	Healthy participant	14	40	M		18.8	3.108	81.1858	84	3.50701	-1.01289	0	0	1	1.4624	0		AA	TT	TT	CC	GG	AA	TG	AG	AA	AA	CC	GG	Healthy participant
HV94	Healthy participant	10	52	F		18	2.184	91.631	84	2.30369	-0.426747	0	0	1	1.69461	0		AA	GT	TT	CC	GG	AA	TT	AG	AA	AA	TT	TT	Healthy participant
HV113	Healthy participant	13	49	F		22.9	2.175	94.6318	87	2.31017	-0.488285	0	0	0	0.968483	0		AA	GT	GT	CC	GG	AA	TG	AG	AA	AA	TC	GG	Healthy participant
HV133	Healthy participant	14	39	F		21.1	2.352	87.9474	98	2.59054	-0.817453	0	0	1	2.11727	0		AA	TT	GG	CC	GG	AA	TG	AA	AA	AA	CC	TG	Healthy participant
HV160	Healthy participant	11	49	F		20.2	2.002	78.5238	77	2.58922	-1.93238	2	2	1	2.26482	0		AA	TT	GT	CC	AG	AA	GG	GG	AA	AA	TC	TT	Healthy participant
HV173	Healthy participant	12	59	M		17.6	2.56	81.9879	80	3.00011	-1.19315	2	2	0	1.71767	0		AA	GT	GG	CC	GG	GA	GG	GG	GA	GA	TC	TG	Healthy participant
HV204	Healthy participant	14	60	M		24.1	2.67	84.1642	89	2.93282	-0.726014	0	0	0	1.1038	0		GA	GT	GT	TC	GG	AA	TG	GG	GA	AA	TT	GG	Healthy participant
HV226	Healthy participant	12	45	M		25.1	3.741	98.3729	87	3.47191	0.671343	2	2	1	2.98272	0		AA	TT	GT	CC	AA	GA	TG	GG	AA	AA	TC	GG	Healthy participant
HV7	Healthy participant	14	59	F		28.6	2.125	103.786	85	2.07615	0.185605	0	0	0	1.88986	0		AA	TT	GT	CC	GG	AA	TG	AG	AA	AA	TC	GG	Healthy participant
HV20	Healthy participant	12	39	F		23.8	2.28	85.8529	76	2.67696	-1.32541	0	0	0	1.47422	0		GA	GT	GT	TT	AG	GG	TG	GG	GA	AA	TC	TG	Healthy participant
HV47	Healthy participant	16	40	M		20	3.354	81.6508	78	3.75945	-0.960124	0	0	1	1.25042	0		GA	GT	GT	TC	GG	AA	TG	GG	AA	AA	TC	GG	Healthy participant
HV63	Healthy participant	12	49	M		21	3.375	90.5201	75	3.37857	-0.0089751	2	2	1	2.22531	0		AA	GT	GT	CC	GG	AA	GG	GG	AA	AA	TC	TG	Healthy participant
HV81	Healthy participant	11	50	M		23.3	2.964	84.7841	76	3.27496	-0.802554	0	0	1	2.4456	0		AA	GT	TT	CC	GG	AA	TT	AA	GG	AA	CC	GG	Healthy participant
HV95	Healthy participant	17	46	F		22.2	2.788	108.435	82	2.60507	0.587057	0	0	0	1.29667	0		AA	TT	GG	TC	GG	AA	TG	AG	AA	AA	CC	GG	Healthy participant
HV114	Healthy participant	14	51	F		20.3	2.184	102.278	91	2.12466	0.228504	0	0	1	1.45788	0		AA	TT	GT	TC	GG	GA	GG	GG	GA	AA	CC	GG	Healthy participant
HV890	Healthy participant	9	47	M		29.7	2.816	80.0824	88	3.20567	-1.04233	0	0	1	2.2014	0		AA	GT	TT	CC	GG	AA	TG	AG	GA	AA	TT	TG	Healthy participant
HV161	Healthy participant	10	49	F		18.3	2.542	108.252	82	2.40526	0.468373	0	0	1	1.27646	0		GG	GG	TT	TC	AG	GA	GG	GG	GA	AA	CC	TT	Healthy participant
HV174	Healthy participant	15	36	M		18.6	2.775	71.1093	75	3.6305	-2.14984	0	0	1	1.68305	0		AA	TT	TT	TT	GG	GA	TG	GG	AA	AA	CC	TG	Healthy participant
HV209	Healthy participant	13	49	F		26.5	2.075	90.6736	83	2.29941	-0.818189	0	0	0	1.21748	0		AA	TT	GT	CC	AA	AA	TT	GG	AA	AA	TC	TG	Healthy participant
HV227	Healthy participant	11	35	M		21.2	3.828	99.8873	87	3.59137	0.605064	1	2	1	2.18469	0		AA	TT	GG	CC	AG	GA	GG	GG	AA	AA	TT	TG	Healthy participant
HV8	Healthy participant	12	61	F		23.3	2.136	107.406	89	2.02586	0.423818	0	0	0	0.69897	0		AA	GT	TT	TC	GG	AA	TT	AG	AA	AA	TT	TG	Healthy participant
HV26	Healthy participant	12	43	M		25.3	3.132	85.034	87	3.46145	-0.83318	1	2	1	1.59988	0		AA	TT	TT	CC	GG	GA	TG	GG	AA	AA	TT	GG	Healthy participant
HV49	Healthy participant	12	44	M		23.9	3.526	90.4767	86	3.58307	-0.138686	2	2	0	1.41162	0		GA	GT	GG	TC	GG	AA	GG	GG	GA	AA	TT	TT	Healthy participant
HV66	Healthy participant	14	44	M		20.3	3.608	92.6307	88	3.60302	0.0120422	0	0	1	1.77012	0		GA	GG	GT	CC	GG	AA	GG	GG	AA	AA	CC	GG	Healthy participant
HV83	Healthy participant	10	48	F		21	2.21	91.8504	85	2.38642	-0.621272	0	0	1	0.897627	0		AA	GT	TT	CC	AG	GA	GG	GG	AA	AA	TC	GG	Healthy participant
HV100	Healthy participant	13	34	F		22.6	2.19	85.6364	73	2.49822	-1.13833	0	0	0	2.32634	0		GA	GT	GT	TC	GG	GA	GG	GG	AA	AA	TC	TG	Healthy participant
HV117	Healthy participant	13	40	F		18.7	2.125	84.4187	85	2.42929	-1.10926	0	0	0	2.80821	0		GA	GT	TT	CC	GG	GA	TG	GG	AA	GA	TC	TG	Healthy participant
HV143	Healthy participant	13	58	F		20	2.054	90.212	79	2.28676	-0.817989	0	0	0	1.83123	0		AA	TT	GT	TT	GG	AA	GG	AA	GA	AA	CC	TG	Healthy participant
HV162	Healthy participant	16	48	M		20.8	3.219	90.0191	87	3.27472	-0.145186	1	2	0	1.74819	0		GA	GT	GG	TC	GG	AA	TG	GG	AA	AA	TT	GG	Healthy participant
HV180	Healthy participant	10	53	M		26.9	2.736	83.672	76	3.10769	-0.997325	1	1	1	1.95182	0		GA	GT	TT	CC	GG	GA	GG	GG	GA	AA	TC	TG	Healthy participant
HV210	Healthy participant	15	48	M		24.7	3.28	93.878	82	3.23346	0.122818	2	2	1	1.58546	0		AA	TT	GT	TC	AG	AA	TG	GG	AA	GA	TC	TG	Healthy participant
HV230	Healthy participant	12	52	F		19.4	1.925	79.6178	77	2.41929	-1.70974	0	0	0	1.88705	0		AA	GT	GG	CC	GG	AA	GG	AG	GA	AA	CC	TG	Healthy participant
HV9	Healthy participant	12	60	F		22.2	2.05	108.259	82	1.99582	0.213151	0	0	0	1.21748	0		AA	TT	GT	CC	AA	AA	GG	GG	GA	GA	TC	GG	Healthy participant
HV33	Healthy participant	11	62	F		22.8	2.407	127.038	83	1.96649	1.70951	0	0	0	1.4456	0		AA	TT	TT	CC	GG	AA	GG	GG	GA	AA	TC	TG	Healthy participant
HV51	Healthy participant	11	50	F		24.3	2.32	95.3249	80	2.42979	-0.374559	0	0	1	2.29226	0		AA	GT	GT	CC	AG	GA	TG	AG	GA	GA	TC	GG	Healthy participant
HV71	Healthy participant	15	55	M		23.2	3.12	105.014	78	2.74586	1.12646	1	1	1	1.74194	0		GG	GT	GT	CC	GG	AA	TG	AG	AA	AA	CC	TG	Healthy participant
HV85	Healthy participant	13	50	F		19.5	2.21	97.6823	85	2.23322	-0.085855	0	0	0	1.50651	0		GG	GG	GG	CC	GG	GA	GG	GG	AA	AA	TC	TG	Healthy participant
HV102	Healthy participant	11	59	M		24.1	2.964	90.5907	78	3.13772	-0.450315	2	2	1	1.42813	0		AA	TT	TT	CC	AG	AA	GG	GG	AA	AA	TT	GG	Healthy participant
HV119	Healthy participant	12	49	F		25.3	2.464	103.993	88	2.40801	0.192279	0	0	1	0.919078	0		AA	TT	GT	CC	AG	GA	GG	GG	AA	AA	TC	GG	Healthy participant
HV144	Healthy participant	12	50	F		20	2.35	103.529	94	2.31311	0.131319	0	0	1	2.03743	0		AA	TT	GT	CC	GG	GA	TG	AG	AA	AA	TT	GG	Healthy participant
HV165	Healthy participant	10	52	F		21.7	2.204	93.3945	76	2.38137	-0.613412	0	0	0	1.29885	0		AA	TT	TT	CC	GG	AA	GG	GG	GG	GA	TT	TG	Healthy participant
HV182	Healthy participant	14	57	M		23.8	2.964	96.401	76	2.92017	0.123064	2	2	0	1.53782	0		GA	GG	GT	TC	AG	GA	TG	GG	AA	GA	TC	GG	Healthy participant
HV211	Healthy participant	11	58	M		26.9	2.697	81.729	87	3.11847	-1.10362	2	2	0	1.93651	0		AA	GG	GT	CC	AG	AA	GG	GG	AA	GA	TC	TG	Healthy participant
HV231	Healthy participant	10	43	F		24.6	2.552	97.3141	88	2.56056	-0.0286677	0	0	0	1.29003	0		AA	GT	TT	TC	AG	AA	TT	AA	AA	AA	TT	TG	Healthy participant
HV11	Healthy participant	10	54	F		17.8	2.052	86.192	76	2.36167	-1.07685	0	0	0	0.69897	0		AA	GT	TT	CC	AG	GA	TG	AG	AA	GA	TC	TG	Healthy participant
HV35	Healthy participant	11	58	F		19.8	1.78	93.9653	89	1.94346	-0.674519	0	0	0	2.25042	0		GA	GT	TT	CC	GG	GA	TG	AG	GA	AA	TC	GG	Healthy participant
HV53	Healthy participant	16	52	F		19	1.722	79.521	82	2.12091	-1.57066	0	0	0	0.973128	0		AA	GT	GT	TC	GG	AA	TG	GG	AA	GG	TC	TG	Healthy participant
HV74	Healthy participant	15	57	M		21.3	3.496	102.831	92	3.11011	1.01729	1	2	0	1.71517	0		AA	GT	GT	CC	GG	AA	TT	GG	GA	GA	TC	GG	Healthy participant
HV86	Healthy participant	10	58	F		21.8	2.43	112.15	81	2.19669	0.834067	1	2	0	1.09342	0		GA	GT	TT	CC	AG	GA	TG	AG	AA	AA	TC	TG	Healthy participant
HV107	Healthy participant	13	50	F		25	2.765	108.347	79	2.52944	0.760436	0	0	1	2.1038	0		AA	GT	GT	CC	AG	GA	GG	GG	AA	GA	CC	GG	Healthy participant
HV120	Healthy participant	13	43	F		21.9	1.909	79.1073	83	2.3452	-1.62951	0	0	0	0.716003	0		AA	GT	GG	CC	AG	AA	TG	AG	AA	GA	TC	TG	Healthy participant
HV145	Healthy participant	11	52	F		29.8	1.932	87.4367	92	2.16209	-0.879757	0	0	0	2	0		GA	GG	TT	TC	AG	GA	TG	GG	AA	AA	TC	TG	Healthy participant
HV166	Healthy participant	13	57	F		24.5	1.955	88.5121	85	2.1918	-0.87273	0	0	0	2.70243	0		AA	TT	TT	TC	GG	GA	TG	GG	AA	AA	TC	TG	Healthy participant
HV194	Healthy participant	13	55	F		20	2.3	99.4982	92	2.36292	-0.215017	0	0	0	1.40824	0		AA	TT	TT	CC	AG	AA	GG	GG	AA	GA	TC	GG	Healthy participant
HV213	Healthy participant	13	59	M		22.3	2.607	87.3421	79	2.81451	-0.599669	2	2	0	1.54407	0		AA	GT	GT	TC	GG	AA	GG	GG	AA	AA	TC	TG	Healthy participant
HV233	Healthy participant	12	36	F		19.4	2.52	89.4967	90	2.81907	-0.962707	0	0	0	1.26717	0		AA	TT	TT	CC	GG	AA	TG	GG	AA	AA	TT	TG	Healthy participant
HV255	Healthy participant	11	58	M		23.7	3.198	102.328	82	2.94611	0.698153	1	1	0	1.71684	0		AA	GT	GT	CC	GG	GA	GG	GG	GA	GA	TC	TG	Healthy participant
HV279	Healthy participant	13	50	F		21	1.782	76.2712	81	2.36435	-2.09334	0	0	1	1.943	0		AA	TT	GT	TC	GG	GA	TT	AG	AA	AA	TC	TT	Healthy participant
HV292	Healthy participant	11	58	M		22.8	2.72	94.4981	85	2.69151	0.0864348	0	0	1	1.17319	0		AA	GT	TT	CC	GG	AA	TG	GG	GA	AA	TC	TG	Healthy participant
HV310	Healthy participant	13	59	M		26.7	3.315	101.639	85	3.07384	0.638106	0	0	0	1.21219	0		AA	TT	GT	CC	AG	GA	GG	GG	AA	GA	CC	TG	Healthy participant
HV343	Healthy participant	10	41	M		22.9	3.204	91.1785	89	3.17735	0.0742346	2	2	1	1.63347	0		AA	TT	GT	CC	GG	GA	GG	AG	AA	AA	TT	TG	Healthy participant
HV362	Healthy participant	10	62	F		21.8	1.782	85.9681	81	2.19503	-1.50277	1	2	0	1.14922	0		AA	TT	TT	CC	AG	GG	TT	AG	AA	GA	TC	TT	Healthy participant
HV378	Healthy participant	13	40	F		20.8	3.128	116.576	92	2.65699	1.51883	0	0	1	2.00432	0		AA	GT	GG	CC	AG	AA	TG	AG	AA	AA	CC	TG	Healthy participant
HV392	Healthy participant	13	45	F		22	2.158	84.1944	83	2.63621	-1.57009	0	0	0	1.24304	0		AA	GT	GT	CC	GG	GA	TG	GG	AA	AA	CC	TG	Healthy participant
HV419	Healthy participant	16	35	M		24.4	4.16	102.559	80	3.81381	0.83359	2	2	0	1.27875	0		AA	TT	GG	TC	GG	GA	TG	AG	AA	GA	TC	GG	Healthy participant
HV433	Healthy participant	12	47	M		25.4	3.36	92.1067	84	3.29594	0.166667	0	0	0	0.69897	0		AA	TT	GT	CC	AG	AA	GG	AG	AA	AA	CC	TG	Healthy participant
HV449	Healthy participant	15	42	M		20	2.736	73.3058	72	3.36868	-1.65314	0	0	0	1.04139	0		GA	GT	GT	CC	GG	AA	TT	AG	AA	AA	TC	GG	Healthy participant
HV258	Healthy participant	14	59	F		19	1.886	84.1155	82	2.34891	-1.59568	0	0	0	1.20683	0		GA	GT	GG	CC	GG	GA	GG	GG	GA	AA	CC	GG	Healthy participant
HV280	Healthy participant	8	64	F		21.6	1.84	94.9467	80	2.00025	-0.626337	0	0	0	0.69897	0		AA	GG	TT	CC	AA	GG	GG	GG	AA	AA	CC	GG	Healthy participant
HV533	Healthy participant	16	49	M		26	3.612	94.8167	84	3.5403	0.171985	0	0	0	1.58092	0		GA	GT	GT	CC	AG	AA	TG	GG	AA	GG	CC	TG	Healthy participant
HV345	Healthy participant	14	60	M		24.3	2.754	84.927	81	3.0195	-0.712371	0	0	0	1.75358	0		AA	TT	TT	TC	GG	GA	GG	GG	AA	AA	CC	GG	Healthy participant
HV364	Healthy participant	12	38	F		22.3	2.697	102.896	87	2.59565	0.343778	0	0	0	0.799341	0		AA	TT	GT	CC	GG	AA	GG	AG	GA	AA	TC	GG	Healthy participant
HV380	Healthy participant	13	37	M		23.9	4.752	111.111	99	4.08273	1.48606	0	0	1	1.57749	0		GA	GT	TT	CC	AG	GA	TG	GG	AA	GA	CC	TG	Healthy participant
HV394	Healthy participant	9	51	F		26.5	2.886	112.981	78	2.63584	0.770926	0	0	1	2.12057	0		AA	TT	TT	CC	AG	GA	GG	AG	AA	GA	TT	TG	Healthy participant
HV421	Healthy participant	14	36	M		24	3.87	95.0478	86	3.82332	0.111395	0	0	0	1.13672	0		GA	GT	GT	TC	GG	GA	GG	GG	AA	GA	TT	GG	Healthy participant
HV434	Healthy participant	12	54	M		28.9	2.407	71.242	83	3.14038	-1.93891	1	2	0	1.25768	0		AA	GT	GT	CC	GG	GA	TG	GG	AA	GA	TT	TG	Healthy participant
HV450	Healthy participant	15	57	F		23.8	1.826	90.8357	83	2.00384	-0.715278	0	0	1	2.59218	0		AA	GG	GG	TC	GG	GA	TG	GG	AA	AA	CC	GG	Healthy participant
HV240	Healthy participant	10	59	F		24.8	2.146	100.507	74	2.15111	-0.0187843	0	0	0	0.69897	0		AA	TT	GT	CC	AA	GA	GG	GG	AA	AA	TT	GG	Healthy participant
HV260	Healthy participant	16	38	F		22.5	2.992	117.887	88	2.48953	1.74768	0	0	1	1.72916	0		GA	GT	GG	TC	AG	AA	TT	GG	GA	GA	TT	GG	Healthy participant
HV281	Healthy participant	11	50	F		24.3	2.465	102.4	85	2.46557	-0.00189418	0	0	0	1.60638	0		GA	GT	GT	TC	GG	GA	GG	AG	GA	AA	TC	TG	Healthy participant
HV293	Healthy participant	11	55	M		23.3	3.23	103.119	85	2.88964	0.973769	2	2	1	1.9952	0		AA	GT	GT	CC	GG	GG	TG	AG	AA	AA	TC	GG	Healthy participant
HV316	Healthy participant	17	50	F		20.4	2.184	92.7879	84	2.37791	-0.678866	0	0	0	2.30103	0		AA	GT	GT	TC	GG	AA	TG	AG	AA	GG	CC	GG	Healthy participant
HV346	Healthy participant	10	46	M		22.7	3.268	92.1273	86	3.28733	-0.0506786	0	0	0	0.973128	0		AA	TT	GT	CC	AG	GG	GG	GG	AA	AA	TT	GG	Healthy participant
HV369	Healthy participant	14	34	F		20.3	2.64	95.8702	80	2.69572	-0.188435	0	0	1	1.76864	0		AA	GT	GG	CC	GG	GA	GG	GG	AA	AA	CC	GG	Healthy participant
HV381	Healthy participant	11	65	M		23.7	2.49	86.89	83	2.79487	-0.867449	1	2	0	2.44091	0		AA	GT	TT	TC	GG	AA	GG	GG	AA	AA	TC	TT	Healthy participant
HV396	Healthy participant	12	62	F		20.7	2.241	108.61	83	2.1176	0.4522	0	0	0	1.96942	0		AA	GT	GG	TC	AA	GA	TG	AG	AA	GA	CC	TT	Healthy participant
HV422	Healthy participant	14	38	M		22.8	3.528	87.9662	84	3.68151	-0.375673	0	0	0	1.04922	0		AA	GT	GT	CC	GG	AA	TT	AG	AA	AA	CC	TG	Healthy participant
HV436	Healthy participant	9	47	F		22.1	1.752	73.3317	73	2.45073	-2.47464	0	0	0	1.25285	0		GG	GG	GT	CC	AG	GG	GG	GG	AA	AA	TT	TG	Healthy participant
HV451	Healthy participant	12	65	M		19.3	2.19	88.0282	73	2.4567	-0.863305	0	0	1	2.14613	0		AA	GT	GT	CC	GG	GA	TT	AG	AA	AA	TC	TG	Healthy participant
HV242	Healthy participant	11	62	M		24.7	2.856	87.3362	84	3.0693	-0.558741	1	1	0	2.26482	0		AA	TT	TT	CC	AG	GA	TG	AG	AA	AA	CC	TG	Healthy participant
HV261	Healthy participant	10	44	F		23.2	2.024	87.7732	88	2.20169	-0.693918	0	0	0	2.01703	0		AA	GT	GG	CC	AG	GA	TG	GG	GA	AA	TT	TG	Healthy participant
HV282	Healthy participant	11	53	F		22	2.31	99.3092	77	2.34459	-0.120089	0	0	0	1.02531	0		GA	GT	GT	TC	AG	GG	TG	AG	AA	AA	TT	GG	Healthy participant
HV296	Healthy participant	15	60	M		23	2.56	71.217	80	3.34902	-1.90871	0	0	0	1.85309	0		AA	TT	GG	CC	GG	AA	TG	GG	AA	AA	TC	TG	Healthy participant
HV317	Healthy participant	11	57	F		21.7	2.241	100.228	83	2.24835	-0.0261073	0	0	1	1.69108	0		AA	TT	GT	TC	AG	GA	GG	AG	AA	AA	TC	TG	Healthy participant
HV348	Healthy participant	10	42	M		29.2	3.116	78.8483	76	3.64266	-1.27262	0	0	1	1.77525	0		AA	TT	TT	CC	AG	GG	TG	GG	GA	AA	TC	GG	Healthy participant
HV370	Healthy participant	15	57	F		23.7	1.701	77.3712	81	2.25094	-2.00802	0	0	0	2.58206	0		GA	GT	GG	CC	GG	AA	GG	GG	AA	AA	CC	TG	Healthy participant
HV382	Healthy participant	13	56	F		19.9	2.037	95.0054	97	2.25413	-0.78053	0	0	0	1.50786	0		AA	TT	GT	CC	GG	AA	TG	AG	AA	AA	TC	TG	Healthy participant
HV397	Healthy participant	11	67	F		26.3	2.106	109.626	78	2.06248	0.161211	0	0	1	1.44248	0		AA	GT	GG	CC	AA	GA	GG	GG	GA	AA	CC	GG	Healthy participant
HV423	Healthy participant	12	55	M		28.5	2.52	74.994	84	3.11556	-1.58032	0	0	0	0.892095	0		GA	TT	GT	CC	AA	GG	GG	GG	AA	AA	CC	GG	Healthy participant
HV437	Healthy participant	13	45	M		22.4	3.182	89.2658	86	3.28288	-0.266185	0	0	0	1.10721	0		AA	TT	GT	CC	GG	GA	TG	AG	GA	GA	CC	TG	Healthy participant
HV452	Healthy participant	12	36	M		24.3	3.645	86.447	81	3.8958	-0.587326	0	0	1	1.42488	0		GA	GT	GT	CC	AG	GA	TG	AG	GA	AA	CC	GG	Healthy participant
HV243	Healthy participant	14	55	F		23.2	2.016	92.885	84	2.1748	-0.59273	0	0	0	0.792392	0		GA	GT	GT	TC	AG	AA	GG	GG	AA	GA	CC	TT	Healthy participant
HV262	Healthy participant	14	39	F		22	2.322	88.7688	86	2.5581	-0.819349	0	0	1	1.61805	0		AA	GT	GG	CC	GG	AA	TG	AG	AA	AA	CC	TG	Healthy participant
HV284	Healthy participant	13	37	F		18.3	2.552	93.9355	88	2.64035	-0.299021	0	0	0	1.62221	0		GA	GT	TT	CC	AG	AA	TT	AG	AA	GA	CC	TT	Healthy participant
HV297	Healthy participant	13	60	M		21.7	3.7	113.053	100	3.11095	1.53402	0	0	0	1.62428	0		GA	GT	TT	CC	GG	AA	GG	GG	AA	GA	TC	TG	Healthy participant
HV323	Healthy participant	13	54	F		20	2.08	94.2549	80	2.25073	-0.618863	0	0	0	0.875061	0		AA	GT	GT	CC	GG	GA	TG	GG	AA	AA	TC	GG	Healthy participant
HV350	Healthy participant	14	51	F		21.5	2.31	96.2907	77	2.41075	-0.344583	2	1	0	0.69897	0		GA	GG	GT	TC	GG	AA	GG	GG	AA	AA	TC	GG	Healthy participant
HV371	Healthy participant	10	60	F		22	2.695	115.483	77	2.45669	0.755987	0	0	0	1.83632	0		GA	GT	GG	CC	AG	GA	GG	AG	AA	AA	TC	TT	Healthy participant
HV383	Healthy participant	12	51	M		22.5	3.36	91.2005	80	3.36751	-0.0187583	1	2	1	2.02531	0		AA	TT	GT	CC	AG	GA	TG	GG	AA	GA	TT	TG	Healthy participant
HV409	Healthy participant	15	36	F		19.6	2.325	86.4922	93	2.63171	-1.05894	0	0	0	0.748188	0		GA	GT	TT	CC	GG	AA	TG	GG	AA	GA	TC	GG	Healthy participant
HV424	Healthy participant	11	29	M		32.1	3.96	92.4214	90	4.12191	-0.376837	2	2	1	2.68305	0		AA	GT	TT	CC	AG	GA	GG	AG	AA	GA	CC	GG	Healthy participant
HV439	Healthy participant	11	54	M		23.1	2.772	82.7619	84	3.15487	-1.00758	2	2	1	2.26482	0		AA	TT	GG	CC	GG	GA	TG	AG	AA	AA	TT	TT	Healthy participant
HV456	Healthy participant	11	47	F		22.7	2.291	101.331	79	2.2217	0.260441	0	0	0	0.845098	0		AA	GT	GT	CC	GG	GA	GG	AG	AA	AA	TC	GG	Healthy participant
HV247	Healthy participant	11	35	M		23.3	3.2	82.3384	80	3.57072	-0.953431	0	0	1	1.5977	0		GA	GT	TT	CC	AG	AA	GG	GG	AA	GA	TT	TG	Healthy participant
HV271	Healthy participant	12	56	M		27	3.154	94.0877	83	3.08767	0.176867	2	2	1	1.85673	0		AA	TT	GT	TC	GG	AA	GG	AG	GG	AA	TC	GG	Healthy participant
HV286	Healthy participant	11	54	F		20	2.132	94.0692	82	2.25596	-0.4472	0	0	0	1.73078	0		GA	GG	GT	TC	AA	GG	TG	AG	AA	GA	TC	GG	Healthy participant
HV302	Healthy participant	13	57	F		22.1	1.827	91.7525	87	1.98179	-0.628715	0	0	0	2.01284	0		AA	TT	GT	CC	GG	AA	GG	GG	AA	AA	TT	GG	Healthy participant
HV324	Healthy participant	12	53	M		27.7	3.4	96.4156	85	3.29077	0.276776	1	2	0	2.20952	0		AA	TT	TT	CC	GG	AA	GG	AG	AA	GA	TT	GG	Healthy participant
HV353	Healthy participant	11	55	M		22	2.952	82.1995	82	3.31257	-0.899884	1	2	1	2.4183	0		AA	GG	GT	TC	AG	GA	TG	GG	AA	AA	TT	GG	Healthy participant
HV372	Healthy participant	14	60	M		23.6	2.052	71.4772	76	2.78995	-2.1429	2	2	0	1.5563	0		AA	TT	GG	CC	AG	AA	GG	GG	AA	AA	CC	TG	Healthy participant
HV384	Healthy participant	10	57	M		21.9	2.805	85.2411	85	3.08872	-0.753106	2	2	1	2.29667	0		GA	GG	GG	CC	AG	GG	GG	GG	AA	AA	CC	TT	Healthy participant
HV413	Healthy participant	15	42	M		25.1	3.52	90.0947	80	3.59025	-0.172226	1	2	1	2.71181	0		AA	TT	TT	TC	GG	AA	TG	GG	GA	GA	CC	TG	Healthy participant
HV426	Healthy participant	15	44	M		19.4	4.085	103.498	95	3.57909	1.23082	0	0	1	1.42488	0		AA	TT	GT	TC	GG	GA	TG	AG	AA	AA	CC	GG	Healthy participant
HV441	Healthy participant	15	57	F		26.2	2.268	105.1	84	2.2406	0.0974115	0	0	0	1.73799	0		AA	GG	GG	TC	GG	AA	TG	GG	AA	AA	CC	TG	Healthy participant
HV462	Healthy participant	11	33	M		24.3	3.432	90.0113	88	3.57304	-0.367487	0	0	0	0.944483	0		AA	TT	GG	CC	AG	AA	GG	AG	GG	AA	TC	GG	Healthy participant
HV252	Healthy participant	15	35	M		20.3	3.88	95.6539	97	3.79255	0.211754	0	0	1	2.49554	0		GA	GT	GG	TC	GG	GA	TG	AG	AA	AA	TC	GG	Healthy participant
HV273	Healthy participant	13	50	M		22.4	2.508	74.0434	76	3.10883	-1.63357	1	1	0	1.85491	0		GG	GG	GG	CC	AG	AA	GG	GG	AA	AA	TC	TG	Healthy participant
HV288	Healthy participant	15	53	F		24.6	2.697	115.81	87	2.36332	1.13041	0	0	1	1.33244	0		AA	TT	GT	CC	GG	AA	GG	GG	GA	GA	CC	GG	Healthy participant
HV304	Healthy participant	10	54	F		22.7	2.1	92.9697	84	2.28745	-0.669022	0	0	0	1.734	0		AA	GT	GT	CC	AG	GA	GG	GG	GA	AA	TC	GG	Healthy participant
HV326	Healthy participant	14	53	M		25.3	2.952	79.4782	72	3.41817	-1.13723	1	1	1	2.06446	0		GA	GT	GG	CC	GG	GA	TG	GG	AA	AA	TC	TG	Healthy participant
HV354	Healthy participant	12	55	M		21.4	3.12	93.803	78	3.08687	0.0887398	2	2	0	1.86747	0		GA	GT	GT	CC	AG	GA	TG	AG	AA	AA	TC	GG	Healthy participant
HV373	Healthy participant	13	60	F		25.5	2.268	113.3	84	2.09647	0.638656	0	0	0	0.69897	0		GA	GG	TT	CC	GG	AA	TG	AG	AA	AA	CC	GG	Healthy participant
HV385	Healthy participant	11	59	F		22.4	2.349	111.015	81	2.131	0.800203	1	1	0	2.549	0		GA	GG	GG	CC	AA	GA	TG	GG	AA	AA	TT	GG	Healthy participant
HV416	Healthy participant	14	39	M		21.9	3.198	84.2993	78	3.4781	-0.721172	2	2	1	2.34635	0		AA	TT	GG	CC	GG	GG	GG	GG	AA	AA	CC	GG	Healthy participant
HV431	Healthy participant	12	43	M		23.9	3.024	80.1025	84	3.44181	-1.06268	0	0	0	0.69897	0		AA	GT	GG	CC	GG	GA	GG	GG	AA	GA	TT	TG	Healthy participant
HV443	Healthy participant	15	55	M		22.9	3.784	116.396	86	2.96286	2.29121	0	0	0	1.33846	0		AA	TT	GG	CC	GG	GA	TG	AG	AA	AA	CC	GG	Healthy participant
HV891	Healthy participant	10	50	M		22.1	2.808	81.4522	78	3.1711	-0.967821	2	2	0	2.07555	0		AA	GG	GT	CC	GG	GG	TG	AG	AA	AA	TC	GG	Healthy participant
HV254	Healthy participant	14	54	M		24	2.964	88.6734	76	3.15487	-0.5023	1	2	1	0.78533	0		AA	GT	GG	CC	GG	GA	TG	GG	GA	AA	CC	GG	Healthy participant
HV277	Healthy participant	12	48	M		26.1	2.975	88.6106	85	3.10021	-0.344619	2	2	0	1.32015	0		GA	GT	TT	CC	AG	GA	TG	GG	AA	GA	TT	GG	Healthy participant
HV289	Healthy participant	15	47	F		18.8	1.875	81.4193	75	2.29964	-1.58136	0	0	0	1.00432	0		GA	GT	GT	TC	GG	AA	TG	AG	AA	AA	TC	GG	Healthy participant
HV307	Healthy participant	14	41	F		24.7	2.784	104.517	87	2.69113	0.298187	0	0	1	2.56585	0		GA	GT	GG	TC	GG	GG	GG	AG	AA	GA	TC	GG	Healthy participant
HV335	Healthy participant	13	51	M		26.7	3.485	100.737	85	3.21807	0.697896	2	2	0	1.38917	0		AA	TT	GT	CC	AG	GA	GG	GG	AA	GA	CC	TG	Healthy participant
HV359	Healthy participant	14	57	M		24.1	3.06	88.7337	85	3.29848	-0.592777	1	2	0	1.81425	0		AA	GT	GT	CC	GG	AA	TG	AG	AA	GA	CC	TG	Healthy participant
HV374	Healthy participant	14	60	M		24.7	3.003	101.488	91	2.80677	0.566396	1	1	1	2.08991	0		GA	GT	GT	TC	GG	AA	TG	GG	GA	AA	TC	TG	Healthy participant
HV390	Healthy participant	9	46	M		24.8	2.37	73.5835	79	2.95801	-1.71312	2	2	1	2.78604	0		AA	GT	GT	CC	AG	GA	GG	AG	GA	GA	TT	GG	Healthy participant
HV418	Healthy participant	13	38	M		20.6	3.403	88.4127	83	3.53018	-0.32457	2	2	1	1.96473	0		AA	TT	GT	CC	AG	GG	TT	AA	AA	GA	CC	GG	Healthy participant
HV432	Healthy participant	12	51	M		22.8	2.849	83.9832	77	3.07553	-0.619699	0	0	1	1.03743	0		AA	GT	TT	TC	GG	GG	TG	GG	AA	AA	TC	GG	Healthy participant
HV445	Healthy participant	12	45	M		22.3	3.57	102.904	85	3.19217	1.02526	0	0	0	1.78104	0		AA	TT	TT	TC	GG	AA	GG	GG	GA	AA	TC	TG	Healthy participant
HV469	Healthy participant	14	43	F		20.7	2.241	95.2381	83	2.3619	-0.441175	0	0	0	2.21748	0		AA	TT	TT	TC	GG	GA	TG	GG	AA	AA	TC	GG	Healthy participant
HV496	Healthy participant	11	50	F		23.2	2.464	105.532	88	2.25971	0.738417	0	0	0	0.819544	0		GA	GT	TT	TC	AG	GG	TG	AG	AA	AA	TC	GG	Healthy participant
HV526	Healthy participant	11	44	M		26	3.612	103.998	84	3.14656	1.288	1	2	0	1.82282	0		AA	TT	TT	CC	AA	GA	GG	GG	AA	AA	CC	GG	Healthy participant
HV550	Healthy participant	11	43	F		22.4	2.418	95.1946	93	2.63617	-0.715934	1	1	0	0.924279	0		AA	TT	TT	CC	AG	GA	TG	AG	AA	AA	TC	GG	Healthy participant
HV562	Healthy participant	15	38	M		21.6	3.813	102.858	93	3.36212	1.20819	1	1	0	1.16137	0		GA	GT	GG	TC	AG	GA	TT	AA	AA	GA	TC	GG	Healthy participant
HV600	Healthy participant	13	51	F		19.4	3.12	128.866	80	2.52913	1.87173	2	1	1	2.13672	0		GA	GG	GT	CC	GG	AA	TG	AG	AA	AA	CC	TG	Healthy participant
HV626	Healthy participant	14	63	F		23.2	2.07	106.211	90	2.07664	-0.0248614	0	0	0	1.86688	0		AA	TT	GT	CC	GG	AA	GG	GG	AA	AA	TC	GG	Healthy participant
HV893	Healthy participant	12	42	F		18.8	1.932	71.9261	84	2.64851	-2.4112	0	0	1	2.0086	0		AA	GT	GG	TT	GG	GA	GG	AG	GA	AA	TC	TG	Healthy participant
HV895	Healthy participant	15	61	F		19.7	1.863	89.6142	81	2.21227	-1.26125	0	0	0	1.33846	0		AA	TT	TT	CC	GG	AA	TT	GG	AA	AA	TC	GG	Healthy participant
HV694	Healthy participant	15	55	F		19.1	1.615	83.3824	85	2.04327	-1.73041	0	0	0	1.91803	0		AA	TT	GT	TC	GG	AA	GG	GG	AA	AA	CC	TG	Healthy participant
HV713	Healthy participant	12	42	F		19.7	1.846	70.3675	71	2.53762	-2.42982	0	0	1	1.57978	0		GA	GT	GT	CC	AA	AA	GG	GG	GA	GA	CC	TG	Healthy participant
HV735	Healthy participant	16	42	F		25.9	2.835	106.173	81	2.64262	0.622655	0	0	1	1.88593	0		AA	GT	GG	TC	GG	AA	TT	AG	AA	AA	CC	TG	Healthy participant
HV472	Healthy participant	13	56	M		23.8	3.075	80.9907	75	3.63764	-1.27335	2	2	0	1.99167	0		AA	GT	GT	CC	GG	GA	TG	AG	AA	GA	TC	GG	Healthy participant
HV504	Healthy participant	12	36	F		21.4	3.42	123.072	90	2.77556	2.03231	0	0	1	1.38917	0		AA	GG	GG	CC	GG	GG	GG	GG	AA	GA	TC	GG	Healthy participant
HV536	Healthy participant	13	55	M		27.5	2.325	65.5271	75	3.29409	-2.43212	1	1	1	2.90255	0		AA	TT	GT	CC	AG	GA	TG	GG	AA	AA	TC	GG	Healthy participant
HV551	Healthy participant	17	57	M		23.8	2.997	84.6501	81	3.35011	-0.864184	2	2	0	1.70157	0		AA	TT	GT	TT	GG	AA	GG	GG	AA	GA	CC	TG	Healthy participant
HV568	Healthy participant	14	42	F		19.4	2.1	84.3441	84	2.44872	-1.24826	0	0	1	2.57171	0		AA	TT	GT	CC	GG	GA	TG	GG	AA	AA	TC	GG	Healthy participant
HV614	Healthy participant	14	48	M		20.4	3.362	95.2594	82	3.28978	0.187315	0	0	0	0.69897	0		GA	GT	TT	TT	GG	AA	GG	GG	AA	AA	TT	GG	Healthy participant
HV628	Healthy participant	10	64	F		19.7	1.992	93.9408	83	2.26194	-0.937384	0	0	0	0.69897	0		AA	GT	GT	CC	GG	GG	GG	AG	AA	GA	CC	TT	Healthy participant
HV655	Healthy participant	15	48	M		20.3	3	87.2194	75	3.1554	-0.420239	1	1	1	2.33041	0		AA	TT	GT	CC	GG	AA	TG	GG	AA	AA	TC	GG	Healthy participant
HV675	Healthy participant	11	51	F		22.5	2.376	109.012	88	2.18423	0.713705	2	2	0	1.64933	0		AA	TT	TT	CC	GG	AA	GG	GG	GA	AA	TT	GG	Healthy participant
HV695	Healthy participant	12	64	M		25.4	2.541	79.5469	77	3.03262	-1.29379	2	2	0	1.47567	0		AA	TT	GT	CC	GG	GA	GG	GG	GA	GA	TT	GG	Healthy participant
HV716	Healthy participant	14	44	M		21.6	2.4	65.9703	75	3.33247	-2.43646	0	0	0	1.21484	0		AA	TT	TT	TC	AG	AA	GG	GG	AA	GA	TC	GG	Healthy participant
HV742	Healthy participant	9	52	M		21.5	2.849	90.1741	77	2.96807	-0.335995	0	0	0	1.46538	0		GA	GG	GT	CC	AG	GG	TG	GG	AA	AA	TT	TG	Healthy participant
HV474	Healthy participant	13	49	M		24.6	2.263	63.5471	73	3.18711	-2.46234	0	0	1	2.13672	0		AA	TT	TT	CC	GG	AA	TT	AA	AA	AA	TC	GG	Healthy participant
HV506	Healthy participant	16	41	F		21.6	2.528	101.38	79	2.53814	-0.0346558	0	0	0	1.32428	0		AA	TT	GT	CC	GG	AA	TG	AG	AA	GA	CC	GG	Healthy participant
HV537	Healthy participant	11	36	M		21.3	3.2	84.674	80	3.45059	-0.662565	1	1	1	1.95665	0		AA	GT	GT	CC	AG	GA	TG	AG	AA	AA	CC	TG	Healthy participant
HV569	Healthy participant	14	41	F		23.5	2.408	99.108	86	2.35253	0.20397	0	0	1	2.23805	0		AA	TT	GG	CC	AG	AA	TG	AG	AA	AA	TC	GG	Healthy participant
HV615	Healthy participant	14	56	M		23.2	2.34	72.914	78	2.95001	-1.70237	1	2	0	1.63144	0		AA	GT	GG	TT	GG	GA	TG	AG	GA	AA	TC	GG	Healthy participant
HV634	Healthy participant	11	30	F		19.1	2.89	102.684	85	2.84852	0.136513	0	0	0	0.69897	0		AA	TT	GT	TC	AG	AA	GG	GG	GA	AA	TC	TT	Healthy participant
HV656	Healthy participant	15	57	M		27.6	3.276	97.2648	84	3.19638	0.204225	2	2	1	2.87157	0		AA	TT	GG	CC	GG	AA	TT	GG	GG	AA	TC	GG	Healthy participant
HV676	Healthy participant	13	53	M		22.2	3.08	86.7553	77	3.2206	-0.364043	0	0	0	1.34439	0		AA	GT	GT	CC	AG	AA	TT	AG	AA	AA	TC	GG	Healthy participant
HV897	Healthy participant	13	56	F		19.9	2.958	114.752	87	2.64185	0.946882	0	0	0	0.69897	0		GG	GG	GT	CC	AG	AA	GG	AG	AA	GA	CC	TG	Healthy participant
HV717	Healthy participant	12	57	M		22.3	3.239	88.3581	79	3.5491	-0.716359	2	2	0	2.25285	0		AA	TT	GT	CC	GG	AA	TG	AG	AA	AA	TT	TG	Healthy participant
HV744	Healthy participant	12	55	F		24.3	1.909	86.4737	83	2.22635	-1.16684	0	0	0	0.995635	0		AA	TT	GG	CC	GG	GG	TG	AG	AA	AA	TC	TG	Healthy participant
HV481	Healthy participant	14	39	M		20.1	3.23	82.5764	85	3.5667	-0.84538	0	0	0	2.17026	0		GA	GT	GT	CC	AG	AA	TG	AG	AA	GA	TC	GG	Healthy participant
HV507	Healthy participant	11	54	M		22.8	3.24	98.8024	90	3.11149	0.342901	0	0	1	1.26482	0		AA	GT	TT	CC	AG	GA	TG	GG	GA	AA	CC	GG	Healthy participant
HV539	Healthy participant	15	60	M		21.7	2.847	94.8705	73	2.90191	-0.153308	1	2	1	2.49831	0		GA	GT	GT	CC	GG	AA	TT	AG	AA	AA	TC	GG	Healthy participant
HV554	Healthy participant	13	45	M		22.9	3.108	85.787	84	3.31339	-0.536954	1	1	0	1.04532	0		AA	GT	GG	CC	GG	AA	TG	AG	AA	AA	CC	TT	Healthy participant
HV574	Healthy participant	11	57	M		24.1	3.154	101.304	83	2.96536	0.521552	0	0	0	1.57749	0		AA	TT	GT	CC	AG	GA	TG	GG	AA	AA	TT	TG	Healthy participant
HV617	Healthy participant	13	43	M		22.5	2.992	85.266	88	3.19904	-0.566569	1	1	1	1.66087	0		GA	GG	GT	TC	GG	AA	GG	AG	AA	AA	TC	GG	Healthy participant
HV892	Healthy participant	14	42	M		24.2	3.315	90.4804	85	3.32983	-0.0392036	2	2	0	0.69897	0		GA	GT	GG	TC	GG	GA	GG	GG	AA	AA	TT	GG	Healthy participant
HV659	Healthy participant	10	49	F		21.9	2.759	120.327	89	2.31287	1.56731	0	0	1	2.15534	0		AA	GT	GT	CC	AA	GG	TG	GG	AA	GA	TT	GG	Healthy participant
HV679	Healthy participant	11	63	M		22.2	2.8	87.8073	80	3.06473	-0.691921	0	0	0	1.60959	0		GA	GG	GT	CC	AG	GA	GG	GG	GA	AA	CC	GG	Healthy participant
HV701	Healthy participant	14	60	M		25.2	2.4	78.4211	80	2.90534	-1.40915	1	2	1	1.5955	0		AA	TT	GG	CC	GG	AA	GG	AG	AA	AA	TC	GG	Healthy participant
HV720	Healthy participant	14	42	M		23.7	3.854	94.6051	82	3.86015	-0.0140275	0	0	0	2.07188	0		AA	TT	TT	CC	GG	AA	TG	AG	AA	GA	TC	GG	Healthy participant
HV745	Healthy participant	10	50	F		21.7	2.262	89.1473	87	2.64225	-1.20707	0	0	0	1.79588	0		AA	GT	GT	CC	AG	GA	TG	AA	GA	AA	CC	GG	Healthy participant
HV486	Healthy participant	13	52	M		22.7	3.06	94.0762	85	3.04649	0.03715	0	0	0	1.41162	0		AA	TT	TT	CC	AG	GA	GG	GG	GA	GG	CC	GG	Healthy participant
HV517	Healthy participant	12	33	F		17.9	2.668	92.0183	92	3.01386	-1.06574	0	0	1	1.85248	0		AA	TT	TT	CC	GG	AA	GG	GG	AA	AA	TC	TG	Healthy participant
HV543	Healthy participant	13	66	F		21.5	1.881	96.9586	99	2.09737	-0.802449	0	0	0	1.55145	0		AA	GG	TT	TT	GG	AA	TG	AG	AA	GA	TT	GG	Healthy participant
HV555	Healthy participant	7	47	M		17.9	3.145	81.9932	85	3.50739	-0.88597	2	1	0	2.38917	0		GA	GT	TT	CC	AG	GA	GG	AA	GA	AA	TC	TG	Healthy participant
HV576	Healthy participant	14	52	F		20.9	2.184	89.3075	84	2.51525	-1.09203	0	0	0	0.732394	0		AA	TT	TT	TC	AG	GA	GG	GG	AA	GA	CC	GG	Healthy participant
HV621	Healthy participant	13	56	F		20.6	2.436	115.516	84	2.19989	0.850289	0	0	0	0.934498	0		GA	GT	GT	CC	GG	GA	GG	GG	GA	GA	TC	GG	Healthy participant
HV642	Healthy participant	13	67	M		22.3	2.184	81.3008	78	2.66468	-1.42444	0	0	0	2.06819	0		AA	GT	GG	CC	GG	GA	GG	GG	AA	AA	TC	GG	Healthy participant
HV894	Healthy participant	13	49	F		19.3	2.05	80.5412	82	2.50764	-1.54606	0	0	0	1.67761	0		GG	GG	GT	CC	GG	GA	TG	GG	GA	GG	TC	TT	Healthy participant
HV680	Healthy participant	11	56	F		20.5	2.214	102.698	82	2.17427	0.146139	0	0	0	1.19312	0		AA	TT	GT	CC	AG	GG	GG	GG	AA	AA	TC	GG	Healthy participant
HV704	Healthy participant	13	52	M		26.2	2.541	75.6201	77	3.05726	-1.41435	2	2	1	2.12057	0		AA	TT	GG	CC	GG	AA	TG	AG	AA	AA	TT	TG	Healthy participant
HV724	Healthy participant	11	55	F		30.1	2.788	118.977	82	2.41372	1.22812	0	0	1	2.17319	0		GA	GT	GG	CC	GG	AA	TG	AG	GG	AA	TT	TG	Healthy participant
HV751	Healthy participant	14	53	F		22.4	2.656	115.81	83	2.36332	0.993265	0	0	1	1.33646	0		GA	GT	TT	TC	AG	AA	TT	AA	AA	AA	CC	GG	Healthy participant
HV490	Healthy participant	12	48	F		18.8	2.236	89.0688	86	2.48047	-0.830685	0	0	0	1.5302	0		AA	GT	GT	CC	GG	AA	TG	GG	GA	AA	TC	TG	Healthy participant
HV519	Healthy participant	14	56	M		28.5	2.296	74.8795	82	2.87026	-1.64713	1	2	1	2.25527	0		AA	GT	GG	TC	GG	AA	TG	GG	GA	AA	TC	TG	Healthy participant
HV544	Healthy participant	11	52	M		25.5	2.542	74.8055	82	3.09329	-1.49274	2	2	1	2.66932	0		AA	GT	GT	CC	GG	AA	GG	AG	AA	AA	TC	TG	Healthy participant
HV557	Healthy participant	12	38	M		23.4	3.652	83.877	83	4.04946	-0.884279	0	0	0	1.32428	0		GG	GG	GG	CC	GG	GG	GG	AG	GA	GA	TC	GG	Healthy participant
HV587	Healthy participant	13	53	M		25.8	2.584	77.863	76	3.10047	-1.38904	1	2	1	2.49276	0		GA	GT	GT	CC	GG	AA	GG	AG	AA	GG	TT	TG	Healthy participant
HV622	Healthy participant	14	37	F		18.9	2.322	84.9461	86	2.70397	-1.27848	0	0	0	1.92788	0		AA	GT	GG	CC	GG	AA	TG	GG	AA	AA	TC	TG	Healthy participant
HV644	Healthy participant	15	60	M		25.5	2.765	80.5489	79	3.18936	-1.07796	0	0	0	2.08636	0		AA	GT	GT	CC	GG	GA	TT	GG	AA	AA	CC	GG	Healthy participant
HV665	Healthy participant	12	56	F		20.2	2.125	102.559	85	2.06563	0.229622	2	1	0	0.982271	0		GA	GT	GT	CC	AG	AA	GG	GG	AA	AA	CC	TT	Healthy participant
HV683	Healthy participant	10	49	F		21.3	2.403	104.42	89	2.27796	0.452321	0	0	0	1.4133	0		AA	GT	GG	CC	AG	GA	GG	AG	AA	AA	TT	GG	Healthy participant
HV707	Healthy participant	16	45	M		25.8	3.608	89.704	88	3.75084	-0.329861	1	2	0	1.76343	0		GG	GG	GT	TC	GG	AA	TT	GG	AA	AA	TC	TG	Healthy participant
HV725	Healthy participant	13	53	F		18.3	2.136	91.7191	89	2.31264	-0.626141	0	0	1	2.23805	0		GA	GG	TT	TC	AG	AA	TG	GG	AA	GA	TC	TG	Healthy participant
HV755	Healthy participant	11	46	F		23.5	2.55	94.2472	85	2.69778	-0.46432	0	0	0	1.1959	0		GA	GT	GT	CC	AG	GA	GG	AG	AA	AA	CC	TG	Healthy participant
HV493	Healthy participant	14	49	F		26.1	2.46	101.129	82	2.36974	0.314425	0	0	0	1.5172	0		AA	TT	GG	CC	GG	GA	GG	GG	AA	AA	TC	GG	Healthy participant
HV521	Healthy participant	10	57	M		21.3	3	90.1442	75	3.13157	-0.344459	0	0	0	1.1271	0		AA	GG	GG	CC	AG	GA	GG	GG	AA	AA	TC	TG	Healthy participant
HV546	Healthy participant	8	49	F		24.9	2.288	92.6224	88	2.50764	-0.73343	0	0	0	1.01703	0		AA	TT	GT	CC	AG	GA	GG	AG	GA	AA	TT	TG	Healthy participant
HV558	Healthy participant	15	53	M		22.1	2.775	85.4179	75	3.03944	-0.7255	2	2	1	1.33646	0		AA	TT	GT	CC	AG	GA	TG	GG	AA	GA	CC	GG	Healthy participant
HV594	Healthy participant	14	61	F		20.6	2.04	98.7362	85	2.1045	-0.241166	0	0	0	0.959041	0		AA	TT	GG	CC	GG	GA	TT	AA	AA	AA	TC	GG	Healthy participant
HV624	Healthy participant	14	55	F		23	2.528	106.828	79	2.39763	0.435164	2	2	0	1.34044	0		AA	TT	GG	CC	GG	GA	GG	GG	GA	AA	CC	GG	Healthy participant
HV649	Healthy participant	9	65	F		24.1	1.848	93.9653	77	2.03534	-0.717779	0	0	1	2.40654	0		GA	GG	TT	CC	AA	GG	TG	GG	AA	AA	TC	GG	Healthy participant
HV667	Healthy participant	10	48	F		22.3	2.16	86.0047	80	2.59319	-1.41981	1	1	1	1.81158	0		AA	TT	TT	TC	AG	AA	TG	AG	GA	AA	TT	TG	Healthy participant
HV690	Healthy participant	11	31	F		18.8	2.16	81.1209	90	2.68683	-1.86895	0	0	1	1.47712	0		AA	GT	TT	CC	AG	GA	GG	GG	AA	AA	CC	GG	Healthy participant
HV709	Healthy participant	9	46	M		21.2	2.72	73.8189	80	3.36749	-1.65702	2	2	1	2.27875	0		GA	GG	TT	CC	AA	GA	GG	GG	AA	GA	TC	TG	Healthy participant
HV726	Healthy participant	13	56	F		26.2	2.38	114.264	85	2.12596	0.945507	2	2	0	2.42975	0		AA	TT	TT	CC	AG	GA	GG	GG	AA	GA	CC	GG	Healthy participant
HV756	Healthy participant	10	39	F		19.2	2.296	91.0891	82	2.47053	-0.625567	0	0	0	1.61066	0		AA	TT	TT	CC	AG	GG	TT	AG	GA	GA	TC	TG	Healthy participant
HV495	Healthy participant	10	44	F		25.4	2.408	101.036	86	2.32143	0.316419	0	0	0	0.716003	0		GA	GT	TT	CC	GG	AA	TG	AA	AA	GA	TT	TT	Healthy participant
HV524	Healthy participant	14	55	M		28.1	3.564	95.511	81	3.56515	-0.00265724	1	2	1	2.22011	0		GA	GT	TT	CC	GG	AA	GG	GG	AA	AA	CC	GG	Healthy participant
HV547	Healthy participant	14	58	M		20.3	2.72	86.0691	80	3.06874	-0.927974	2	2	0	1.99476	0		GA	GG	GT	TC	GG	AA	TG	GG	AA	AA	TT	GG	Healthy participant
HV561	Healthy participant	10	41	M		19.3	3.807	96.8498	81	3.62904	0.434056	2	1	0	0.954243	0		AA	GT	GT	CC	GG	AA	GG	GG	GA	AA	TT	TG	Healthy participant
HV596	Healthy participant	13	53	M		27.4	3.154	95.1972	83	3.01805	0.375633	1	2	0	1.43933	0		GA	GT	GT	CC	GG	AA	TT	AA	AA	AA	TC	TG	Healthy participant
HV625	Healthy participant	14	66	M		27.5	3.995	126.63	85	3.07312	2.37707	0	0	0	2.14613	0		AA	TT	GT	TC	GG	GA	TG	GG	GA	AA	TC	GG	Healthy participant
HV653	Healthy participant	11	59	M		26.4	2.788	95.9167	82	2.76062	0.0806572	1	2	1	1.96142	0		AA	GT	GG	CC	GG	AA	GG	AG	AA	AA	TT	TG	Healthy participant
HV671	Healthy participant	12	52	F		23.1	2.268	93.4818	84	2.37868	-0.381946	0	0	0	0.724276	0		AA	TT	GG	CC	AG	AA	GG	GG	AA	AA	TT	TG	Healthy participant
HV692	Healthy participant	11	54	M		20.7	2.89	89.4289	85	3.01496	-0.344121	0	0	0	2.43136	0		GA	GT	GT	CC	GG	GA	TG	GG	GG	AA	CC	TT	Healthy participant
HV712	Healthy participant	8	55	F		26.3	2.52	104.471	84	2.4623	0.188174	0	0	0	1.58433	0		GA	GT	TT	CC	AG	GA	GG	AG	AA	AA	TT	TG	Healthy participant
HV733	Healthy participant	12	68	F		21	1.771	97.5504	77	1.99959	-0.883711	0	0	0	0.69897	0		AA	TT	GT	CC	AG	AA	TG	AG	AA	AA	TC	TG	Healthy participant
HV971	Healthy participant	13	46	F		23.9	2.322	98.7492	86	2.4101	-0.309186	0	0	0	1.99034	0		GA	GT	GT	CC	GG	GA	TG	GG	GA	GA	CC	TT	Healthy participant
HV791	Healthy participant	9	65	F		21.7	2.808	128.985	78	2.32374	1.57377	0	0	1	2.14922	0		GA	GG	TT	CC	AG	GA	GG	GG	GA	AA	CC	TG	Healthy participant
HV813	Healthy participant	11	41	F		23.6	2.465	87.8542	85	2.76309	-0.947423	0	0	0	1.49136	0		AA	TT	GG	CC	AG	GA	GG	GG	GA	AA	TC	TG	Healthy participant
HV835	Healthy participant	13	54	M		27	3.154	90.3546	83	3.3164	-0.406556	1	2	1	1.77232	0		AA	GT	GT	CC	GG	AA	TG	AG	AA	GA	TC	TG	Healthy participant
HV850	Healthy participant	11	43	M		26.1	4.08	93.8174	85	4.02894	0.110953	0	0	0	2.06446	0		AA	GT	GT	CC	AG	GG	GG	GG	AA	GG	TT	GG	Healthy participant
HV864	Healthy participant	15	58	M		22.8	2.624	84.2078	82	2.90807	-0.797669	0	0	0	2.01703	0		AA	TT	TT	TC	GG	AA	GG	GG	AA	AA	CC	GG	Healthy participant
HV940	Healthy participant	14	53	M		24.3	3.08	90.4951	77	3.18762	-0.281527	1	2	0	2.4609	0		AA	TT	TT	TC	GG	GA	TG	GG	AA	GA	TT	GG	Healthy participant
HV958	Healthy participant	16	47	M		19.9	3.132	90.8132	87	3.1203	0.0321643	1	1	0	1.33041	0		AA	TT	GG	CC	GG	AA	TG	GG	AA	AA	TC	GG	Healthy participant
HV994	Healthy participant	11	60	M		21.7	2.542	87.0031	82	2.83719	-0.842911	2	2	0	1.34044	0		AA	TT	TT	CC	AG	GA	GG	GG	AA	GA	TT	GG	Healthy participant
HV1017	Healthy participant	10	49	M		19.2	3.06	89.0631	90	3.09159	-0.0867674	1	2	1	2.67486	0		GA	GG	TT	TC	GG	AA	TG	AG	GA	AA	TT	TG	Healthy participant
HV1033	Healthy participant	16	54	M		25.7	3.567	108.368	87	3.09351	1.27079	1	2	0	1.60097	0		GA	GT	GG	CC	GG	AA	GG	GG	AA	GA	TC	GG	Healthy participant
HV1046	Healthy participant	13	46	M		31.5	3.915	101.626	87	3.5621	0.853783	2	2	1	2.6464	0		AA	GG	GT	CC	GG	AA	GG	GG	AA	AA	CC	GG	Healthy participant
HV764	Healthy participant	13	63	F		25.6	1.92	97.8857	80	2.15068	-0.844615	0	0	0	0.778151	0		AA	GT	TT	CC	GG	GA	GG	GG	AA	GA	CC	GG	Healthy participant
HV792	Healthy participant	14	46	F		24.7	2.21	83.7712	85	2.66285	-1.46165	0	0	1	1.07918	0		AA	TT	GT	TC	GG	AA	TG	AG	AA	AA	TC	TG	Healthy participant
HV814	Healthy participant	10	43	F		18.2	2.38	84.2578	85	2.93915	-1.6676	1	1	1	1.97818	0		AA	GT	GT	CC	AG	AA	TG	AG	AA	AA	TC	TT	Healthy participant
HV836	Healthy participant	19	61	M		22.7	2.686	80.0997	79	3.21977	-1.33792	0	0	1	1.93601	0		AA	TT	GG	TC	GG	AA	TT	GG	AA	AA	CC	GG	Healthy participant
HV852	Healthy participant	13	72	F		22.4	1.738	123.643	79	1.65384	0.380483	0	0	0	2.14613	0		AA	TT	GG	CC	AG	AA	GG	GG	AA	AA	TC	TG	Healthy participant
HV865	Healthy participant	15	52	F		19.4	1.782	76.2712	81	2.38677	-2.13425	0	0	0	1.17609	0		GA	GT	TT	TC	GG	AA	TT	AG	GA	GA	CC	TG	Healthy participant
HV941	Healthy participant	8	55	M		25.9	3.485	112.656	85	2.8931	1.69137	1	2	0	2.55145	0		AA	TT	GT	CC	AA	GG	TG	AG	GA	AA	TC	TG	Healthy participant
HV959	Healthy participant	10	65	F		23.1	1.26	72.0861	70	1.91396	-2.75371	0	0	0	1.35793	0		AA	GG	GT	CC	GG	GA	TG	AG	GA	GA	CC	TT	Healthy participant
HV995	Healthy participant	12	60	M		24.4	2.904	95.0944	88	2.89507	0.0249988	1	2	0	0.69897	0		AA	GT	TT	TC	AG	GA	TG	GG	AA	AA	CC	TG	Healthy participant
HV1019	Healthy participant	16	61	F		27.7	2.088	101.685	87	2.14932	-0.224443	0	0	0	1.34635	0		GA	GT	GT	TC	GG	AA	TG	GG	GA	GA	TC	GG	Healthy participant
HV1035	Healthy participant	14	44	M		19.3	3.735	101.503	83	3.34017	1.02928	2	2	1	1.75358	0		AA	TT	GT	CC	GG	AA	GG	GG	AA	GA	TT	GG	Healthy participant
HV1047	Healthy participant	13	43	M		30	3.726	86.1444	81	4.20428	-0.995868	0	0	0	1.29226	0		AA	GT	GG	CC	GG	AA	GG	GG	AA	AA	TC	TG	Healthy participant
HV766	Healthy participant	17	47	M		24.8	2.856	77.1441	84	3.48401	-1.54567	0	0	1	1.54033	0		AA	TT	GG	TC	GG	AA	TT	AG	AA	GA	TC	TG	Healthy participant
HV794	Healthy participant	11	69	F		22.6	1.782	93.004	81	2.11175	-1.2088	0	0	0	1.83948	0		GA	GT	GT	CC	AG	AA	GG	AG	GA	AA	CC	TG	Healthy participant
HV817	Healthy participant	12	56	M		27	3.6	114.257	90	2.94653	1.82582	0	0	0	2.42651	0		GA	GT	GT	CC	AG	GA	TG	AG	AA	AA	CC	TG	Healthy participant
HV837	Healthy participant	13	46	M		25.4	3.12	84.34	78	3.38671	-0.678679	1	2	0	1.07555	0		GG	GG	GG	CC	AG	GA	TG	AG	AA	AA	TC	GG	Healthy participant
HV853	Healthy participant	9	62	F		24.4	1.46	75.1955	73	2.08305	-2.42469	2	1	0	1.8293	0		AA	TT	GT	CC	AG	GG	TG	AG	GA	AA	CC	TT	Healthy participant
HV866	Healthy participant	12	39	F		18.1	2.376	93.2004	88	2.39574	-0.07246	0	0	0	1.62531	0		AA	TT	GT	CC	GG	AA	TG	AA	GA	GA	TT	GG	Healthy participant
HV943	Healthy participant	12	51	F		23.6	2.288	102.927	88	2.22348	0.237362	1	1	0	0.69897	0		AA	TT	GT	CC	AG	GA	GG	GG	AA	GA	TT	GG	Healthy participant
HV961	Healthy participant	9	50	F		19.1	2.04	83.5771	85	2.40515	-1.27466	0	0	1	1.26245	0		AA	GT	GG	CC	GG	GA	GG	GG	GA	AA	TT	TT	Healthy participant
HV999	Healthy participant	8	44	F		23.8	2.125	88.2427	85	2.32694	-0.746716	0	0	0	0.778151	0		AA	GG	GT	CC	GG	AA	GG	AG	GA	AA	TT	TG	Healthy participant
HV1021	Healthy participant	15	62	F		20.4	1.794	86.7888	78	2.17242	-1.38871	0	0	0	1.79029	0		AA	GT	GT	TC	GG	AA	TG	GG	AA	GA	TC	TG	Healthy participant
HV1037	Healthy participant	13	33	M		23.1	3	73.6088	75	3.79275	-1.9459	0	0	1	2	0		AA	GT	GT	CC	GG	GA	TG	AG	AA	AA	CC	GG	Healthy participant
HV1048	Healthy participant	13	57	F		22.8	2.125	103.448	85	2.0582	0.25802	0	0	0	0.69897	0		AA	TT	TT	CC	GG	AA	TT	AG	GA	AA	CC	TG	Healthy participant
HV771	Healthy participant	10	45	M		26.9	3.772	103.003	92	3.39414	0.964325	0	0	0	1.46538	0		GA	GT	TT	CC	GG	AA	GG	GG	AA	AA	TT	TT	Healthy participant
HV795	Healthy participant	14	48	F		26.5	2.31	90.9307	77	2.55631	-0.811895	0	0	1	1.75051	0		AA	TT	TT	TC	GG	AA	TG	AG	AA	GA	TC	TG	Healthy participant
HV818	Healthy participant	11	64	F		22.5	1.848	91.6497	84	2.0753	-0.859264	0	0	0	1.67394	0		AA	GT	GT	TC	AG	GA	TG	AG	AA	AA	TC	TG	Healthy participant
HV854	Healthy participant	12	56	F		16.7	2.34	112.034	90	2.17427	0.60583	0	0	0	2.19033	0		GA	GT	GT	CC	GG	AA	GG	GG	AA	AA	TT	TG	Healthy participant
HV876	Healthy participant	14	63	F		19	1.992	97.8857	83	2.15068	-0.578688	0	0	0	1.17609	0		AA	GT	GT	CC	GG	AA	TG	AG	AA	AA	CC	GG	Healthy participant
HV946	Healthy participant	16	45	F		18.6	2.944	115.687	92	2.61015	1.06886	0	0	0	1.14301	0		AA	TT	GT	TC	GG	GA	TG	GG	AA	GA	TC	GG	Healthy participant
HV968	Healthy participant	13	59	M		23.9	2.964	83.3142	76	3.30753	-0.844761	1	2	0	2.1271	0		AA	GG	GT	CC	AG	AA	TG	AG	AA	GA	CC	GG	Healthy participant
HV1003	Healthy participant	12	45	F		18.8	2.755	106.44	95	2.65947	0.303081	0	0	0	1.36361	0		GA	GT	GT	CC	AG	GA	TG	AA	AA	AA	CC	GG	Healthy participant
HV1023	Healthy participant	12	56	M		25	3.476	102.639	79	3.20288	0.702025	2	2	1	1.66087	0		AA	GT	GT	TC	AG	GA	TG	GG	AA	AA	TC	TG	Healthy participant
HV1038	Healthy participant	11	67	M		25.1	2.528	90.6555	79	2.81194	-0.797354	1	2	1	2.49276	0		GA	GT	GT	CC	AA	GA	TG	GG	AA	AA	TT	GG	Healthy participant
HV1050	Healthy participant	14	60	F		23.9	1.95	85.6164	78	2.31473	-1.26403	0	0	0	1.734	0		GA	GT	GT	CC	GG	GA	GG	GG	AA	AA	CC	GG	Healthy participant
HV778	Healthy participant	9	48	F		22.4	2.262	88.2825	78	2.50844	-0.828012	0	0	0	1.12057	0		AA	GT	TT	TC	AG	AA	GG	GG	GA	AA	TT	TG	Healthy participant
HV796	Healthy participant	10	49	M		23.8	2.958	81.6441	87	3.28029	-0.834361	0	0	0	1.22272	0		AA	GG	TT	TC	GG	AA	GG	GG	GA	AA	CC	TT	Healthy participant
HV820	Healthy participant	12	50	F		25.5	2.054	88.0799	79	2.39424	-1.19167	0	0	0	1.56703	0		GA	GT	GT	CC	AG	AA	GG	GG	GA	GA	TC	TG	Healthy participant
HV841	Healthy participant	10	68	F		21.1	1.911	105.1	91	1.95943	-0.18907	0	0	1	2.02938	0		AA	TT	GG	CC	GG	GA	GG	AA	GA	AA	TC	TG	Healthy participant
HV855	Healthy participant	14	59	F		21.9	2.001	100.261	87	2.04403	-0.166893	0	0	0	1.04922	0		AA	TT	GT	CC	GG	AA	TG	AG	GA	GA	TC	GG	Healthy participant
HV877	Healthy participant	16	51	F		19.5	2.528	101.035	79	2.51801	0.0325379	2	1	0	1.85065	0		AA	TT	GG	TC	GG	GA	TG	GG	AA	AA	CC	TG	Healthy participant
HV952	Healthy participant	13	59	F		21.3	1.76	83.5627	88	2.08856	-1.26732	0	0	1	2.65031	0		GA	GT	GT	CC	GG	GA	GG	GG	AA	AA	TC	GG	Healthy participant
HV972	Healthy participant	14	51	F		24.3	2.054	87.858	79	2.27364	-0.801603	0	0	0	1.33041	0		GA	GT	GT	CC	GG	GA	TG	AG	AA	AA	CC	GG	Healthy participant
HV1004	Healthy participant	11	66	F		27.1	1.826	97.9006	83	1.96519	-0.548836	0	0	0	1.53403	0		AA	GT	GT	TC	GG	GA	GG	AG	GA	GA	TC	TG	Healthy participant
HV1024	Healthy participant	8	60	M		25.3	2.84	80.0915	71	3.33435	-1.20114	1	2	1	2.35025	0		AA	GT	TT	CC	AA	GG	GG	GG	AA	AA	TC	GG	Healthy participant
HV1039	Healthy participant	15	38	M		20.5	3.388	88.0008	77	3.55045	-0.412217	1	1	0	1.5682	0		GG	GG	GG	CC	GG	GA	TG	AG	AA	GA	CC	TG	Healthy participant
HV1053	Healthy participant	11	56	M		24.8	3.315	102.053	85	3.02729	0.782419	2	2	1	2.71517	0		AA	GT	TT	CC	GG	GA	TG	AG	GA	AA	CC	GG	Healthy participant
HV779	Healthy participant	14	68	M		21.6	3.075	104.391	75	2.91921	0.419966	1	2	0	2.3483	0		AA	TT	GT	CC	GG	AA	GG	GG	AA	GA	CC	TT	Healthy participant
HV803	Healthy participant	13	44	F		30.4	2.706	110.892	82	2.3963	1.08605	0	0	1	1.73878	0		GA	GT	GG	CC	GG	GG	GG	GG	AA	AA	TC	GG	Healthy participant
HV823	Healthy participant	15	55	M		24.5	3.024	81.6993	84	3.46228	-1.04652	0	0	0	1.7007	0		AA	TT	GG	CC	GG	AA	TT	AG	GA	AA	TC	GG	Healthy participant
HV842	Healthy participant	17	67	F		23.8	1.68	88.9494	80	2.05765	-1.43638	0	0	0	1.68842	0		GA	GT	GG	CC	GG	AA	TT	GG	AA	AA	TC	GG	Healthy participant
HV859	Healthy participant	11	43	F		20.5	2.61	100.262	87	2.59243	0.0580304	0	0	0	1.05308	0		AA	TT	GT	CC	AG	GA	GG	GG	AA	AA	CC	TT	Healthy participant
HV878	Healthy participant	13	35	M		21.5	3.159	80.5865	81	3.52549	-0.95465	0	0	0	1.3927	0		AA	TT	GT	TC	AG	GA	GG	GG	AA	GG	TT	TG	Healthy participant
HV954	Healthy participant	10	56	F		26.6	1.955	92.6956	85	2.19219	-0.877971	0	0	0	1.5966	0		AA	GT	TT	TC	AG	GA	GG	GG	AA	AA	TC	TG	Healthy participant
HV974	Healthy participant	11	45	F		18.4	2.464	101.486	88	2.44218	0.0755951	0	0	0	1.54033	0		GG	GG	GT	CC	AG	GG	TG	GG	GA	GA	TC	TG	Healthy participant
HV1010	Healthy participant	10	45	F		20	2.133	82.1877	79	2.72097	-1.87872	1	2	0	1.88138	0		GA	GT	GG	CC	AG	GA	GG	AG	GA	AA	TC	TG	Healthy participant
HV1027	Healthy participant	16	47	M		23.9	3.198	86.4491	82	3.42204	-0.561406	0	0	0	2.45637	0		GA	GT	GT	TC	GG	AA	TG	GG	AA	AA	TC	GG	Healthy participant
HV1040	Healthy participant	13	39	M		19.4	2.739	68.6534	83	3.63182	-2.20146	2	2	1	2.74036	0		GA	GG	GT	TC	GG	GA	GG	AG	GA	GA	CC	GG	Healthy participant
HV1054	Healthy participant	14	56	F		25.5	2.236	103.98	86	2.1437	0.343423	0	0	1	2.4624	0		AA	TT	GG	CC	GG	AA	GG	AG	AA	AA	CC	TG	Healthy participant
HV783	Healthy participant	15	53	F		17.6	2.232	105.851	93	2.06413	0.655149	0	0	0	2.49136	0		AA	TT	GT	CC	GG	AA	GG	GG	AA	GA	TC	GG	Healthy participant
HV804	Healthy participant	12	64	F		24.4	2.106	98.536	78	2.26448	-0.546491	0	0	0	0.934498	0		AA	GT	GT	CC	GG	GA	TT	AG	AA	AA	TC	TG	Healthy participant
HV828	Healthy participant	14	61	F		20.8	2.324	108.48	83	2.21227	0.393882	1	1	1	2.35218	0		AA	TT	GT	CC	AG	AA	GG	GG	AA	GA	TC	GG	Healthy participant
HV848	Healthy participant	16	61	F		26.8	1.656	83.1133	72	2.12686	-1.78307	0	0	0	1.25768	0		AA	TT	GG	CC	AG	AA	TT	AG	AA	AA	CC	GG	Healthy participant
HV860	Healthy participant	14	39	F		23.2	2.542	97.0511	82	2.67696	-0.445387	0	0	1	1.72997	0		AA	GT	GT	CC	GG	AA	TG	GG	AA	AA	TC	GG	Healthy participant
HV938	Healthy participant	10	56	M		25.7	3.51	96.5251	78	3.42441	0.205766	1	1	0	1.67302	0		AA	GT	TT	CC	GG	GA	GG	GG	AA	AA	TC	TG	Healthy participant
HV955	Healthy participant	13	54	M		17.7	3.444	104.341	84	3.12592	0.844833	1	1	1	2.19866	0		AA	TT	TT	TC	AG	GA	TG	GG	AA	AA	TC	GG	Healthy participant
HV986	Healthy participant	11	52	M		22.8	2.816	87.8514	88	2.93979	-0.352698	1	2	1	2.58206	0		AA	GT	GG	CC	GG	GA	GG	AG	AA	AA	TC	TG	Healthy participant
HV1013	Healthy participant	13	70	F		30.6	1.826	103.472	83	1.91466	-0.352513	0	0	0	1.0569	0		AA	TT	GG	CC	AG	GG	TT	AG	GA	AA	CC	GG	Healthy participant
HV1030	Healthy participant	15	60	M		24.2	2.871	96.1156	87	2.86435	0.0187973	1	2	0	1.63749	0		GA	GT	GG	CC	GG	GA	TG	GG	AA	AA	CC	TG	Healthy participant
HV1041	Healthy participant	13	41	M		25.8	4.335	103.425	85	3.89718	0.994398	2	1	0	1.75664	0		AA	TT	GT	CC	AG	GA	TG	GG	AA	AA	TC	GG	Healthy participant
HV1056	Healthy participant	11	45	F		21.2	2.296	91.9706	82	2.49007	-0.666105	0	0	0	0.90309	0		AA	GT	TT	CC	AG	AA	GG	GG	AA	AA	TC	GG	Healthy participant
HV785	Healthy participant	16	37	F		20.5	2.79	112.26	93	2.41581	1.35661	0	0	0	1.44091	0		AA	GT	GG	TC	GG	AA	TG	AG	AA	AA	CC	GG	Healthy participant
HV806	Healthy participant	12	63	M		22.4	3.04	89.3389	80	3.23088	-0.473253	1	2	1	0.69897	0		AA	TT	GT	CC	AG	AA	TG	AG	GG	AA	CC	GG	Healthy participant
HV832	Healthy participant	14	58	F		20.8	1.848	91.4165	88	2.1258	-1.05388	0	0	1	1.74663	0		GA	GT	GT	CC	GG	GA	GG	GG	AA	AA	CC	GG	Healthy participant
HV849	Healthy participant	12	57	F		19.5	2.002	103.691	77	1.94529	0.23184	0	0	0	1.10037	0		AA	GT	GG	CC	AG	GA	TG	GG	AA	AA	TC	TG	Healthy participant
HV863	Healthy participant	11	53	F		22.2	2.136	93.6998	89	2.25458	-0.429962	0	0	0	1.91434	0		GA	GT	TT	TC	AA	GA	TG	AG	AA	AA	CC	TG	Healthy participant
HV939	Healthy participant	14	55	M		29.7	2.494	85.1035	86	2.73235	-0.721172	1	2	0	2.02531	0		GA	GT	GT	CC	GG	AA	TG	AA	AA	AA	CC	GG	Healthy participant
HV956	Healthy participant	10	35	M		29.5	3.034	72.6181	82	3.8565	-1.95858	0	0	1	2.06446	0		AA	TT	GT	CC	AG	GG	TG	AG	AA	AA	CC	TT	Healthy participant
HV987	Healthy participant	11	65	F		29.9	2.16	106.329	90	2.10094	0.21624	0	0	0	1.62941	0		GA	GG	GT	CC	AG	GA	GG	GG	AA	AA	CC	TG	Healthy participant
HV1015	Healthy participant	13	67	F		24.7	1.76	102.18	80	1.89666	-0.556264	0	0	0	2.06446	0		GA	GG	GG	CC	GG	AA	TG	GG	AA	AA	TT	TG	Healthy participant
HV1032	Healthy participant	13	53	M		24.1	2.604	76.1392	84	3.17666	-1.50323	2	2	0	0.939519	0		AA	TT	TT	TC	GG	AA	TG	AG	AA	AA	TC	TG	Healthy participant
HV1043	Healthy participant	13	46	F		21.2	2.754	110.891	81	2.53081	0.735893	0	0	0	1.66652	0		AA	TT	GT	CC	GG	AA	GG	GG	AA	AA	TT	GG	Healthy participant
HV1058	Healthy participant	9	31	F		19.4	2.94	101.969	98	2.87814	0.199642	0	0	0	1.33445	0		GA	GG	TT	CC	AG	GG	GG	GG	GA	GA	TC	GG	Healthy participant
HV1082	Healthy participant	11	38	F		22.5	3.069	116.77	93	2.63745	1.42216	0	0	0	1.34635	0		AA	GT	TT	CC	GG	AA	GG	AG	GA	GA	CC	TG	Healthy participant
HV1092	Healthy participant	12	55	M		23.2	3.4	103.785	85	3.0583	0.92367	2	2	0	1.55991	0		AA	TT	GT	CC	AG	AA	TG	GG	AA	AA	TT	TG	Healthy participant
HV1108	Healthy participant	14	60	F		23.9	1.62	87.1437	81	2.00797	-1.557	0	0	0	1.37107	0		AA	TT	GT	CC	GG	AA	GG	GG	AA	GA	TC	TG	Healthy participant
HV1124	Healthy participant	12	61	F		24.3	2.158	101.551	83	2.26577	-0.375	0	0	0	1.56229	0		AA	TT	GT	TC	GG	GA	GG	GG	AA	AA	TC	TT	Healthy participant
HV1147	Healthy participant	12	51	F		21.7	1.896	79.5445	79	2.41075	-1.79781	0	0	0	1.18752	0		GA	GT	TT	TC	AG	GA	TT	GG	GA	GA	TT	TG	Healthy participant
HV1181	Healthy participant	13	59	F		22.4	1.886	92.7916	82	2.1035	-0.827501	0	0	1	1.62839	0		AA	GG	GT	CC	GG	GA	TG	AG	AA	GG	TC	GG	Healthy participant
HV1207	Healthy participant	11	40	M		22.6	3.52	87.9309	88	3.68939	-0.408736	2	1	0	1.31597	0		GA	GT	GT	CC	AG	GA	TG	AG	GA	GA	TC	TG	Healthy participant
HV1234	Healthy participant	14	55	F		24.2	1.909	87.4367	83	2.19793	-1.0746	0	0	0	1.4014	0		AA	TT	GG	TC	AG	GA	TG	GG	GA	GA	TC	TG	Healthy participant
HV1266	Healthy participant	11	60	F		26.7	1.848	90.735	88	2.04464	-0.765747	0	0	0	1.13672	0		AA	TT	GT	CC	GG	GG	GG	GG	GA	AA	TC	GG	Healthy participant
HV1314	Healthy participant	13	56	F		20.6	2.2	105.072	88	2.11837	0.307491	1	2	1	2.00432	0		AA	GT	GG	TC	GG	GA	TG	AG	AA	AA	TC	TG	Healthy participant
HV1332	Healthy participant	9	55	F		25.7	1.909	87.7031	83	2.19021	-1.04917	0	0	1	1.60959	0		GG	GG	TT	CC	AG	GA	GG	GG	AA	AA	TT	TG	Healthy participant
HV1061	Healthy participant	9	31	F		20.9	2.97	102.705	90	2.99244	-0.069887	0	0	1	1.92531	0		AA	GT	GT	CC	AG	GA	TG	AG	GA	AA	TC	TG	Healthy participant
HV1083	Healthy participant	14	51	F		29.6	2.322	94.2932	86	2.47376	-0.506937	1	1	1	1.0569	0		AA	TT	GG	TC	GG	AA	TG	AG	AA	AA	TC	TT	Healthy participant
HV1094	Healthy participant	11	45	M		20.1	3.48	103.123	87	3.0842	1.11162	0	0	1	2.50379	0		AA	GT	GG	CC	AG	GA	TG	GG	AA	AA	TC	TT	Healthy participant
HV1109	Healthy participant	14	60	F		23.5	2.047	97.1534	89	2.12884	-0.304049	0	0	0	1.38021	0		AA	GT	GT	TC	GG	GA	GG	GG	AA	AA	CC	GG	Healthy participant
HV1126	Healthy participant	13	49	M		25.4	4.134	104.04	78	3.69773	1.00193	2	2	1	1.35603	0		GA	GG	TT	CC	GG	GA	TG	GG	AA	AA	CC	GG	Healthy participant
HV1148	Healthy participant	8	60	M		30.1	3.237	96.5018	83	3.1536	0.214249	0	0	1	1.51455	0		AA	GG	TT	CC	AG	AA	GG	GG	GA	AA	TT	GG	Healthy participant
HV1183	Healthy participant	16	41	M		19.5	3.219	81.3339	87	3.64121	-1.02638	0	0	0	0.70757	0		AA	GT	GG	CC	GG	AA	TG	GG	GA	GA	CC	GG	Healthy participant
HV1214	Healthy participant	9	54	F		26.1	1.976	91.391	76	2.20392	-0.846449	0	0	0	0.69897	0		AA	GG	TT	CC	GG	GA	GG	GG	AA	AA	TC	TG	Healthy participant
HV1241	Healthy participant	12	58	F		23.2	1.87	89.6142	85	2.17379	-1.12829	0	0	1	2.13033	0		AA	TT	GT	TC	AG	GA	TG	AG	AA	AA	TC	TG	Healthy participant
HV1277	Healthy participant	14	52	M		32.1	2.695	81.2274	77	3.07525	-1.03564	1	2	0	2.19312	0		AA	GT	GG	CC	AG	AA	GG	GG	AA	GG	TC	TG	Healthy participant
HV1315	Healthy participant	13	44	M		22.1	4.24	103.377	80	3.80135	1.00478	2	2	0	1.8704	0		AA	GT	TT	TC	GG	GA	TG	GG	AA	AA	TC	GG	Healthy participant
HV1341	Healthy participant	9	47	F		24.4	1.936	85.3024	88	2.31319	-1.39264	0	0	1	1.5302	0		AA	GG	TT	CC	GG	AA	GG	GG	GA	GA	TT	TG	Healthy participant
HV1063	Healthy participant	12	52	F		19.8	2.604	120.137	84	2.15177	1.67931	0	0	0	0.69897	0		AA	GT	GG	CC	GG	GG	GG	GG	AA	AA	CC	TG	Healthy participant
HV1084	Healthy participant	10	43	M		27.3	3.024	86.8659	84	3.13126	-0.299873	0	0	0	1.79169	0		GA	GG	GT	TC	GG	GA	GG	GG	AA	AA	TT	TT	Healthy participant
HV1096	Healthy participant	13	49	F		19.7	2.24	91.598	80	2.40526	-0.574059	0	0	0	1.04139	0		GA	GT	GT	CC	GG	GA	TG	GG	AA	AA	TT	GG	Healthy participant
HV1115	Healthy participant	11	63	F		21.1	1.701	84.384	81	2.11845	-1.56917	0	0	0	1.09342	0		AA	GT	TT	TC	AG	GA	GG	GG	GA	GA	TC	GG	Healthy participant
HV1130	Healthy participant	11	34	M		24.4	3.864	97.2181	84	3.71582	0.368691	0	0	0	1.8293	0		AA	TT	TT	CC	AG	GA	GG	GG	AA	AA	TC	GG	Healthy participant
HV1150	Healthy participant	13	50	M		25.7	3.69	97.894	82	3.53005	0.382998	1	1	1	1.42813	0		AA	TT	GT	CC	GG	GA	TG	AG	AA	AA	TC	GG	Healthy participant
HV1185	Healthy participant	11	45	F		22.5	1.872	78.8436	78	2.21705	-1.34271	0	0	0	2.36173	0		AA	GT	GT	CC	AA	AA	TG	GG	AA	AA	TT	GG	Healthy participant
HV1215	Healthy participant	9	44	M		25.6	2.739	75.1799	83	3.42541	-1.74487	2	2	0	2.0607	0		AA	TT	TT	CC	AA	GA	TG	GG	GG	AA	TC	GG	Healthy participant
HV1245	Healthy participant	12	52	M		26.8	2.916	82.3396	81	3.27654	-0.921626	2	2	0	2.10721	0		AA	GT	TT	CC	GG	AA	GG	GG	AA	AA	TC	GG	Healthy participant
HV1288	Healthy participant	17	71	M		19.8	2.666	94.3396	86	2.76236	-0.271755	1	2	1	2.69197	0		AA	TT	GT	TC	GG	AA	TT	GG	AA	GG	TC	TT	Healthy participant
HV1316	Healthy participant	9	61	M		25.2	2.871	91.0918	87	3.03558	-0.437549	1	2	0	1.71181	0		AA	GG	GT	CC	AG	GG	GG	GG	AA	GA	TC	TG	Healthy participant
HV1349	Healthy participant	13	42	M		24.5	3.483	93.0257	81	3.45491	0.0715709	2	2	0	1.04532	0		AA	TT	GT	CC	GG	AA	GG	GG	AA	AA	TC	TG	Healthy participant
HV1068	Healthy participant	13	60	F		22.6	2.436	111.919	84	2.22729	0.730529	0	0	0	0.69897	0		GA	GT	GT	CC	AG	AA	TG	AG	AA	GA	TT	GG	Healthy participant
HV1085	Healthy participant	13	59	M		24	2.496	76.7436	78	3.08444	-1.55166	2	2	0	1.54407	0		GA	GT	TT	CC	GG	AA	GG	GG	AA	AA	TC	GG	Healthy participant
HV1101	Healthy participant	12	44	M		24.4	3.375	91.2899	75	3.42541	-0.128152	2	2	1	2.71767	0		AA	TT	GT	CC	GG	GA	GG	GG	GA	AA	TC	GG	Healthy participant
HV1116	Healthy participant	12	59	F		21.5	2.212	99.8276	79	2.28384	-0.249644	1	1	0	0.69897	0		AA	TT	GT	CC	AA	GG	TG	GG	AA	GG	TT	GG	Healthy participant
HV1131	Healthy participant	13	51	M		28.9	2.89	76.8578	85	3.53182	-1.52896	1	2	0	0.991226	0		AA	GT	GT	CC	GG	AA	GG	GG	AA	AA	TC	GG	Healthy participant
HV1152	Healthy participant	16	49	F		20.5	1.872	77.6842	72	2.46037	-2.04092	0	0	1	2.04532	0		AA	GT	GG	CC	GG	AA	TT	AG	AA	AA	CC	GG	Healthy participant
HV1186	Healthy participant	12	46	F		21.2	2.322	88.8443	86	2.6137	-0.952338	0	0	0	1.1959	0		AA	TT	GT	CC	AG	GA	GG	GG	GA	AA	CC	GG	Healthy participant
HV1216	Healthy participant	13	59	F		23.2	2.262	99.4305	78	2.2942	-0.11116	0	0	0	0.924279	0		AA	TT	GT	TC	AG	GG	GG	GG	AA	AA	CC	GG	Healthy participant
HV1249	Healthy participant	8	57	F		23.6	2.296	106.491	82	2.20716	0.319709	0	0	0	0.716003	0		GA	GT	TT	CC	AG	GA	TG	AG	GA	AA	TT	TG	Healthy participant
HV1291	Healthy participant	12	51	F		23.7	2.054	89.8204	79	2.34848	-1.04407	0	0	0	1.21219	0		AA	GT	GT	TC	AG	AA	GG	GG	AA	AA	CC	TT	Healthy participant
HV1317	Healthy participant	13	64	M		24.4	2.204	71.6426	76	2.96373	-2.04586	1	1	1	1.57171	0		GA	GG	GG	CC	GG	AA	TG	AG	AA	AA	TC	TG	Healthy participant
HV1352	Healthy participant	15	56	F		30.7	2.133	89.9897	79	2.40165	-0.908084	1	1	0	0.69897	0		AA	GT	GT	CC	AG	AA	TT	GG	AA	AA	CC	GG	Healthy participant
HV1072	Healthy participant	15	54	F		20.3	2.418	103.235	93	2.36701	0.173808	0	0	0	1.02531	0		AA	GT	GT	TC	GG	GA	GG	GG	AA	GA	CC	GG	Healthy participant
HV1086	Healthy participant	11	47	F		23.8	3.045	116.673	87	2.71301	1.01198	0	0	0	1.90472	0		AA	TT	TT	CC	AG	AA	GG	GG	AA	GA	TC	TT	Healthy participant
HV1102	Healthy participant	12	68	M		25	3.268	118.297	86	2.75317	1.4715	0	0	0	2.33846	0		AA	GT	TT	CC	GG	AA	TG	AG	GA	GA	TC	GG	Healthy participant
HV1137	Healthy participant	10	62	M		25.2	2.916	101.384	81	2.74209	0.509909	2	2	0	1.61172	0		GA	GG	GG	CC	GG	AA	GG	AG	GA	AA	TT	TG	Healthy participant
HV1161	Healthy participant	15	37	M		21.8	4.176	95.7854	87	4.03488	0.317063	0	0	0	0.973128	0		GA	GT	TT	CC	GG	AA	TT	AG	AA	GA	TC	GG	Healthy participant
HV1191	Healthy participant	13	60	F		22.6	1.785	95.057	85	1.94512	-0.654369	0	0	0	1.33041	0		AA	TT	GT	CC	GG	AA	TG	AG	GA	AA	TC	GG	Healthy participant
HV1220	Healthy participant	13	67	M		23.3	2.49	92.8816	83	2.65178	-0.481741	1	2	1	2.5682	0		AA	GT	GT	TC	GG	GA	GG	GG	AA	AA	CC	TG	Healthy participant
HV1252	Healthy participant	10	54	F		20.4	1.914	83.3041	87	2.31384	-1.4265	0	0	0	1.1271	0		AA	TT	GT	CC	AA	GG	TG	AG	AA	AA	TC	GG	Healthy participant
HV1294	Healthy participant	16	47	F		26.9	2.093	85.7073	91	2.44516	-1.22713	1	1	0	1.94792	0		AA	GT	GG	TC	GG	AA	TG	GG	AA	GA	TC	TG	Healthy participant
HV1318	Healthy participant	11	48	M		20.6	3.04	79.9959	76	3.61784	-1.36289	2	2	0	0.69897	0		AA	TT	GT	CC	GG	AA	TG	AG	GA	AA	TC	TT	Healthy participant
HV1353	Healthy participant	17	55	F		23.5	1.886	90.5538	82	2.11111	-0.869045	2	1	0	1.40312	0		GA	GT	GT	TC	GG	AA	GG	GG	AA	GG	TC	GG	Healthy participant
HV1077	Healthy participant	10	57	M		26.5	2.788	92.8751	82	2.82738	-0.11418	0	0	0	2.22789	0		AA	GT	GT	CC	GG	AA	TG	AA	AA	AA	TC	TT	Healthy participant
HV1087	Healthy participant	10	57	M		25.8	2.695	73.6417	77	3.47712	-1.8442	2	2	1	1.26007	0		AA	TT	TT	CC	AG	GG	GG	GG	AA	GA	TT	GG	Healthy participant
HV1103	Healthy participant	15	66	F		20.8	2.352	120.621	84	2.03922	1.1601	0	0	0	0.69897	0		GA	GT	GG	CC	GG	AA	TG	GG	GG	GA	TC	GG	Healthy participant
HV1117	Healthy participant	13	61	F		23.4	1.827	87.0659	87	2.15182	-1.20488	0	0	0	1.71433	0		GG	GG	GT	TC	AG	GA	TG	GG	GA	AA	CC	TG	Healthy participant
HV1139	Healthy participant	10	65	M		22.1	2.204	75.9878	76	2.8115	-1.7183	1	2	0	1.49276	0		AA	GT	GT	CC	AG	GA	TG	GG	GA	AA	TC	TG	Healthy participant
HV1163	Healthy participant	12	54	F		24.8	1.725	79.033	75	2.16011	-1.66892	0	0	0	0.857332	0		AA	GT	TT	CC	GG	GA	GG	GG	GA	GA	CC	GG	Healthy participant
HV1197	Healthy participant	14	57	F		22.6	1.896	87.6141	79	2.21743	-1.17621	0	0	0	1.44248	0		AA	TT	GT	TC	GG	AA	GG	GG	GA	AA	CC	TG	Healthy participant
HV1223	Healthy participant	13	49	M		27.4	2.482	62.0347	73	3.6186	-2.66741	2	2	0	1.43775	0		AA	TT	TT	TC	AG	GA	TG	GG	GA	AA	CC	GG	Healthy participant
HV1255	Healthy participant	14	57	F		23.4	2.175	100.228	75	2.24835	-0.261242	0	0	0	1.46835	0		AA	TT	GG	CC	GG	AA	TG	AG	AA	AA	TC	TG	Healthy participant
HV1297	Healthy participant	11	47	F		23.5	2.581	102.97	89	2.54061	0.132974	0	0	0	1.20683	0		AA	TT	GT	CC	AG	AA	GG	GG	GG	AA	TC	GG	Healthy participant
HV1322	Healthy participant	15	33	M		16.6	3.52	79.2285	88	4.21053	-1.5268	2	2	1	2.35984	0		AA	TT	GG	CC	GG	AA	TG	GG	GA	GG	TT	TG	Healthy participant
HV699	Healthy participant	10	51	M		22.4	3.69	103.7	82	3.31483	0.952247	0	0	0	2	0		GA	GG	TT	CC	AG	GA	TG	GG	AA	AA	TT	GG	Healthy participant
HV1078	Healthy participant	15	56	M		24.6	3.724	103.793	76	3.36091	0.889385	1	2	0	1.02119	0		GA	GT	GT	CC	GG	AA	GG	GG	AA	AA	CC	GG	Healthy participant
HV1089	Healthy participant	12	47	M		25.3	3.569	96.5976	83	3.44909	0.298118	2	2	0	0.778151	0		AA	TT	GT	CC	AG	AA	GG	GG	AA	AA	CC	TT	Healthy participant
HV1105	Healthy participant	13	47	F		24.6	1.76	71.7246	80	2.52082	-2.6258	0	0	0	1.55509	0		GA	GT	GT	TC	AG	GA	GG	GG	GA	AA	CC	GG	Healthy participant
HV1119	Healthy participant	12	46	F		17.5	2.523	102.032	87	2.43514	0.302724	0	0	0	0.968483	0		AA	GG	GT	TC	GG	AA	GG	GG	GG	GA	CC	TG	Healthy participant
HV1144	Healthy participant	15	47	F		30.4	2.064	90.0746	86	2.29693	-0.859577	1	1	0	1.43933	0		AA	TT	GT	CC	GG	GA	TG	GG	AA	GA	TC	GG	Healthy participant
HV1174	Healthy participant	14	50	M		21.5	2.765	83.0171	79	3.10519	-0.926004	2	2	0	1.43297	0		GG	GG	GG	CC	GG	AA	TG	GG	GG	AA	CC	TG	Healthy participant
HV1199	Healthy participant	16	51	F		21.9	2.262	96.9248	87	2.26569	-0.0133699	1	1	0	1.63849	0		AA	TT	GG	TT	GG	GA	TT	AG	GA	AA	TC	GG	Healthy participant
HV1224	Healthy participant	14	56	M		22.1	4.089	104.752	87	3.73093	0.790108	0	0	0	0.995635	0		GA	GG	GT	CC	GG	GA	TT	GG	AA	AA	CC	TG	Healthy participant
HV1260	Healthy participant	10	59	M		22.8	2.322	82.3428	86	2.6445	-0.991871	2	2	0	1.62941	0		GA	GT	GT	CC	AG	GA	TG	AG	AA	AA	TC	TT	Healthy participant
HV1299	Healthy participant	14	60	M		21.5	2.856	78.2768	84	3.55011	-1.58402	0	0	0	1.77452	0		AA	TT	GT	CC	AG	AA	TG	GG	AA	AA	CC	TG	Healthy participant
HV1323	Healthy participant	16	49	M		25.7	3.071	92.2169	83	2.97595	0.271225	0	0	1	1.51188	0		AA	TT	GT	TC	GG	AA	TG	GG	AA	AA	TC	GG	Healthy participant
HV1357	Healthy participant	10	50	F		21.6	2.028	82.5151	78	2.44352	-1.43096	0	0	0	1.45788	0		GA	GG	GG	CC	AA	GA	GG	GG	AA	AA	TT	GG	Healthy participant
HV1080	Healthy participant	15	62	F		21.3	2.1	109.5	84	1.99776	0.397456	2	1	0	2.61805	0		AA	GT	GG	CC	GG	GA	GG	GG	AA	GA	CC	GG	Healthy participant
HV1090	Healthy participant	10	60	F		23.1	1.68	85.3157	84	2.05447	-1.46673	0	0	0	1.68215	0		AA	GG	GT	CC	AG	GA	TG	GG	AA	AA	CC	TT	Healthy participant
HV1106	Healthy participant	12	56	F		19	1.584	68.4744	72	2.23081	-2.40883	0	0	0	1.95952	0		GA	GT	GT	CC	GG	GA	GG	GG	AA	AA	TC	TG	Healthy participant
HV1121	Healthy participant	13	45	F		21.5	2.158	89.0688	83	2.4506	-1.02553	2	2	0	0.69897	0		GA	GT	GT	TC	GG	AA	GG	AG	AA	AA	TC	TG	Healthy participant
HV1146	Healthy participant	12	61	M		26.4	2.905	95.9756	83	2.88042	0.0688627	1	2	0	2.2878	0		AA	TT	TT	CC	GG	AA	TG	GG	AA	AA	TC	TT	Healthy participant
HV1175	Healthy participant	10	47	M		21	3.4	92.4818	85	3.3951	0.0123697	0	0	0	1.64836	0		AA	TT	TT	CC	GG	GA	GG	AG	GG	AA	CC	GG	Healthy participant
HV1205	Healthy participant	8	52	F		18.1	1.94	89.6142	97	2.10045	-0.629248	0	0	0	1.39094	0		AA	GG	GG	CC	AA	GG	TG	AG	GA	GA	TT	GG	Healthy participant
HV1233	Healthy participant	14	57	M		22.8	2.765	83.682	79	3.14951	-1.00095	1	2	0	1.93399	0		GA	GG	TT	CC	AG	AA	TT	GG	AA	AA	CC	GG	Healthy participant
HV1265	Healthy participant	9	63	F		27.1	1.702	90.8314	74	1.96058	-1.04171	0	0	0	0.799341	0		AA	GG	GT	CC	AG	GA	TG	GG	AA	AA	TT	TG	Healthy participant
HV1304	Healthy participant	12	36	M		23.9	3.28	83.796	82	3.49516	-0.561614	0	0	1	1.90255	0		AA	GT	GG	CC	AG	GG	TG	GG	AA	AA	TC	GG	Healthy participant
HV1327	Healthy participant	15	39	M		22.9	3.408	84.2919	71	3.74715	-0.810523	1	2	0	1.35025	0		GA	TT	TT	TC	GG	AA	GG	GG	AA	AA	TC	GG	Healthy participant
HV1359	Healthy participant	10	63	F		22.7	1.512	83.2778	84	1.88488	-1.57547	0	0	0	1.61066	0		AA	GT	TT	CC	AA	GA	TG	GG	AA	GA	TC	TG	Healthy participant
HV1371	Healthy participant	16	49	F		17.8	1.701	74.6072	81	2.25394	-2.09543	2	2	0	1.23045	0		GG	GG	GT	TC	GG	AA	TG	AG	AA	GA	CC	TG	Healthy participant
HV1395	Healthy participant	16	62	M		21.6	3.542	98.8477	77	3.40328	0.327717	1	2	1	2.03342	0		AA	TT	GT	TC	GG	AA	TT	AG	GA	AA	CC	GG	Healthy participant
HV1411	Healthy participant	13	53	M		24.4	2.407	76.0553	83	2.91916	-1.463	2	2	1	1.13672	0		GA	GG	GG	CC	GG	AA	GG	GG	AA	AA	TC	TG	Healthy participant
HV1428	Healthy participant	13	36	M		23.6	3.24	79.5181	81	3.87868	-1.50229	2	2	1	2.39094	0		AA	TT	GG	CC	GG	GA	GG	GG	AA	GA	TT	TG	Healthy participant
HV1444	Healthy participant	13	54	F		21.4	1.925	79.7649	77	2.43695	-1.74255	0	0	0	1.1038	0		AA	GT	GG	CC	AG	AA	GG	GG	AA	AA	TC	GG	Healthy participant
HV1462	Healthy participant	10	59	F		23.3	2.002	93.5541	77	2.20683	-0.741889	2	2	0	1.8488	0		AA	TT	TT	TC	AG	GG	GG	AG	AA	AA	TC	GG	Healthy participant
HV1476	Healthy participant	14	53	M		24.2	2.958	92.1103	87	2.91216	0.131267	1	2	0	0.69897	0		GA	GT	GT	TC	AG	AA	TG	GG	AA	AA	TT	GG	Healthy participant
HV1499	Healthy participant	11	34	F		20.8	2.511	95.2744	93	2.57339	-0.221111	0	0	1	1.89042	0		AA	TT	GT	CC	AG	GA	GG	GG	GA	AA	CC	TG	Healthy participant
HV899	Healthy participant	15	59	F		21.4	2.1	99.7719	84	2.16877	-0.25166	0	0	0	1.34439	0		AA	TT	GT	CC	GG	AA	GG	GG	GA	GA	CC	GG	Healthy participant
HV922	Healthy participant	15	59	F		20.2	2.241	107.809	83	2.20174	0.140744	1	1	0	0.69897	0		AA	GT	GG	TC	GG	GA	GG	GG	AA	AA	CC	GG	Healthy participant
HV27	Healthy participant	12	45	F		23.1	3.116	114.493	82	2.76231	1.07	0	0	1	2.6902	1		AA	GT	TT	CC	AG	GA	GG	GG	AA	GG	TC	GG	Healthy participant
HV1360	Healthy participant	10	55	F		26.8	1.638	78.6473	78	2.03829	-1.61851	2	2	0	1.63144	0		AA	GT	TT	TC	AG	GA	GG	AG	AA	GA	TT	GG	Healthy participant
HV1373	Healthy participant	11	58	F		18.8	1.743	81.5144	83	2.27639	-1.91476	0	0	0	1.5832	0		AA	GT	GT	TC	GG	GA	GG	GG	GA	AA	TT	GG	Healthy participant
HV1397	Healthy participant	9	47	F		25.5	2.349	96.6495	81	2.48707	-0.468028	0	0	0	1.01703	0		AA	GT	TT	CC	AA	GA	TG	AG	AA	GA	TC	TG	Healthy participant
HV1416	Healthy participant	11	69	F		21.7	2.079	111.029	77	2.0635	0.0570428	0	0	0	1.07188	0		GA	GG	GT	CC	GG	GA	GG	GG	AA	AA	TC	TG	Healthy participant
HV1429	Healthy participant	14	45	F		22.3	2.64	101.45	80	2.7004	-0.189941	0	0	0	0.755875	0		AA	GT	TT	TC	GG	AA	GG	GG	GA	GG	TC	GG	Healthy participant
HV1445	Healthy participant	9	57	F		23.2	2.268	104.469	84	2.25612	0.0419958	0	0	0	1.85914	0		GA	GT	TT	TC	AG	GA	TG	AG	GA	AA	TC	TT	Healthy participant
HV1464	Healthy participant	12	69	F		25.8	2.204	116.996	76	2.05151	0.560409	0	0	1	1.89209	0		AA	TT	GT	CC	GG	AA	TG	AG	GA	AA	TC	TG	Healthy participant
HV1478	Healthy participant	13	49	M		20.5	3.071	80.9569	83	3.57543	-1.19811	0	0	1	1.93752	0		AA	GT	GT	TC	GG	GA	TG	GG	GA	AA	CC	TG	Healthy participant
HV1500	Healthy participant	13	37	M		20.9	3.6	87.9507	80	3.81238	-0.505024	1	1	0	1.22789	0		GA	GG	GT	CC	GG	GA	GG	GG	GA	GA	CC	GG	Healthy participant
HV900	Healthy participant	14	57	F		28.8	2.314	112.69	89	2.07064	0.925966	0	0	0	1.25042	0		AA	TT	GT	CC	GG	AA	GG	GG	GA	GA	CC	TG	Healthy participant
HV928	Healthy participant	13	64	M		20.8	2.72	100.942	80	2.59857	0.372957	2	2	1	1.56467	0		AA	TT	TT	TC	GG	AA	GG	AG	GA	AA	CC	GG	Healthy participant
HV29	Healthy participant	12	53	F		24.4	2.052	90.0333	76	2.23102	-0.658072	0	0	1	1.6981	1		AA	TT	GT	CC	AG	GA	GG	GG	AA	GA	TC	TG	Healthy participant
HV1361	Healthy participant	11	39	F		32	2.24	87.8945	80	2.44165	-0.732327	0	0	1	1.41497	0		AA	TT	GT	CC	AG	GA	TG	AG	AA	AA	TC	TG	Healthy participant
HV1375	Healthy participant	13	60	M		24.7	2.528	82.2693	79	2.88481	-1.00206	1	2	1	2.43297	0		GA	GT	GG	CC	AG	GA	GG	GG	AA	AA	CC	TG	Healthy participant
HV1399	Healthy participant	10	40	M		20.1	2.924	75.8765	86	3.51102	-1.48844	0	0	1	1.65321	0		AA	TT	TT	CC	AA	GG	TG	AG	AA	GA	TC	GG	Healthy participant
HV1420	Healthy participant	13	64	F		28.6	1.42	76.6955	71	1.92408	-2.09589	0	0	0	1.50651	0		GA	GG	TT	CC	GG	GA	TT	AG	AA	GA	CC	TG	Healthy participant
HV1430	Healthy participant	12	41	F		20.7	2.573	92.5583	83	2.72101	-0.474703	0	0	1	1.56585	0		GA	GG	TT	CC	GG	AA	GG	GG	GA	AA	CC	GG	Healthy participant
HV1446	Healthy participant	13	38	F		27.4	4.032	142.187	84	2.85712	3.49301	0	0	0	0.69897	0		GA	GT	GT	CC	AG	GG	TT	GG	AA	AA	CC	TG	Healthy participant
HV1467	Healthy participant	12	36	F		17.6	2.668	100.867	92	2.65596	0.040627	0	0	1	1.17609	0		AA	GT	GT	CC	GG	AA	TT	AG	AA	AA	TT	TG	Healthy participant
HV1481	Healthy participant	14	56	F		25.7	2.04	94.8227	85	2.13609	-0.362323	0	0	0	2.35025	0		AA	TT	GT	TC	AG	GA	TG	GG	AA	AA	CC	TG	Healthy participant
HV1503	Healthy participant	16	36	M		22.1	3.36	90.869	84	3.28694	0.202781	1	2	0	1.13672	0		GA	GT	GT	CC	GG	AA	TG	GG	AA	AA	CC	GG	Healthy participant
HV909	Healthy participant	15	41	M		23.5	3.96	98.8631	88	3.76815	0.450673	0	0	1	1.04139	0		AA	GT	GT	TC	GG	AA	TT	GG	AA	AA	TC	TG	Healthy participant
HV931	Healthy participant	12	55	F		24.4	2.296	96.0254	82	2.46501	-0.556287	0	0	0	2.11727	0		AA	GG	GG	CC	GG	AA	TT	GG	GG	AA	TC	TG	Healthy participant
HV34	Healthy participant	12	59	F		24	1.48	77.24	74	1.98533	-2.07664	0	0	1	2.65031	1		AA	GT	GG	CC	GG	AA	GG	AG	GA	GA	TT	GG	Healthy participant
HV1363	Healthy participant	10	52	F		20.6	2.132	91.9842	82	2.29306	-0.578156	0	0	0	2.4609	0		AA	TT	TT	CC	AA	GA	TG	GG	AA	AA	TC	TG	Healthy participant
HV1378	Healthy participant	13	62	M		22.6	2.19	68.0104	73	3.09737	-2.35534	2	2	0	1.27416	0		AA	GT	GG	CC	GG	GG	TG	GG	AA	AA	TC	GG	Healthy participant
HV1400	Healthy participant	12	31	M		19.1	3.08	69.6316	77	4.26454	-2.62378	2	2	1	1.79518	0		AA	GT	GT	CC	GG	GA	TG	GG	GA	AA	TC	GG	Healthy participant
HV1421	Healthy participant	14	67	F		23.8	2.1	110.515	84	2.04562	0.202979	0	0	0	1.10721	0		AA	TT	TT	CC	GG	AA	TG	GG	GA	GA	TC	GG	Healthy participant
HV1431	Healthy participant	7	47	M		21.8	4.2	107.012	84	3.66516	1.25128	0	0	0	1.65801	0		GA	GG	TT	CC	AA	GA	TG	AG	GA	AA	CC	TT	Healthy participant
HV1449	Healthy participant	14	51	F		25.9	2.07	95.9605	90	2.16862	-0.375105	0	0	0	1.50106	0		AA	TT	GG	TT	GG	AA	TG	AG	AA	AA	TT	TT	Healthy participant
HV1470	Healthy participant	10	50	F		27.4	2.158	94.2549	83	2.20424	-0.173433	0	0	0	0.919078	0		GA	GG	GT	CC	AG	GA	TT	AG	AA	AA	TT	TG	Healthy participant
HV1483	Healthy participant	10	53	F		21.3	2.706	122.272	82	2.21537	1.75913	0	0	0	1.3075	0		GA	GT	TT	CC	GG	GA	TT	AA	AA	AA	TC	TT	Healthy participant
HV1504	Healthy participant	14	40	M		26.4	3.16	85.7111	79	3.28632	-0.342185	0	0	0	1.64836	0		AA	TT	GT	TC	GG	AA	TG	AG	AA	AA	TC	TG	Healthy participant
HV911	Healthy participant	9	60	M		25.7	3.84	101.975	80	3.57281	0.605882	1	2	1	1.87274	0		GA	GT	GT	CC	AG	GG	TG	GG	GA	AA	TT	TG	Healthy participant
HV935	Healthy participant	15	36	M		20	3.367	84.3472	91	3.60158	-0.594232	0	0	0	0.748188	0		AA	TT	TT	TC	GG	AA	GG	GG	AA	GA	TC	GG	Healthy participant
HV38	Healthy participant	12	47	F		19.6	2.295	88.8443	85	2.6233	-1.06384	2	1	1	1.76118	1		AA	TT	GT	CC	AG	GA	TG	GG	GA	AA	TC	GG	Healthy participant
HV1364	Healthy participant	12	34	F		23.1	3.115	108.165	89	2.91587	0.616551	1	2	0	1.41162	0		AA	GT	GG	CC	GG	GA	TG	AG	AA	AA	TC	TG	Healthy participant
HV1382	Healthy participant	17	36	M		22.6	3.362	84.4249	82	3.59746	-0.59714	0	0	0	0.959041	0		AA	TT	GG	CC	GG	AA	GG	GG	AA	GA	CC	GG	Healthy participant
HV1402	Healthy participant	14	64	F		23.9	1.62	81.103	81	2.08507	-1.77509	0	0	1	0.886491	0		GA	GT	GG	CC	AG	AA	GG	GG	AA	AA	CC	TG	Healthy participant
HV1423	Healthy participant	13	59	F		22.6	1.782	81.6771	81	2.28384	-1.78441	0	0	0	0.69897	0		GA	GG	GG	CC	GG	AA	TT	GG	AA	AA	TT	TT	Healthy participant
HV1433	Healthy participant	13	34	F		30.1	3.276	115.649	91	2.77346	1.61716	1	1	1	0.69897	0		AA	TT	GT	CC	GG	AA	TG	AG	AA	AA	TC	TG	Healthy participant
HV1450	Healthy participant	12	56	F		23.1	2.117	94.9914	73	2.38032	-0.897914	2	2	0	1.75891	0		AA	TT	TT	CC	GG	AA	TG	AG	AA	AA	TC	TG	Healthy participant
HV1472	Healthy participant	14	47	M		25.2	3.182	88.164	86	3.34534	-0.418686	2	2	1	2.04532	0		AA	TT	GT	TT	GG	GA	TT	AG	AA	AA	TC	TT	Healthy participant
HV1487	Healthy participant	15	60	M		21	2.201	73.7068	71	2.8338	-1.80913	1	2	0	1.49415	0		GG	GG	GG	CC	AG	AA	TG	GG	AA	AA	TC	GG	Healthy participant
HV1519	Healthy participant	11	36	F		25.7	2.992	105.478	88	2.75701	0.757099	0	0	0	0.69897	0		AA	GG	GT	CC	GG	AA	TT	AA	AA	AA	TT	GG	Healthy participant
HV914	Healthy participant	16	57	M		25	3.485	112.598	85	2.91671	1.59747	1	2	0	1.65992	0		GA	GT	GG	TC	GG	AA	GG	GG	AA	GA	TC	TG	Healthy participant
HV936	Healthy participant	14	60	M		23.8	2.848	98.1055	89	2.80677	0.118996	2	2	0	1.7574	0		GA	GT	TT	CC	AG	AA	TG	AG	AA	GA	CC	GG	Healthy participant
HV43	Healthy participant	15	66	M		23.6	2.964	86.4952	78	3.37846	-0.972103	1	2	1	1.9345	1		GA	GG	GT	TC	GG	GA	TG	GG	AA	AA	CC	GG	Healthy participant
HV1365	Healthy participant	13	42	M		20.3	2.997	76.9389	81	3.60634	-1.48723	1	2	0	1.46982	0		AA	TT	TT	CC	GG	AA	TG	AG	AA	AA	CC	TG	Healthy participant
HV1385	Healthy participant	14	36	F		22.5	2.592	99.5025	81	2.56855	0.0817682	0	0	1	1.13354	0		GA	GG	GT	TC	AA	AA	GG	GG	AA	GA	CC	GG	Healthy participant
HV1404	Healthy participant	14	53	F		23	2.314	99.593	89	2.33658	-0.0786328	0	0	1	0.69897	0		AA	GT	GT	CC	GG	AA	TG	AG	AA	GA	CC	TG	Healthy participant
HV1434	Healthy participant	13	32	M		23.7	3.916	102.116	89	3.4943	1.13159	1	1	1	2.46835	0		GA	GT	GT	CC	GG	AA	TG	GG	GA	AA	TC	TG	Healthy participant
HV1453	Healthy participant	15	56	F		18.6	2.125	96.2508	85	2.22049	-0.346285	0	0	0	0.892095	0		AA	GT	GT	CC	AG	GA	TT	GG	AA	GA	CC	GG	Healthy participant
HV1473	Healthy participant	12	37	M		21.6	2.905	77.8315	83	3.39373	-1.30551	1	1	0	1.30103	0		AA	GT	TT	CC	GG	AA	GG	GG	AA	GG	TT	TG	Healthy participant
HV1489	Healthy participant	8	67	M		22.8	2.528	83.9039	79	2.91561	-1.04979	1	2	0	1.68664	0		AA	GT	TT	TC	AG	GA	GG	GG	GA	AA	TC	TT	Healthy participant
HV1521	Healthy participant	9	35	F		20.4	2.576	100.008	92	2.54515	0.109294	2	1	0	0.69897	0		AA	TT	GT	CC	GG	GG	GG	AG	GA	GA	TT	TG	Healthy participant
HV916	Healthy participant	13	48	F		25.5	2.1	88.0799	84	2.37273	-0.970679	0	0	0	1.26951	0		AA	GG	GG	CC	GG	AA	TG	GG	AA	AA	TC	TG	Healthy participant
HV10	Healthy participant	11	56	F		17.8	1.848	80.4721	84	2.28539	-1.56912	0	0	1	2.10037	1		AA	TT	GT	CC	AG	GA	GG	GG	AA	AA	CC	TT	Healthy participant
HV45	Healthy participant	12	41	M		24.3	3.57	86.1984	85	3.78468	-0.502088	1	2	1	2.29885	1		AA	TT	GT	CC	AG	GG	TG	GG	AA	AA	TC	GG	Healthy participant
HV1369	Healthy participant	11	36	F		23	2.233	77.5959	77	2.8786	-2.0657	0	0	0	0.732394	0		AA	GG	GG	CC	GG	AA	TG	AA	AA	GA	TT	TG	Healthy participant
HV1388	Healthy participant	15	62	F		20.7	1.743	81.2714	83	2.33544	-2.04351	0	0	0	1.64444	0		GA	GT	TT	TC	GG	AA	GG	GG	AA	GA	TC	GG	Healthy participant
HV1405	Healthy participant	13	54	F		20.1	1.743	78.1537	83	2.18841	-1.68681	0	0	1	1.79309	0		AA	TT	GT	TC	GG	GA	TG	AG	GA	AA	TC	GG	Healthy participant
HV1424	Healthy participant	14	58	F		22	2.054	98.0301	79	2.19924	-0.52851	0	0	0	1.17898	0		GA	GT	TT	TT	GG	AA	GG	GG	AA	AA	TC	TG	Healthy participant
HV1435	Healthy participant	10	44	F		21.3	2.295	92.3769	85	2.46658	-0.597323	0	0	0	0.799341	0		AA	GT	TT	CC	AG	GA	TG	GG	AA	AA	TC	TG	Healthy participant
HV1457	Healthy participant	15	43	F		23	2.759	110.219	89	2.52313	0.793091	0	0	0	0.69897	0		GA	GT	GT	CC	GG	AA	TG	AG	AA	GA	TC	GG	Healthy participant
HV1474	Healthy participant	14	51	M		24.7	3.4	93.6846	85	3.37885	0.0526691	1	2	0	1.21748	0		AA	TT	GT	CC	AG	AA	GG	GG	AA	GA	TC	GG	Healthy participant
HV1494	Healthy participant	11	73	F		23.2	1.62	88.3978	81	2.0314	-1.55463	0	0	0	1.21748	0		AA	GT	GT	CC	AG	GA	GG	GG	AA	AA	TC	GG	Healthy participant
HV917	Healthy participant	11	62	F		19.7	2.436	116.709	84	2.15242	1.01464	1	2	0	1.18469	0		AA	GG	TT	CC	AG	AA	TG	GG	GA	AA	CC	GG	Healthy participant
HV18	Healthy participant	16	34	M		19.9	2.992	79.1891	88	3.45841	-1.24684	2	1	1	2.34242	1		AA	GT	GG	CC	GG	AA	GG	GG	AA	GA	CC	GG	Healthy participant
HV48	Healthy participant	9	40	M		20.1	3.32	92.3439	83	3.23993	0.22002	2	1	1	2.30103	1		AA	GT	GT	CC	AG	GG	GG	AA	AA	GA	TC	GG	Healthy participant
HV1370	Healthy participant	12	38	F		19.3	2.975	108.077	85	2.80455	0.533862	0	0	1	1.72263	0		AA	TT	TT	TC	GG	GA	TG	AG	AA	AA	TT	GG	Healthy participant
HV1389	Healthy participant	15	63	F		21.4	1.863	97.2027	81	1.93916	-0.306817	0	0	1	1.44248	0		AA	TT	GT	TC	GG	AA	GG	GG	AA	AA	TC	GG	Healthy participant
HV1407	Healthy participant	12	55	F		24	1.892	83.9519	86	2.3047	-1.47254	0	0	0	1.4183	0		AA	TT	GG	TC	AG	GA	GG	GG	AA	AA	TT	TG	Healthy participant
HV1427	Healthy participant	14	27	M		22	3.68	88.466	92	3.95646	-0.681598	0	0	0	1.59439	0		AA	TT	GT	TC	GG	GA	TG	GG	AA	AA	TT	GG	Healthy participant
HV1437	Healthy participant	12	62	F		20.6	1.785	89.8383	85	2.09289	-1.16885	0	0	0	1.62531	0		AA	GT	GT	CC	AG	GA	TG	AG	AA	AA	CC	GG	Healthy participant
HV1461	Healthy participant	11	55	F		32.3	2.349	104.121	81	2.35494	-0.0203283	0	0	0	1.86273	0		AA	TT	TT	CC	AG	AA	GG	GG	GA	GA	TC	TG	Healthy participant
HV1475	Healthy participant	13	57	M		22.7	2.516	72.9118	74	3.23267	-1.81764	2	2	1	2.95761	0		GA	GG	GT	CC	AG	GA	TT	AG	AA	GG	TT	GG	Healthy participant
HV1495	Healthy participant	14	39	M		18.6	3.268	86.1979	86	3.51422	-0.627419	2	2	1	1.52114	0		AA	GT	GT	CC	GG	AA	TG	GG	GA	GA	CC	TG	Healthy participant
HV898	Healthy participant	11	59	F		28.9	2.054	94.5269	79	2.18142	-0.46502	0	0	1	2.10721	0		AA	GT	GT	CC	AG	GA	GG	GG	GA	GA	TC	GG	Healthy participant
HV920	Healthy participant	10	66	F		30.8	1.74	96.8661	87	1.87612	-0.562303	1	2	0	1.64542	0		AA	GG	TT	CC	GG	GA	TT	GG	GA	AA	TT	GG	Healthy participant
HV19	Healthy participant	8	40	F		21.1	2.871	114.453	87	2.4897	1.31533	0	0	1	2.00432	1		GA	GG	TT	CC	AA	GG	GG	AG	AA	AA	CC	GG	Healthy participant
HV54	Healthy participant	9	52	F		24.4	2.324	104.721	83	2.30369	0.0719401	0	0	1	2.13354	1		AA	TT	GT	CC	AG	GG	TT	AG	AA	AA	TT	TT	Healthy participant
HV82	Healthy participant	13	42	M		25.6	3.108	85.9297	84	3.28735	-0.480226	2	1	1	2.24055	1		AA	GT	TT	TC	GG	AA	TG	AG	AA	AA	TC	GG	Healthy participant
HV109	Healthy participant	13	54	F		22.6	2.054	84.1184	79	2.43154	-1.27893	0	0	0	0.913814	1		AA	TT	TT	CC	GG	AA	TG	AG	GA	GA	CC	TG	Healthy participant
HV932	Healthy participant	14	47	F		22.2	2.349	96.3933	81	2.49549	-0.495077	0	0	1	2.64048	1		GA	GT	GT	TC	AG	GA	TG	AG	AA	AA	CC	GG	Healthy participant
HV159	Healthy participant	13	46	F		27.4	2.494	102.749	86	2.29202	0.735323	1	1	1	2.2878	1		AA	TT	GT	TC	GG	GA	TG	AG	AA	GA	TT	TG	Healthy participant
HV192	Healthy participant	14	51	F		23.6	2.48	108.15	80	2.31627	0.575643	1	1	1	2.74429	1		GA	GT	GT	CC	GG	AA	TG	GG	AA	GA	TT	TG	Healthy participant
HV219	Healthy participant	12	51	F		17.6	2.093	88.1612	91	2.40259	-1.07339	0	0	1	1.34242	1		AA	GT	TT	CC	GG	AA	TG	GG	AA	AA	TC	TG	Healthy participant
HV257	Healthy participant	11	59	M		27.4	3.042	90.0036	78	3.15916	-0.301634	1	2	0	2.36549	1		AA	GG	GT	CC	GG	GA	TG	AG	AA	GA	TT	GG	Healthy participant
HV301	Healthy participant	11	40	M		24.5	3.526	97.2546	86	3.26695	0.705924	0	0	1	1.13354	1		GA	GT	TT	CC	AG	GA	GG	GG	AA	AA	TC	GG	Healthy participant
HV318	Healthy participant	15	42	F		22.6	2.288	88.2443	88	2.60156	-1.05363	0	0	1	2.11059	1		AA	TT	GG	TC	GG	AA	TG	GG	AA	AA	TT	TG	Healthy participant
HV347	Healthy participant	11	49	M		23.1	3.066	80.6536	73	3.5911	-1.24176	0	0	1	2.62118	1		GA	GT	TT	TC	AG	GA	GG	GG	AA	AA	TC	TG	Healthy participant
HV363	Healthy participant	11	42	F		18.2	2.349	92.4586	87	2.44588	-0.342978	0	0	1	2.29226	1		AA	TT	TT	CC	AG	GA	TG	GG	GA	GA	TT	GG	Healthy participant
HV57	Healthy participant	13	46	F		18	2.291	89.7596	79	2.57926	-0.953677	0	0	1	2	1		GA	GT	GT	TC	AG	AA	TG	AG	AA	AA	TC	TG	Healthy participant
HV88	Healthy participant	10	54	F		27	2.002	89.5015	77	2.25858	-0.930965	0	0	1	1.96284	1		GA	GG	GG	CC	GG	GG	GG	GG	GA	AA	TT	GG	Healthy participant
HV115	Healthy participant	16	43	F		24.9	2.496	97.5648	78	2.5519	-0.188179	0	0	1	1.99211	1		GA	GT	GG	TC	GG	GA	TT	GG	AA	AA	TC	TG	Healthy participant
HV141	Healthy participant	13	31	M		23.1	3.655	92.3645	85	3.58726	0.178384	0	0	1	2.1038	1		GA	GT	GT	TC	GG	GA	TG	AG	GA	AA	TC	GG	Healthy participant
HV167	Healthy participant	13	56	F		31.4	2.184	101.448	84	2.20503	-0.0765209	0	0	1	1.55388	1		AA	TT	GT	CC	GG	GA	GG	GG	AA	AA	TC	GG	Healthy participant
HV198	Healthy participant	9	57	M		23	2.94	93.4038	84	2.91325	0.075297	1	2	1	2.19312	1		AA	GG	TT	CC	AG	AA	TG	GG	AA	AA	TT	TG	Healthy participant
HV224	Healthy participant	9	46	F		19.7	2.444	95.549	94	2.51381	-0.234652	0	0	1	1.37475	1		AA	GG	GT	CC	AG	GA	GG	GG	AA	AA	TT	GG	Healthy participant
HV259	Healthy participant	10	53	F		30.6	2.38	107.826	85	2.23624	0.518787	0	0	1	2.06819	1		AA	GT	GT	CC	AG	GA	TG	AG	AA	AA	TT	GG	Healthy participant
HV303	Healthy participant	10	49	F		20.5	2.552	105.734	88	2.47701	0.25015	1	1	0	1.90795	1		AA	GT	TT	CC	AG	GA	GG	AG	AA	GG	TT	GG	Healthy participant
HV321	Healthy participant	13	47	F		22.3	2.871	108.066	87	2.62617	0.773267	2	1	1	2.41664	1		AA	GT	GT	TC	GG	AA	GG	GG	AA	AA	TT	GG	Healthy participant
HV349	Healthy participant	13	53	M		23.4	4.785	129.506	87	3.47893	3.13053	0	0	1	1.3032	1		AA	GT	GG	CC	GG	AA	TT	AG	AA	AA	TC	TT	Healthy participant
HV368	Healthy participant	15	37	F		16.4	2.366	88.6394	91	2.70397	-1.12895	0	0	1	1.75967	1		AA	GT	GT	CC	GG	AA	TG	GG	AA	AA	CC	GG	Healthy participant
HV58	Healthy participant	13	33	F		24.1	3.276	122.177	91	2.67659	2.00555	0	0	1	1.79588	1		AA	TT	TT	CC	GG	GA	GG	GG	AA	GA	TC	GG	Healthy participant
HV90	Healthy participant	11	64	F		24.8	1.653	86.9476	87	2.06554	-1.58465	0	0	1	2.5832	1		AA	GT	TT	CC	AG	GA	TT	AG	AA	GA	TC	TG	Healthy participant
HV118	Healthy participant	13	36	F		18.7	2.322	86.4922	86	2.63171	-1.06945	0	0	1	1.17026	1		GA	GT	GT	CC	AG	GA	TG	GG	AA	GA	TC	TG	Healthy participant
HV148	Healthy participant	17	38	F		19.1	2.788	105.469	82	2.63745	0.501597	0	0	1	1.71933	1		GA	GT	GG	CC	GG	AA	TT	AG	AA	GA	TC	GG	Healthy participant
HV169	Healthy participant	13	46	M		22.6	3.471	94.8509	89	3.40213	0.17446	0	0	1	0.78533	1		AA	TT	GT	CC	GG	GA	TT	AG	AA	AA	TC	TG	Healthy participant
HV199	Healthy participant	13	65	M		19.4	2.886	98.2119	74	2.86504	0.0581887	0	0	1	2.20412	1		GG	GG	TT	CC	GG	GA	GG	GG	AA	AA	CC	GG	Healthy participant
HV228	Healthy participant	13	52	F		27	2.34	112.265	90	2.12091	0.834256	0	0	1	2.31597	1		AA	GT	GG	CC	AG	AA	GG	GG	AA	AA	CC	TG	Healthy participant
HV267	Healthy participant	13	37	M		27.7	4.368	100.512	84	4.15281	0.469738	2	1	1	2.48996	1		AA	TT	TT	TC	GG	GA	GG	GG	AA	AA	TC	GG	Healthy participant
HV305	Healthy participant	10	42	F		21.1	2.225	86.9237	89	2.6544	-1.42137	0	0	1	1.58546	1		AA	TT	TT	CC	AA	GG	GG	GG	AA	AA	CC	GG	Healthy participant
HV325	Healthy participant	15	40	M		23.4	2.87	76.6535	82	3.32522	-1.21874	2	1	1	1.73957	1		AA	TT	GT	TC	GG	GA	GG	GG	AA	GA	TC	GG	Healthy participant
HV351	Healthy participant	11	35	M		26	3.696	84.9013	84	4.13077	-0.966557	0	0	1	1.81757	1		AA	GT	GT	CC	AG	GA	GG	GG	AA	GA	TT	GG	Healthy participant
HV375	Healthy participant	12	53	F		25.2	2.656	115.81	83	2.36332	0.993265	2	1	1	1.52375	1		AA	TT	TT	CC	AG	GA	GG	GG	AA	GA	TC	GG	Healthy participant
HV61	Healthy participant	6	55	M		25.2	2.668	78.3699	92	3.22794	-1.43409	1	2	1	1.91169	1		GA	GG	GT	CC	AA	GA	GG	AG	GA	AA	TT	TG	Healthy participant
HV92	Healthy participant	10	50	F		26.8	2.288	93.2004	88	2.4988	-0.702511	0	0	1	2.22789	1		AA	GT	TT	TC	AG	GG	TG	AG	AA	AA	CC	TG	Healthy participant
HV124	Healthy participant	11	51	M		23	3.157	89.7767	77	3.31108	-0.39153	1	2	1	2.47857	1		GA	GG	TT	TC	GG	AA	GG	GG	GA	AA	TC	TG	Healthy participant
HV150	Healthy participant	11	49	F		25.1	2.37	98.2157	79	2.4576	-0.296674	0	0	1	1.46389	1		AA	GT	GT	CC	AG	GG	TG	GG	GA	AA	CC	GG	Healthy participant
HV181	Healthy participant	11	58	F		24.3	1.694	84.2919	77	2.05595	-1.4278	0	0	1	2.06819	1		AA	TT	TT	CC	AG	GA	TG	GG	GA	GA	TT	GG	Healthy participant
HV206	Healthy participant	14	58	F		22.5	2.025	103.561	81	2.06835	-0.166859	1	1	1	1.57978	1		AA	GT	GT	CC	GG	GA	TG	GG	AA	AA	CC	GG	Healthy participant
HV229	Healthy participant	9	53	F		19.2	1.95	86.5604	78	2.19977	-0.93491	0	0	1	1.97313	1		GA	GG	GT	CC	GG	GA	TG	AG	GG	AA	TC	TG	Healthy participant
HV268	Healthy participant	13	40	F		22.7	2.407	90.3274	83	2.65401	-0.821028	2	1	1	2.89432	1		AA	TT	GT	CC	AG	AA	TG	AG	GA	GG	TC	TG	Healthy participant
HV306	Healthy participant	15	40	F		21	2.324	89.5857	83	2.68384	-1.18864	1	1	1	1.22011	1		AA	TT	TT	TC	GG	AA	GG	GG	AA	AA	CC	GG	Healthy participant
HV328	Healthy participant	10	44	M		25.7	3.132	87.6136	87	3.34788	-0.561465	0	0	1	1.29667	1		GA	GT	GT	TC	AG	GA	GG	GG	GA	AA	TT	TG	Healthy participant
HV352	Healthy participant	12	55	M		25.3	3.185	101.01	91	2.95234	0.651485	0	0	1	1.26245	1		AA	GT	GT	CC	GG	GA	GG	GG	AA	AA	CC	TG	Healthy participant
HV386	Healthy participant	13	40	F		21.8	2.838	102.167	86	2.76817	0.219567	0	0	0	0.69897	1		AA	GT	GT	CC	AG	GA	GG	GG	AA	GA	CC	GG	Healthy participant
HV62	Healthy participant	11	51	M		20.9	3.4	92.311	85	3.43583	-0.0877353	2	2	1	2.83059	1		GA	GT	GT	CC	AG	GG	TG	GG	AA	AA	TT	GG	Healthy participant
HV93	Healthy participant	13	46	F		17.3	2.08	85.7073	80	2.43514	-1.2497	2	1	1	1.98408	1		AA	TT	GT	CC	GG	AA	GG	GG	GA	AA	TC	GG	Healthy participant
HV132	Healthy participant	11	45	F		19.4	2.464	104.42	88	2.23589	0.854837	0	0	1	1.82607	1		AA	TT	GT	CC	AG	GA	GG	GG	AA	AA	TC	TG	Healthy participant
HV151	Healthy participant	12	59	M		24.6	2.85	88.6974	75	2.98617	-0.370878	1	2	1	2.6149	1		AA	GT	GT	CC	GG	GA	GG	GG	AA	GA	TC	TG	Healthy participant
HV185	Healthy participant	8	43	M		24.2	4.437	107.748	87	3.82	1.41394	1	1	1	2.70157	1		AA	GT	TT	CC	AG	GA	TG	AG	AA	AA	TC	TT	Healthy participant
HV208	Healthy participant	16	44	F		29.3	2.49	103.614	83	2.36845	0.434792	0	0	1	2.52114	1		AA	TT	TT	TT	GG	GA	GG	GG	GA	GG	CC	GG	Healthy participant
HV245	Healthy participant	13	51	M		24	3.2	94.9555	80	3.11178	0.238538	0	0	1	1.8014	1		AA	TT	GT	CC	GG	GA	GG	GG	AA	AA	CC	TG	Healthy participant
HV275	Healthy participant	14	45	M		22	3.182	80.751	74	3.69422	-1.20102	1	2	1	2.75128	1		AA	TT	GG	CC	AG	GA	TG	AG	AA	GA	TC	GG	Healthy participant
HV308	Healthy participant	12	39	F		20.8	3.264	117.328	96	2.74336	1.63446	1	1	1	2.86747	1		AA	GT	GG	CC	GG	AA	GG	GG	AA	GA	TT	TT	Healthy participant
HV329	Healthy participant	12	52	F		22.8	2.465	98.7492	85	2.47392	-0.0294518	0	0	1	1.18752	1		AA	GT	GT	CC	GG	AA	TG	GG	AA	AA	TT	TG	Healthy participant
HV356	Healthy participant	9	58	F		24.3	2.016	90.9339	84	2.26603	-0.887631	0	0	1	1.48996	1		AA	GT	TT	CC	GG	AA	TG	AA	AA	GA	TT	TT	Healthy participant
HV388	Healthy participant	14	60	M		21.5	3.024	97.5673	72	2.91906	0.291241	0	0	1	2.25527	1		AA	TT	GT	CC	GG	AA	TG	AG	GA	AA	CC	GG	Healthy participant
HV64	Healthy participant	12	57	M		26.4	2.952	88.4225	82	3.19638	-0.626846	0	0	0	1.89542	1		AA	TT	TT	TC	GG	GA	TG	AG	GA	AA	TC	GG	Healthy participant
HV98	Healthy participant	15	57	F		17.7	1.406	70.4935	74	2.00876	-2.48527	0	0	1	2.21219	1		GA	GT	GG	CC	GG	AA	TT	AA	AA	AA	TC	GG	Healthy participant
HV134	Healthy participant	17	39	F		22.8	2.088	86.1715	87	2.3559	-1.0121	2	2	1	2.26717	1		GA	GT	GT	TC	GG	GA	TT	GG	AA	AA	CC	GG	Healthy participant
HV155	Healthy participant	11	32	M		22.8	3.486	83.1038	83	3.9596	-1.12152	1	1	1	2.85431	1		AA	TT	TT	CC	GG	AA	GG	GG	GA	AA	TT	GG	Healthy participant
HV186	Healthy participant	15	40	M		23.1	3.654	95.9046	87	3.55118	0.257762	0	0	1	2.58092	1		AA	TT	GG	TC	GG	AA	TG	GG	GA	GA	TC	TT	Healthy participant
HV212	Healthy participant	10	49	F		24.5	2.48	102.032	80	2.46591	0.0473423	0	0	1	2.04922	1		AA	GT	GT	CC	AG	AA	TG	AA	GA	AA	TC	GG	Healthy participant
HV249	Healthy participant	16	46	M		30.9	2.739	80.3859	83	3.05614	-0.894292	0	0	1	2.92376	1		AA	TT	GG	TC	GG	AA	TG	AG	AA	AA	CC	TG	Healthy participant
HV278	Healthy participant	13	43	M		26	3.96	97.2668	88	3.85307	0.242946	1	1	1	1.97681	1		AA	TT	GT	CC	GG	AA	GG	AG	GA	GA	TC	GG	Healthy participant
HV309	Healthy participant	15	59	M		27.7	2.64	88.9558	88	2.76398	-0.364817	0	0	1	1.9722	1		GA	GT	GT	CC	GG	GA	TG	AG	AA	GA	CC	GG	Healthy participant
HV331	Healthy participant	12	46	M		22.4	3.698	99.1107	86	3.44858	0.623293	1	1	1	2.20412	1		AA	TT	GT	CC	GG	GG	GG	GG	AA	AA	TC	GG	Healthy participant
HV357	Healthy participant	15	63	M		22	3.28	110.471	80	2.87231	1.13695	1	2	1	2.08636	1		AA	GT	GG	TC	AG	AA	TG	AG	AA	AA	CC	GG	Healthy participant
HV389	Healthy participant	12	56	M		23.5	3.36	106.33	84	2.99205	1.01243	1	2	0	0.857332	1		AA	GG	GT	CC	GG	AA	GG	GG	AA	AA	TC	GG	Healthy participant
HV72	Healthy participant	14	43	M		23.5	3.619	95.4888	77	3.58439	0.0845178	1	1	1	2.01703	1		AA	GT	GG	CC	GG	AA	TG	AG	AA	AA	CC	TG	Healthy participant
HV923	Healthy participant	16	56	F		20	2.158	93.5692	83	2.42306	-0.88778	0	0	1	0.724276	1		AA	TT	GT	CC	GG	AA	TG	GG	AA	GA	CC	TG	Healthy participant
HV187	Healthy participant	11	40	M		22.3	4.45	104.137	89	3.97347	1.06767	1	1	1	2.05308	1		AA	TT	TT	TC	AG	GA	GG	GG	AA	AA	TC	TG	Healthy participant
HV215	Healthy participant	14	64	M		23.2	2.58	81.3313	86	3.08479	-1.30598	0	0	1	1.93952	1		GA	GT	GT	CC	GG	AA	TG	GG	GG	GA	TC	GG	Healthy participant
HV250	Healthy participant	16	37	F		25.2	2.856	102.414	84	2.74062	0.373069	0	0	1	2.16137	1		AA	TT	GG	CC	AG	AA	TG	GG	AA	AA	CC	GG	Healthy participant
HV299	Healthy participant	13	48	M		22.9	3.071	86.5851	83	3.18132	-0.295894	2	2	1	2.41664	1		AA	TT	GT	CC	AG	GG	TG	AG	AA	GA	CC	GG	Healthy participant
HV312	Healthy participant	15	45	M		26.5	3.996	96.637	74	3.89421	0.226417	0	0	1	1.62737	1		GG	GG	GT	CC	GG	GA	TG	GG	AA	AA	CC	GG	Healthy participant
HV338	Healthy participant	10	74	M		21.1	2.464	104.236	77	2.48844	-0.0757727	0	0	1	2.26245	1		GG	GG	GT	CC	AG	GA	TG	GG	GA	AA	TT	TG	Healthy participant
HV358	Healthy participant	14	41	M		28.8	3.01	78.5505	86	3.5124	-1.26609	2	2	1	2.45025	1		AA	TT	GT	TC	GG	GA	TG	AG	GA	GA	TC	GG	Healthy participant
HV399	Healthy participant	14	34	F		18.4	2.296	83.521	82	2.75471	-1.5446	0	0	1	1.84819	1		AA	TT	GG	CC	GG	GA	GG	AG	GA	GA	CC	GG	Healthy participant
HV75	Healthy participant	11	35	M		24.4	3.828	103.514	87	3.43588	1.04805	0	0	1	1.81023	1		AA	GT	TT	CC	AG	AA	GG	GG	AA	AA	TC	GG	Healthy participant
HV104	Healthy participant	12	57	M		20.4	3.12	94.8941	80	3.07094	0.130969	1	1	1	1.8848	1		GA	GT	TT	CC	AG	GA	TG	AG	AA	AA	CC	GG	Healthy participant
HV927	Healthy participant	13	48	M		22.2	3.69	91.3219	82	3.81381	-0.277011	1	1	1	2.22531	1		AA	GT	GT	CC	AG	GA	TG	GG	AA	GA	CC	TG	Healthy participant
HV158	Healthy participant	15	50	F		34.2	2.511	108.563	81	2.29435	0.77093	2	1	1	1.57287	1		GA	GT	GG	CC	GG	AA	GG	AG	AA	GA	TC	GG	Healthy participant
HV189	Healthy participant	13	47	M		25.6	3.225	77.4818	75	3.8958	-1.47648	0	0	1	2.15229	1		AA	GT	GT	CC	GG	AA	TG	AG	AA	AA	TC	GG	Healthy participant
HV217	Healthy participant	8	52	M		25.8	3.948	98.0097	84	3.76489	0.407361	1	1	0	1.92531	1		GA	GT	TT	CC	AA	GG	TG	AG	AA	AA	CC	TT	Healthy participant
HV251	Healthy participant	12	47	M		21.5	2.64	75.9707	80	3.26571	-1.64296	0	0	1	1.26007	1		GA	GG	TT	TC	AG	GA	TT	AG	AA	AA	TC	GG	Healthy participant
HV300	Healthy participant	7	51	M		29.6	3.354	93.4315	86	3.27745	0.196517	0	0	1	2.38561	1		AA	TT	TT	CC	AG	GA	GG	AG	GG	AA	TT	GG	Healthy participant
HV313	Healthy participant	9	49	F		19.2	2.158	95.0817	83	2.29673	-0.504172	0	0	1	1.93095	1		AA	TT	GT	CC	AG	AA	TG	AA	GA	AA	TT	TG	Healthy participant
HV340	Healthy participant	13	56	M		27.8	3.239	87.2981	79	3.4658	-0.538744	1	2	0	1.0569	1		GA	GT	GG	CC	GG	GA	GG	GG	AA	GA	TT	TG	Healthy participant
HV360	Healthy participant	11	37	M		21.6	3.465	85.1618	77	3.69511	-0.564546	0	0	1	1.84696	1		AA	GT	GT	CC	AG	AA	GG	GG	GA	AA	CC	TG	Healthy participant
HV400	Healthy participant	15	34	F		23.2	3.08	118.239	88	2.57037	1.76662	0	0	1	2.29667	1		GA	GT	GT	TC	GG	AA	GG	GG	AA	AA	CC	TG	Healthy participant
HV417	Healthy participant	14	38	M		26	4.042	108.589	86	3.35027	1.86015	2	2	1	2.60423	1		AA	TT	GT	CC	GG	AA	GG	GG	AA	AA	CC	TG	Healthy participant
HV455	Healthy participant	14	49	F		21.6	2.296	92.8693	82	2.49927	-0.680532	0	0	1	2.13354	1		AA	TT	GT	TC	AG	GA	GG	GG	AA	GA	CC	TG	Healthy participant
HV471	Healthy participant	11	36	F		34.6	3.08	118.738	88	2.56556	1.76052	0	0	1	2.10721	1		GA	GT	TT	CC	AG	GA	TG	GG	AA	AA	TC	TG	Healthy participant
HV492	Healthy participant	13	56	F		24.9	2.625	120.59	75	2.28801	1.16213	0	0	1	1.94988	1		GA	GT	GT	CC	GG	AA	TG	GG	AA	GA	TT	TT	Healthy participant
HV516	Healthy participant	15	35	F		20.7	3.306	116.304	87	2.87777	1.32261	2	1	1	2.53148	1		AA	GT	GT	TC	AG	AA	TG	GG	AA	GG	TC	TG	Healthy participant
HV553	Healthy participant	12	48	M		26.5	3.72	117.096	93	2.95892	2.19485	0	0	1	1.38561	1		AA	TT	GT	CC	AG	GA	TG	AG	AA	AA	TC	GG	Healthy participant
HV583	Healthy participant	14	33	F		18.6	1.944	71.5092	81	2.61496	-2.42654	0	0	1	2.91062	1		AA	TT	GT	CC	GG	AA	GG	GG	AA	GA	TC	TG	Healthy participant
HV598	Healthy participant	11	42	F		27.7	2.88	117.2	80	2.42885	1.57055	0	0	1	1.79865	1		AA	TT	GG	CC	GG	GA	TG	AG	GA	AA	TT	TG	Healthy participant
HV623	Healthy participant	14	51	F		26	2.958	125.481	87	2.41348	1.80896	0	0	1	1.95376	1		AA	TT	GG	CC	AG	GA	GG	GG	AA	AA	CC	GG	Healthy participant
HV663	Healthy participant	9	53	F		22	2.82	118.866	94	2.39288	1.42377	0	0	0	1.62014	1		AA	GT	TT	CC	AA	GG	GG	GG	AA	GA	TC	GG	Healthy participant
HV688	Healthy participant	13	38	F		17.2	2.688	100.536	96	2.67955	0.0278645	0	0	0	0.986772	1		AA	TT	GG	CC	AG	AA	GG	GG	GA	GA	TC	TG	Healthy participant
HV402	Healthy participant	12	62	M		25.3	3.828	118.528	87	3.0693	1.98744	0	0	1	2.85065	1		AA	TT	GG	CC	AG	GA	TT	AA	GA	AA	CC	TG	Healthy participant
HV429	Healthy participant	9	67	M		26.9	2.268	82.1754	81	2.63891	-1.10986	0	0	1	1.91169	1		AA	GT	GT	CC	AG	GA	TG	AG	AA	AA	TT	TG	Healthy participant
HV933	Healthy participant	16	36	F		24.3	3.219	116.296	87	2.7601	1.46469	0	0	1	2.19033	1		AA	TT	GG	CC	GG	AA	GG	GG	AA	GA	TC	GG	Healthy participant
HV473	Healthy participant	12	64	M		24.5	2.325	84.2861	75	2.64699	-0.970841	2	2	0	1.47422	1		AA	TT	GT	CC	GG	AA	GG	GG	AA	GA	TT	TT	Healthy participant
HV494	Healthy participant	15	49	F		20.8	2.212	96.3644	79	2.25927	-0.173852	0	0	1	2.19312	1		GA	GG	GG	TC	GG	AA	GG	GG	AA	AA	CC	TG	Healthy participant
HV520	Healthy participant	10	57	M		25.4	3.483	104.266	81	3.16029	0.837204	0	0	1	1.94743	1		AA	TT	TT	CC	GG	AA	TG	AG	GA	AA	TC	TT	Healthy participant
HV566	Healthy participant	11	66	F		21.8	2.1	113.945	75	1.96993	0.503911	0	0	0	1.32015	1		GG	GG	TT	CC	AA	GA	TG	AG	AA	AA	CC	GG	Healthy participant
HV584	Healthy participant	13	60	M		23.7	3.486	96.44	83	3.47123	0.034465	1	2	1	2.233	1		GA	GT	GG	CC	GG	GA	TG	AG	GA	AA	CC	TG	Healthy participant
HV604	Healthy participant	12	43	M		25.3	3.28	83.0063	80	3.69723	-0.98789	1	1	1	2.39967	1		AA	TT	GT	CC	GG	GA	GG	GG	AA	AA	TC	TG	Healthy participant
HV627	Healthy participant	10	36	M		27.8	3.956	96.9744	86	3.84882	0.254053	0	0	1	2.53656	1		AA	TT	TT	TC	GG	GA	GG	AG	GA	GA	TT	TG	Healthy participant
HV677	Healthy participant	13	40	M		20.1	3.06	84.8896	85	3.19769	-0.383325	2	1	1	2.46687	1		AA	GT	GG	CC	GG	AA	GG	GG	GG	GA	CC	TG	Healthy participant
HV691	Healthy participant	11	51	M		21.5	3.588	97.9325	78	3.4282	0.392176	1	1	1	2.49554	1		GA	GG	GG	CC	AG	AA	GG	GG	GA	AA	TC	TG	Healthy participant
HV404	Healthy participant	11	34	M		25.7	3.8	88.0119	76	4.08325	-0.641337	0	0	0	1.56585	1		AA	TT	GT	CC	AG	GA	TG	AG	AA	AA	TT	GG	Healthy participant
HV438	Healthy participant	14	64	M		23.7	3.698	112.233	86	3.09527	1.5541	1	1	0	1.41162	1		AA	TT	GT	CC	GG	AA	TG	AG	GA	AA	CC	GG	Healthy participant
HV460	Healthy participant	14	40	F		20.3	1.955	81.8465	85	2.37237	-1.56784	0	0	1	1.12057	1		AA	TT	GT	CC	GG	AA	GG	GG	GA	GG	TC	TG	Healthy participant
HV475	Healthy participant	13	47	M		31.6	3.567	96.5044	87	3.45296	0.283202	1	2	1	2.29226	1		AA	TT	GT	CC	GG	GA	GG	GG	AA	AA	CC	TG	Healthy participant
HV497	Healthy participant	14	55	F		26.3	2.158	103.98	83	2.1314	0.100348	0	0	1	1.65031	1		GA	GT	TT	TC	GG	AA	GG	AG	AA	AA	CC	GG	Healthy participant
HV522	Healthy participant	14	47	M		25.2	3.078	83.101	81	3.45296	-0.931157	2	2	0	1.79657	1		AA	GG	GT	TC	GG	AA	TG	GG	AA	AA	TC	GG	Healthy participant
HV567	Healthy participant	14	45	F		20	2.759	107.681	89	2.49856	0.873176	0	0	1	1.35025	1		AA	TT	TT	TC	GG	AA	TT	AG	GA	GA	TT	GG	Healthy participant
HV585	Healthy participant	16	55	M		21.3	3.402	96.0778	81	3.32369	0.194783	1	1	1	1.26951	1		GA	GT	GT	TC	GG	AA	TG	GG	AA	AA	TC	GG	Healthy participant
HV606	Healthy participant	13	55	M		24.1	3.569	99.8175	83	3.29039	0.700005	2	2	1	2.02119	1		AA	TT	GT	CC	GG	GA	TG	GG	AA	AA	TC	TG	Healthy participant
HV631	Healthy participant	10	47	F		26.7	2.106	87.0358	81	2.39805	-1.03484	2	1	1	1.78817	1		AA	GT	TT	TC	GG	GA	TG	AG	AA	AA	TC	TT	Healthy participant
HV678	Healthy participant	10	49	M		23.5	3.48	101.414	87	3.17602	0.812807	1	2	1	2.25042	1		AA	GT	GT	TC	GG	GA	GG	GG	GA	AA	TT	TG	Healthy participant
HV698	Healthy participant	7	52	M		21.6	3.45	95.943	75	3.40784	0.103616	0	0	1	2.0086	1		AA	GT	TT	CC	AA	GG	GG	GG	AA	AA	TT	GG	Healthy participant
HV405	Healthy participant	12	51	F		21.4	2.241	97.4576	83	2.37546	-0.467502	0	0	1	2.42651	1		AA	GG	GG	CC	GG	GA	TG	GG	AA	AA	TC	TG	Healthy participant
HV440	Healthy participant	13	48	M		23.3	3.4	87.0099	85	3.65346	-0.59198	0	0	1	1.4843	1		AA	GT	GT	TC	GG	GA	GG	GG	AA	AA	TC	GG	Healthy participant
HV461	Healthy participant	11	53	M		21.6	3.6	91.6964	80	3.71534	-0.258875	1	1	1	2.35793	1		AA	GT	TT	CC	GG	AA	GG	GG	GA	AA	CC	TG	Healthy participant
HV478	Healthy participant	14	47	M		26	3.306	95.5635	87	3.16099	0.393384	2	1	1	1.56348	1		AA	GT	GT	CC	GG	AA	TT	AG	GA	GA	TC	GG	Healthy participant
HV934	Healthy participant	11	42	M		24.2	3.6	91.482	75	3.64671	-0.112741	2	2	1	2.3075	1		AA	GT	GT	CC	GG	GG	TG	AA	AA	AA	CC	GG	Healthy participant
HV534	Healthy participant	14	37	M		23.6	3.686	97.0517	97	3.49012	0.508794	0	0	1	2.54283	1		AA	TT	GT	CC	GG	AA	TG	GG	AA	AA	TC	TG	Healthy participant
HV571	Healthy participant	14	43	F		21.3	2.61	96.2606	90	2.73652	-0.398264	0	0	1	1.74036	1		AA	TT	TT	CC	AG	AA	TG	GG	AA	GA	TC	GG	Healthy participant
HV586	Healthy participant	17	48	F		24.2	2.387	100.017	77	2.39191	-0.0171038	0	0	0	1.43297	1		AA	TT	GG	TC	GG	AA	GG	GG	AA	GA	CC	TG	Healthy participant
HV609	Healthy participant	13	44	M		22.2	3.311	84.7545	77	3.61101	-0.723434	0	0	1	1.47422	1		AA	GT	GT	CC	GG	AA	GG	GG	AA	GA	TC	TG	Healthy participant
HV635	Healthy participant	13	68	M		22.6	2.64	99.4842	88	2.68484	-0.131437	2	1	1	1.63949	1		GA	GT	TT	CC	GG	AA	TG	AG	AA	AA	TC	GG	Healthy participant
HV681	Healthy participant	13	49	F		23.8	1.848	88.0608	84	2.1096	-1.04291	0	0	1	2.37475	1		GA	GT	GT	TC	GG	GA	TG	AG	AA	AA	TC	TG	Healthy participant
HV700	Healthy participant	11	45	M		24.5	3.569	97.2027	83	3.40963	0.404886	1	2	1	1.27646	1		AA	TT	GT	CC	AG	GA	TT	AA	AA	AA	TT	GG	Healthy participant
HV406	Healthy participant	11	53	F		18.5	2.1	100.719	100	2.0717	0.110831	0	0	1	1.42813	1		AA	TT	GT	CC	AG	GG	TG	AG	AA	AA	CC	TG	Healthy participant
HV442	Healthy participant	9	55	M		22.8	2.43	75.5858	81	2.95935	-1.47879	0	0	1	2.43457	1		AA	GG	TT	CC	AG	GA	TG	GG	AA	AA	TT	GG	Healthy participant
HV463	Healthy participant	12	48	F		19.4	3.08	121.922	88	2.5733	1.60767	0	0	1	1.46389	1		GG	GG	TT	TC	GG	GA	TG	GG	GA	AA	TC	TG	Healthy participant
HV480	Healthy participant	11	47	M		28.4	3.78	104.903	84	3.33772	1.13626	1	1	1	1.89708	1		AA	TT	GT	CC	AG	GG	TG	GG	AA	AA	TT	GG	Healthy participant
HV508	Healthy participant	11	41	F		21.9	2.184	86.6756	84	2.5034	-1.12314	0	0	1	1.75051	1		GA	GT	TT	CC	AG	GA	TG	AG	AA	GA	TT	GG	Healthy participant
HV540	Healthy participant	10	55	M		22.3	3.444	101.444	82	3.13355	0.819049	0	0	1	2.36549	1		AA	GT	TT	CC	GG	GA	GG	GG	GA	GA	TC	TG	Healthy participant
HV575	Healthy participant	13	35	M		20.8	3.219	80.694	87	3.66202	-1.11095	1	1	1	2.13988	1		GA	GT	TT	CC	GG	AA	GG	GG	GA	GA	TC	GG	Healthy participant
HV589	Healthy participant	17	44	M		26.5	3.219	89.1067	87	3.28264	-0.168819	1	1	1	1.94988	1		GA	GT	GT	TC	GG	GA	TG	GG	AA	GA	CC	GG	Healthy participant
HV610	Healthy participant	9	41	F		21.8	2.268	86.5638	81	2.6614	-1.30447	0	0	1	1.7839	1		GA	GT	TT	CC	AA	GA	TG	AA	GA	GA	CC	TG	Healthy participant
HV637	Healthy participant	11	43	F		23.6	2.511	101.395	93	2.42638	0.297701	0	0	1	2.12385	1		AA	GT	GT	CC	GG	GA	TG	AG	AA	AA	TC	TG	Healthy participant
HV684	Healthy participant	13	41	F		19.8	2.812	105.034	76	2.67327	0.447562	0	0	0	0.934498	1		AA	GT	GG	CC	GG	GA	TT	GG	AA	AA	TC	TT	Healthy participant
HV711	Healthy participant	11	40	M		24.5	3.942	102.427	73	3.49501	1.13857	0	0	1	1.62325	1		AA	GT	GT	TC	AG	GA	GG	GG	GA	GA	TC	TG	Healthy participant
HV407	Healthy participant	9	68	F		24.8	1.968	110.096	82	1.96885	-0.00328137	0	0	1	2.06446	1		AA	GT	GG	CC	AG	GA	GG	GG	GG	AA	TC	TG	Healthy participant
HV444	Healthy participant	10	55	M		25.1	2.808	83.0072	78	3.15521	-0.90976	1	2	0	1.42325	1		AA	TT	GT	CC	AG	GA	GG	GG	AA	AA	TC	TT	Healthy participant
HV465	Healthy participant	14	49	F		25.8	2.133	96.7373	79	2.24862	-0.428728	0	0	0	1.91062	1		AA	TT	GG	CC	GG	AA	TG	AG	AA	AA	TC	TG	Healthy participant
HV482	Healthy participant	10	43	M		27.5	3.159	84.0689	81	3.50879	-0.872698	2	2	1	2.27875	1		AA	TT	GT	CC	AG	GG	GG	GG	GA	AA	TC	GG	Healthy participant
HV513	Healthy participant	12	34	F		23.7	2.697	98.9954	87	2.71739	-0.0682994	1	1	1	1.87274	1		AA	GT	TT	CC	GG	GA	TG	GG	GA	GA	TC	GG	Healthy participant
HV541	Healthy participant	8	58	F		21.6	1.978	95.9887	86	2.01405	-0.142462	0	0	1	1.21219	1		AA	GT	TT	CC	AA	GA	TG	AG	AA	AA	TT	GG	Healthy participant
HV577	Healthy participant	10	41	F		20.7	2.61	93.2234	90	2.842	-0.714653	0	0	0	0.69897	1		GA	GT	TT	CC	AG	GG	GG	GG	GA	GA	TC	GG	Healthy participant
HV590	Healthy participant	14	54	F		18.8	1.694	75.8522	77	2.26644	-2.10689	1	2	1	1.50515	1		GA	GT	GT	CC	GG	GA	TG	GG	AA	AA	TC	GG	Healthy participant
HV612	Healthy participant	12	47	F		19.3	2.79	113.461	93	2.46747	1.08004	0	0	1	1.36736	1		AA	TT	GT	TC	GG	GA	GG	GG	GA	AA	TC	TG	Healthy participant
HV639	Healthy participant	12	50	M		31.8	2.8	76.261	80	3.41468	-1.52153	2	2	0	1.49554	1		GA	GT	GT	TC	AG	GA	GG	GG	AA	AA	TT	GG	Healthy participant
HV685	Healthy participant	10	36	F		21.5	2.43	89.8809	81	2.64685	-0.741348	0	0	1	2.35411	1		AA	GT	TT	TC	GG	GA	TT	AA	AA	AA	TT	TG	Healthy participant
HV714	Healthy participant	11	45	F		19.1	2.19	84.4789	73	2.62462	-1.4304	0	0	1	2.23805	1		GA	GT	GT	CC	AG	GA	GG	GG	AA	AA	TC	TG	Healthy participant
HV410	Healthy participant	10	55	F		22.1	2.8	121.013	80	2.36558	1.45035	0	0	0	1.7185	1		AA	GG	GT	CC	GG	GA	TG	AA	GA	AA	CC	GG	Healthy participant
HV446	Healthy participant	15	37	M		21	4.002	99.0295	87	3.74934	0.610896	0	0	1	1.44404	1		GA	GG	GG	TC	GG	AA	GG	GG	AA	GA	TT	GG	Healthy participant
HV466	Healthy participant	14	43	F		20.9	3.4	123.762	85	2.79934	1.79843	0	0	1	1.86806	1		AA	TT	TT	TC	GG	AA	GG	GG	GA	AA	CC	GG	Healthy participant
HV484	Healthy participant	12	43	F		27.8	2.436	94.6372	87	2.51739	-0.27806	0	0	1	1.76716	1		AA	GT	GT	CC	AG	GG	TG	AG	AA	GA	CC	GG	Healthy participant
HV514	Healthy participant	13	39	F		24.8	2.378	93.7857	82	2.37578	0.00819056	2	1	0	2.70927	1		AA	GG	GT	CC	GG	GA	GG	GG	AA	GA	CC	GG	Healthy participant
HV549	Healthy participant	12	35	F		22.8	2.43	88.7837	90	2.68766	-0.875141	0	0	1	2.62531	1		GA	GT	TT	CC	AG	GG	TG	AG	GA	GG	CC	GG	Healthy participant
HV578	Healthy participant	13	41	F		22.2	1.92	74.0856	80	2.53814	-2.17592	0	0	1	2.14301	1		GA	GG	GT	CC	AG	AA	TG	GG	GA	AA	CC	GG	Healthy participant
HV592	Healthy participant	16	58	F		18.7	2.4	111.805	80	2.20435	0.698279	0	0	1	1.6637	1		GA	GT	GT	TT	GG	AA	TG	GG	AA	AA	TC	TG	Healthy participant
HV613	Healthy participant	10	47	F		21.7	2.08	84.6433	80	2.48426	-1.38975	0	0	1	2.14922	1		AA	GT	GG	CC	GG	GA	GG	AG	GA	AA	TT	GG	Healthy participant
HV651	Healthy participant	11	59	M		19.7	3.078	92.8033	81	3.16632	-0.226874	0	0	1	1.30963	1		AA	GT	TT	CC	AG	GA	TT	GG	AA	AA	TC	TG	Healthy participant
HV686	Healthy participant	9	40	F		21.7	2.236	84.6219	86	2.57714	-1.17327	0	0	1	1.59329	1		GA	GT	TT	CC	AA	GG	TG	AG	GA	AA	CC	GG	Healthy participant
HV715	Healthy participant	9	56	M		20.9	3.034	91.1014	82	3.19562	-0.416366	1	2	1	2.58883	1		AA	TT	GT	CC	AA	GA	GG	AG	GA	GA	TC	TG	Healthy participant
HV411	Healthy participant	17	47	M		21.3	3.393	90.2719	87	3.49179	-0.242613	2	2	0	2.31387	1		GA	GT	GG	CC	GG	AA	TG	GG	AA	AA	CC	GG	Healthy participant
HV448	Healthy participant	12	51	F		26	2.08	91.8957	80	2.28427	-0.741389	0	0	1	1.70157	1		AA	TT	GT	CC	GG	AA	GG	AG	GA	AA	TC	GG	Healthy participant
HV468	Healthy participant	11	36	F		18.6	2.268	82.2721	84	2.82219	-1.80209	0	0	1	2.44716	1		AA	GT	GT	CC	AG	GA	TG	AG	AA	AA	CC	TG	Healthy participant
HV515	Healthy participant	12	39	F		24.3	2.56	101.293	80	2.52583	0.118654	0	0	1	0.963788	1		AA	TT	TT	CC	GG	GA	GG	GG	AA	GA	TC	TG	Healthy participant
HV552	Healthy participant	11	60	F		22.4	2.184	103.228	78	2.21201	-0.0998711	2	1	1	1.40824	1		AA	GT	GT	TC	AG	GA	TG	AG	AA	AA	TT	GG	Healthy participant
HV582	Healthy participant	13	39	F		20.4	2.604	100.126	93	2.70102	-0.316808	2	1	1	2.22789	1		GA	GT	GT	CC	GG	AA	TG	AA	AA	AA	TC	GG	Healthy participant
HV593	Healthy participant	13	49	F		23.2	2.988	121.674	83	2.48535	1.64182	2	1	1	1.37291	1		AA	TT	TT	CC	GG	AA	TG	GG	GA	AA	CC	TG	Healthy participant
HV619	Healthy participant	14	41	M		23.9	3.44	84.1085	86	3.76402	-0.761972	1	1	1	2.1271	1		AA	TT	GT	TC	GG	AA	TT	GG	GA	AA	TT	TG	Healthy participant
HV662	Healthy participant	15	48	F		16.9	2.656	112.416	83	2.39465	0.898948	0	0	1	1.58883	1		GA	GT	GG	CC	AG	GA	TG	GG	AA	GG	TC	TG	Healthy participant
HV687	Healthy participant	11	36	F		25.1	2.592	91.2793	81	2.89751	-0.956743	0	0	0	1.50515	1		GA	GT	GT	CC	AA	GA	TT	AA	GA	GA	TC	GG	Healthy participant
HV721	Healthy participant	15	57	M		24.7	3.78	110.938	84	3.13874	1.67507	0	0	0	2.47422	1		AA	GT	GG	CC	GG	AA	GG	GG	AA	GA	TC	GG	Healthy participant
HV747	Healthy participant	15	66	M		24.1	2.296	71.5886	82	3.12537	-2.10279	0	0	1	1.99826	1		AA	GT	GG	TC	GG	AA	GG	GG	AA	AA	CC	TG	Healthy participant
HV772	Healthy participant	13	49	M		24.5	3.57	92.3645	85	3.65016	-0.186486	2	2	1	1.58546	1		GA	GT	GG	CC	GG	AA	TG	AG	AA	AA	TC	TT	Healthy participant
HV808	Healthy participant	13	53	M		20.6	3.608	97.6987	88	3.45609	0.366531	0	0	1	2.13988	1		AA	GT	GG	CC	GG	GA	GG	AG	AA	GA	TC	GG	Healthy participant
HV874	Healthy participant	19	42	M		22.5	3.698	93.5951	86	3.66698	0.074468	2	2	1	2.44716	1		AA	TT	GG	TC	GG	AA	TT	GG	AA	GG	TT	GG	Healthy participant
HV907	Healthy participant	15	41	F		21.9	2.912	114.353	91	2.50051	1.40287	0	0	1	1.10037	1		AA	TT	GT	TT	GG	GA	TG	AG	AA	GA	TC	TG	Healthy participant
HV965	Healthy participant	14	52	M		22.8	3.975	108.05	75	3.46488	1.23312	2	2	1	1.59218	1		GA	GT	GG	CC	AG	GA	TG	GG	AA	AA	TC	GG	Healthy participant
HV991	Healthy participant	17	57	F		23.4	2.175	101.345	87	2.22	-0.162069	0	0	1	1.56348	1		AA	TT	GT	TC	GG	AA	TT	GG	AA	AA	TC	GG	Healthy participant
HV1028	Healthy participant	13	55	M		26	2.88	86.7121	80	3.12635	-0.651432	1	2	1	1.80072	1		GA	GT	GT	CC	GG	AA	GG	GG	AA	AA	TC	TG	Healthy participant
HV1067	Healthy participant	14	60	F		25.2	2.324	113.918	83	2.08407	0.895511	0	0	1	1.02938	1		AA	GT	GT	TC	GG	GA	GG	GG	AA	AA	CC	GG	Healthy participant
HV1099	Healthy participant	14	35	M		25.8	2.508	67.5165	76	3.36339	-2.33551	0	0	1	1.4133	1		AA	TT	GT	CC	AG	GA	TG	AG	AA	GA	CC	GG	Healthy participant
HV727	Healthy participant	10	37	F		18.3	2.47	89.001	95	2.68876	-0.731058	0	0	0	1.13988	1		AA	GT	TT	CC	GG	GA	TG	AA	AA	AA	TC	GG	Healthy participant
HV749	Healthy participant	13	44	M		27.2	2.838	78.0913	86	3.41373	-1.46851	2	2	1	2.4624	1		AA	TT	GG	TC	GG	GG	GG	AG	AA	AA	TC	GG	Healthy participant
HV773	Healthy participant	14	61	M		26.6	2.765	90.4042	79	2.95234	-0.512106	0	0	1	2.39445	1		AA	GT	GT	TC	GG	AA	GG	GG	AA	AA	TC	GG	Healthy participant
HV811	Healthy participant	15	49	F		21.6	2.945	119.974	95	2.42449	1.74073	0	0	0	0.80618	1		GA	GT	GT	CC	GG	AA	TT	AG	AA	GA	TT	GG	Healthy participant
HV845	Healthy participant	13	41	M		21.9	3.432	84.712	78	3.73108	-0.70953	0	0	1	1.89818	1		AA	TT	TT	TT	GG	GA	TG	AG	AA	AA	TC	TG	Healthy participant
HV879	Healthy participant	12	49	M		24.3	3.23	83.7258	85	3.56761	-0.803643	0	0	0	0.939519	1		AA	GT	GT	CC	AG	GG	GG	GG	AA	GA	CC	GG	Healthy participant
HV910	Healthy participant	8	35	M		20.1	3.315	81.6589	85	3.7502	-1.06569	1	2	1	1.87332	1		AA	GT	TT	CC	AG	GA	GG	GG	AA	AA	TT	TG	Healthy participant
HV973	Healthy participant	14	54	F		20.2	2.208	101.551	92	2.1781	0.110863	0	0	1	1.35411	1		AA	GT	GT	TC	GG	GA	TG	AG	AA	AA	CC	GG	Healthy participant
HV997	Healthy participant	14	45	F		22.1	2.162	97.3968	94	2.18759	-0.0992273	0	0	1	1.6149	1		AA	TT	GT	CC	GG	AA	GG	GG	AA	GA	TC	TG	Healthy participant
HV1029	Healthy participant	10	63	M		23	2.46	83.5897	82	2.87569	-1.15792	1	2	1	1.0569	1		AA	TT	GT	CC	AG	GG	GG	AG	GA	AA	CC	GG	Healthy participant
HV1070	Healthy participant	13	41	F		18.8	2.52	97.6486	84	2.53233	-0.0422624	0	0	1	1.52114	1		GA	GG	TT	TC	AG	GA	TG	GG	AA	AA	CC	GG	Healthy participant
HV1118	Healthy participant	13	36	F		22.4	2.465	94.7975	85	2.60155	-0.473318	1	2	0	1.29447	1		AA	GT	TT	CC	GG	AA	TG	GG	AA	AA	CC	TG	Healthy participant
HV728	Healthy participant	14	56	F		29.5	1.64	81.5578	82	1.96924	-1.36655	0	0	1	1.91593	1		AA	GT	GG	CC	GG	AA	TT	AG	AA	AA	TC	TG	Healthy participant
HV750	Healthy participant	13	54	F		24.3	2.064	99.167	86	2.00614	0.232518	0	0	1	1.32838	1		AA	GT	GT	CC	GG	AA	TG	GG	AA	AA	TC	TG	Healthy participant
HV776	Healthy participant	10	39	M		24.1	3.888	92.0854	81	3.98305	-0.213699	2	2	1	2.45332	1		AA	TT	GT	CC	GG	GA	GG	AG	GA	AA	CC	TT	Healthy participant
HV812	Healthy participant	10	44	F		36	2.436	102.864	87	2.39072	0.161018	0	0	1	1.64246	1		AA	TT	TT	CC	GG	AA	GG	AA	GG	GA	TC	GG	Healthy participant
HV847	Healthy participant	11	60	M		25.5	3.12	87.3239	80	3.38952	-0.644203	1	2	1	1.37658	1		AA	GT	GT	CC	GG	AA	TG	AG	GA	AA	TT	GG	Healthy participant
HV881	Healthy participant	12	61	M		30.1	2.408	77.3096	86	2.95923	-1.50334	1	2	1	2.3784	1		AA	GT	GT	CC	GG	GA	TG	AG	AA	AA	CC	TG	Healthy participant
HV919	Healthy participant	13	65	F		19.3	1.771	89.7398	77	2.13533	-1.34339	0	0	1	1.51587	1		AA	GT	GT	CC	GG	AA	TT	GG	GA	AA	TC	TG	Healthy participant
HV975	Healthy participant	12	52	F		21.3	2.38	101.036	85	2.40572	-0.0874015	0	0	1	0.991226	1		AA	GT	TT	CC	GG	GA	GG	GG	AA	GA	TC	GG	Healthy participant
HV1000	Healthy participant	12	41	F		20.6	2.94	106.586	84	2.74803	0.601352	0	0	1	2.36173	1		AA	GT	GT	CC	GG	AA	TG	GG	AA	AA	TC	TT	Healthy participant
HV1034	Healthy participant	14	44	M		23	3.57	89.7252	85	3.61901	-0.11793	0	0	0	0.69897	1		AA	TT	GG	CC	AG	GA	TG	GG	GA	GA	CC	TG	Healthy participant
HV1071	Healthy participant	10	41	F		20.1	2.16	86.9016	80	2.49475	-1.18215	0	0	1	2.28556	1		AA	GG	TT	CC	GG	GA	GG	AG	AA	GA	CC	TG	Healthy participant
HV1120	Healthy participant	10	38	F		22.6	2.666	99.3158	86	2.72499	-0.191877	0	0	1	1.24055	1		GA	GT	TT	CC	AG	GA	TG	GG	AA	AA	TT	TG	Healthy participant
HV730	Healthy participant	12	52	M		22.8	2.838	79.9691	86	3.38515	-1.3538	0	0	1	2.35218	1		AA	TT	TT	CC	GG	GA	TT	AG	GA	AA	TC	GG	Healthy participant
HV754	Healthy participant	10	44	M		25.6	3.157	90.1917	77	3.23697	-0.215125	0	0	0	2.03743	1		AA	GT	GT	TC	AG	GA	TG	AG	GA	GA	TC	TT	Healthy participant
HV777	Healthy participant	15	53	M		22.2	3.57	105.727	85	3.07168	1.3528	0	0	1	1.25042	1		AA	TT	GT	TT	GG	GA	TG	GG	GA	AA	TC	GG	Healthy participant
HV815	Healthy participant	11	55	F		23.7	2.15	103.113	86	2.04078	0.428353	0	0	1	1.28556	1		AA	TT	GT	CC	GG	AA	TG	AG	GA	AA	TC	TT	Healthy participant
HV856	Healthy participant	12	51	F		25.8	1.909	77.0604	83	2.50692	-2.0148	2	2	1	1.83187	1		GA	GG	TT	CC	GG	AA	GG	GG	AA	AA	TC	GG	Healthy participant
HV883	Healthy participant	10	52	M		25	2.542	81.7635	82	2.81419	-0.810115	1	2	1	1.72997	1		AA	GT	TT	TC	AG	AA	GG	GG	AA	AA	TT	TG	Healthy participant
HV947	Healthy participant	11	35	F		20.1	1.971	73.2708	73	2.7246	-2.58407	0	0	1	2.4456	1		AA	GT	GG	CC	GG	GA	GG	AG	AA	AA	TC	TG	Healthy participant
HV977	Healthy participant	14	38	F		18.2	2.574	93.2234	99	2.82306	-0.788004	0	0	1	1.23045	1		AA	GT	GG	CC	GG	AA	TG	AG	AA	AA	TC	GG	Healthy participant
HV1005	Healthy participant	10	51	F		23.3	2.112	97.629	88	2.12466	-0.0489185	0	0	1	1.19312	1		AA	GT	TT	CC	AA	AA	GG	GG	AA	GA	TT	GG	Healthy participant
HV1055	Healthy participant	13	50	F		27.9	2.538	103.238	94	2.44077	0.327117	0	0	1	1.50515	1		AA	TT	GT	CC	AG	GA	TG	GG	AA	AA	TC	GG	Healthy participant
HV1073	Healthy participant	15	38	F		23.5	2.816	109.555	88	2.50415	1.08667	0	0	1	1.78319	1		AA	TT	GT	CC	GG	AA	GG	GG	AA	AA	CC	GG	Healthy participant
HV1129	Healthy participant	8	61	M		18.7	2.592	84.0445	81	2.94889	-0.976746	0	0	1	1.3483	1		AA	GT	TT	CC	AG	GA	GG	GG	AA	AA	TT	TG	Healthy participant
HV731	Healthy participant	12	58	F		25.5	2.175	99.8276	87	2.27121	-0.338055	0	0	1	1.92324	1		AA	TT	GT	CC	AG	AA	GG	AG	AA	AA	TC	GG	Healthy participant
HV757	Healthy participant	12	36	M		28.2	2.627	69.9301	71	3.38227	-2.03726	0	0	1	1.88081	1		GA	GT	GG	CC	AG	AA	TG	AG	GA	AA	TC	TG	Healthy participant
HV788	Healthy participant	13	47	F		21	3.045	115.491	87	2.6348	1.28315	0	0	1	2.58206	1		GA	GT	TT	TC	GG	GA	TT	GG	AA	AA	TC	TT	Healthy participant
HV819	Healthy participant	16	53	M		24.9	3.57	91.5285	85	3.72322	-0.343161	1	1	1	2.52114	1		AA	TT	GG	CC	GG	AA	GG	GG	GA	GG	CC	TG	Healthy participant
HV861	Healthy participant	10	41	F		19.4	2.175	79.006	87	2.83589	-2.07923	2	1	0	1.87852	1		GA	GG	TT	CC	AG	GA	TG	GG	GA	AA	TC	GG	Healthy participant
HV886	Healthy participant	15	35	M		23.8	4.128	98.986	86	3.86936	0.613842	1	1	1	2.4014	1		AA	TT	GG	TC	AG	AA	GG	GG	AA	GA	TC	TG	Healthy participant
HV948	Healthy participant	11	49	F		20.8	1.944	80.7343	81	2.34529	-1.44744	0	0	1	1.70329	1		AA	TT	GG	CC	AG	GA	TG	AG	GA	AA	TT	GG	Healthy participant
HV978	Healthy participant	15	41	F		18.2	2.457	94.2472	91	2.65547	-0.653796	0	0	1	3.14613	1		AA	TT	GG	CC	GG	AA	TG	GG	GA	AA	TC	GG	Healthy participant
HV1008	Healthy participant	14	46	F		28.9	1.932	79.7649	84	2.34936	-1.52832	0	0	1	2.33041	1		AA	TT	GT	CC	AG	AA	TT	AG	AA	AA	CC	TG	Healthy participant
HV1057	Healthy participant	16	41	F		20.6	2.94	115.589	84	2.57893	1.19648	0	0	1	0.69897	1		GA	GT	GT	TC	GG	AA	TG	AG	AA	AA	CC	GG	Healthy participant
HV1074	Healthy participant	12	62	F		21.4	2.494	131.11	86	1.9857	1.94753	0	0	0	2.56703	1		GA	GT	GT	CC	GG	AA	TG	GG	GG	AA	TC	TG	Healthy participant
HV1135	Healthy participant	14	61	M		21.7	2.652	81.8537	78	3.0286	-1.00355	2	2	0	2.39094	1		AA	TT	GT	TC	AG	GA	GG	GG	AA	AA	CC	GG	Healthy participant
HV740	Healthy participant	12	40	M		22.8	4.116	100.727	84	3.79264	0.759022	1	1	0	0.857332	1		AA	TT	GT	CC	AG	AA	TG	AG	AA	AA	TT	GG	Healthy participant
HV760	Healthy participant	14	45	M		24	3.108	83.7838	84	3.40575	-0.757286	2	2	0	1.96942	1		AA	TT	GT	CC	AG	AA	GG	GG	AA	GA	CC	TG	Healthy participant
HV790	Healthy participant	14	48	F		21.1	2.407	104.721	83	2.25909	0.541773	0	0	1	2.07188	1		AA	TT	GT	CC	GG	AA	TG	GG	AA	AA	TT	GG	Healthy participant
HV831	Healthy participant	9	53	F		24.3	2.494	114.584	86	2.18422	1.1354	0	0	1	1.91328	1		AA	GG	TT	CC	GG	AA	TT	AA	GA	AA	TC	TG	Healthy participant
HV862	Healthy participant	12	55	F		21.8	1.804	80.3141	82	2.27845	-1.71881	0	0	1	2.50651	1		AA	TT	GT	CC	AG	AA	GG	GG	AA	AA	CC	TT	Healthy participant
HV896	Healthy participant	14	45	F		26.4	2.064	87.756	86	2.35317	-1.05591	1	1	1	1.61278	1		AA	GT	GT	TC	AG	AA	TG	GG	AA	AA	TC	GG	Healthy participant
HV949	Healthy participant	9	47	F		20.8	2.52	100.144	90	2.50392	0.053769	0	0	1	2.38917	1		GA	GG	TT	CC	AG	AA	TG	AG	GG	GA	TC	TG	Healthy participant
HV979	Healthy participant	17	50	F		20.4	1.998	86.192	74	2.31579	-1.15005	2	2	1	0.90309	1		AA	TT	GG	CC	GG	GA	TT	AG	AA	GA	CC	GG	Healthy participant
HV1011	Healthy participant	14	48	F		19.3	2.852	107.106	92	2.78992	0.184968	1	1	1	1.63448	1		AA	TT	GT	CC	GG	AA	TG	AG	AA	AA	CC	TG	Healthy participant
HV1059	Healthy participant	13	37	F		21.9	2.85	110.241	95	2.59832	0.853378	0	0	1	1.7839	1		GG	GG	GT	CC	AG	AA	TG	GG	GG	AA	CC	GG	Healthy participant
HV1079	Healthy participant	15	51	F		20.3	1.968	81.9941	82	2.47376	-1.71936	0	0	1	2.82086	1		GA	GG	GG	CC	GG	AA	TG	GG	AA	AA	CC	TG	Healthy participant
HV1136	Healthy participant	12	57	M		22.6	2.706	86.9621	82	2.91325	-0.583255	2	2	1	1.78675	1		AA	GG	GT	TT	GG	GA	TG	AG	AA	AA	TC	TG	Healthy participant
HV741	Healthy participant	14	58	M		21.1	2.844	86.4518	79	3.0546	-0.562994	1	2	1	2.4133	1		AA	TT	GT	CC	AG	AA	TG	AG	AA	GA	CC	TG	Healthy participant
HV763	Healthy participant	10	58	M		22	2.607	86.1155	79	2.84294	-0.677674	2	2	1	2.47422	1		GA	GT	TT	CC	GG	GA	GG	GG	GA	AA	TT	GG	Healthy participant
HV799	Healthy participant	16	59	M		19.5	2.822	90.1365	83	2.93761	-0.320085	2	2	1	1.41996	1		GA	GT	GG	CC	GG	GA	TT	AG	AA	AA	CC	GG	Healthy participant
HV839	Healthy participant	14	67	M		25.5	2.1	68.0934	75	3.01425	-2.39505	0	0	1	1.62531	1		AA	TT	GG	TC	GG	AA	GG	GG	AA	AA	TT	TG	Healthy participant
HV867	Healthy participant	13	58	M		20.8	2.964	90.9091	78	3.1149	-0.395591	0	0	1	1.75128	1		AA	GT	GT	CC	GG	AA	TG	AG	AA	GA	TC	TG	Healthy participant
HV902	Healthy participant	14	45	F		21.6	2.835	113.563	81	2.44499	1.32878	0	0	1	2.39445	1		AA	TT	GT	CC	GG	AA	TG	AG	AA	AA	TC	GG	Healthy participant
HV950	Healthy participant	11	45	F		20.5	2.38	99.3789	85	2.38083	-0.00295567	0	0	1	1.65514	1		AA	TT	GT	CC	GG	GA	GG	GG	GA	GA	TT	TG	Healthy participant
HV982	Healthy participant	13	43	F		19.8	2.72	101.534	85	2.68024	0.126923	0	0	1	1.49276	1		AA	GT	GT	CC	GG	GA	TT	AG	AA	AA	TC	GG	Healthy participant
HV1018	Healthy participant	7	48	M		22.8	3.116	86.2453	82	3.31623	-0.515213	1	2	1	1.66464	1		GA	GT	GT	CC	AA	GG	TG	AG	GA	AA	TC	TT	Healthy participant
HV1064	Healthy participant	12	51	M		25.1	2.92	86.3301	73	3.10088	-0.490781	0	0	1	2.5977	1		GA	GT	GT	TC	AG	GG	GG	GG	AA	AA	TC	GG	Healthy participant
HV1081	Healthy participant	12	50	F		21.1	2.666	113.35	86	2.39152	0.935092	1	2	1	2.31597	1		AA	GT	GG	TC	AG	GA	GG	GG	AA	GA	TT	TG	Healthy participant
HV1138	Healthy participant	9	42	F		18.3	2.016	83.0427	84	2.34448	-1.22773	0	0	1	1.98811	1		AA	TT	GT	CC	AA	GG	GG	GG	GA	AA	CC	TG	Healthy participant
HV743	Healthy participant	12	47	F		19.5	2.001	82.291	87	2.42017	-1.4811	0	0	0	1.76118	1		AA	GT	GG	TC	GG	AA	GG	AG	GG	GA	TT	GG	Healthy participant
HV770	Healthy participant	12	41	M		18.8	3.366	83.6459	99	3.65341	-0.696334	0	0	1	1.11727	1		AA	TT	TT	CC	GG	AA	GG	GG	AA	AA	TC	TG	Healthy participant
HV802	Healthy participant	10	52	F		24.7	2.184	91.9348	84	2.42745	-0.828462	0	0	1	1.74896	1		GG	GG	TT	TC	AG	GG	GG	GG	GA	AA	CC	TG	Healthy participant
HV840	Healthy participant	10	48	F		21.3	2.025	80.6842	81	2.49164	-1.59588	2	2	1	1.18752	1		AA	TT	GT	CC	GG	AA	TG	AA	GA	AA	TT	TG	Healthy participant
HV868	Healthy participant	11	51	M		27.4	2.805	81.5186	85	3.17755	-0.986439	1	1	1	2.32634	1		AA	GT	TT	CC	AG	GG	TG	AG	AA	GG	TC	GG	Healthy participant
HV905	Healthy participant	13	57	F		23.4	2.295	104.157	85	2.26389	0.109463	0	0	1	2.68305	1		AA	TT	GT	CC	GG	GA	TG	GG	AA	GA	TT	TG	Healthy participant
HV957	Healthy participant	11	53	M		25.5	3.315	94.06	85	3.27224	0.108975	1	2	1	1.90091	1		GA	GT	TT	CC	AG	AA	GG	GG	GA	AA	TC	GG	Healthy participant
HV988	Healthy participant	10	58	F		23.6	1.764	92.4784	84	1.9774	-0.86792	0	0	1	1.60638	1		AA	TT	GT	CC	AA	GA	TG	AG	AA	GA	TT	TG	Healthy participant
HV1026	Healthy participant	14	57	M		26.6	3.145	97.8474	85	3.07449	0.188018	1	2	1	1.84942	1		AA	GT	GT	CC	AG	AA	TG	GG	AA	GA	CC	TG	Healthy participant
HV1066	Healthy participant	12	56	M		28.6	2.541	88.1595	77	2.75431	-0.637576	1	1	1	2.31806	1		AA	GT	TT	TC	GG	GA	TG	GG	AA	AA	TT	GG	Healthy participant
HV1088	Healthy participant	18	50	M		18.9	3.735	95.9693	83	3.72644	0.0194053	2	2	1	2.1038	1		GA	GT	GG	CC	GG	AA	GG	GG	AA	GG	CC	GG	Healthy participant
HV1140	Healthy participant	11	44	M		26.1	3.572	93.7598	76	3.55126	0.0508459	2	2	1	2.86864	1		AA	TT	TT	CC	AG	GA	GG	GG	AA	AA	CC	TG	Healthy participant
HV1164	Healthy participant	13	46	M		21.1	3.344	92.3211	88	3.39442	-0.127996	0	0	1	2.12385	1		GG	GG	GT	TC	AG	GA	GG	GG	AA	AA	TC	GG	Healthy participant
HV1184	Healthy participant	8	51	F		24.2	1.896	82.5083	79	2.30558	-1.48884	0	0	1	1.47712	1		GG	GG	TT	CC	AG	GG	TT	AA	AA	AA	TT	TG	Healthy participant
HV1206	Healthy participant	14	52	F		29.9	1.914	89.2438	87	2.11067	-0.769072	0	0	1	3.1038	1		GA	GT	GG	CC	AA	AA	GG	GG	AA	GA	CC	TG	Healthy participant
HV1267	Healthy participant	8	60	F		23.6	1.56	75.8581	78	2.18666	-2.33848	0	0	0	1.82347	1		AA	GG	TT	CC	AG	GA	GG	GG	GA	GA	TT	GG	Healthy participant
HV1302	Healthy participant	10	55	F		20.3	2.214	100.53	82	2.216	-0.00726707	0	0	1	1.21748	1		AA	GT	TT	CC	AG	GA	GG	GG	GA	GG	TT	GG	Healthy participant
HV1328	Healthy participant	13	49	M		23.9	3.28	89.1988	80	3.43591	-0.385352	2	2	1	2.33445	1		AA	GT	GT	CC	GG	GA	GG	GG	AA	GA	TC	GG	Healthy participant
HV1339	Healthy participant	8	45	M		23.8	3.154	83.875	83	3.5308	-0.924403	0	0	1	2.08991	1		AA	TT	TT	CC	AA	GG	TG	AG	GA	AA	CC	TG	Healthy participant
HV1374	Healthy participant	12	60	M		22	3.116	100.82	82	2.91906	0.54658	2	2	1	2.43616	1		AA	GT	TT	TT	GG	AA	TG	AA	AA	AA	TC	TG	Healthy participant
HV1394	Healthy participant	13	30	F		18.4	2.457	87.4317	91	2.73286	-0.958784	0	0	1	2.29667	1		AA	TT	GT	CC	AG	AA	TT	GG	GA	AA	TC	TG	Healthy participant
HV1417	Healthy participant	10	54	F		26.1	2.132	91.8504	82	2.45322	-1.07529	0	0	1	2.26951	1		GG	GG	TT	CC	AG	GA	GG	AG	GA	GA	TC	GG	Healthy participant
HV1451	Healthy participant	12	34	F		18.9	2.581	98.5894	89	2.59158	-0.0371434	0	0	1	2.15534	1		AA	TT	GT	CC	AG	GA	GG	GG	AA	GA	TC	TG	Healthy participant
HV1141	Healthy participant	14	49	M		26.7	2.528	79.3047	79	2.87653	-1.02894	1	2	0	1.59988	1		AA	GT	GT	CC	GG	AA	TG	GG	AA	AA	TC	GG	Healthy participant
HV1167	Healthy participant	11	44	M		24	3.871	98.7042	79	3.67528	0.463709	2	1	1	1.40654	1		AA	GT	TT	CC	GG	GA	GG	GG	GA	AA	CC	GG	Healthy participant
HV1188	Healthy participant	11	46	F		19	2.349	92.8649	87	2.60794	-0.846016	0	0	1	1.3962	1		AA	TT	TT	CC	AG	AA	TG	GG	AA	AA	TT	TG	Healthy participant
HV1213	Healthy participant	12	55	M		23.9	2.958	87.7511	87	3.08687	-0.345126	1	2	1	2.8848	1		GA	GT	GG	TC	GG	GG	TG	AG	GA	AA	TT	GG	Healthy participant
HV1306	Healthy participant	11	59	F		18.7	1.716	85.1277	78	2.0465	-1.30168	0	0	1	2.13033	1		GA	GG	GG	CC	GG	GA	TT	AA	GA	AA	TT	GG	Healthy participant
HV1329	Healthy participant	7	50	M		25.8	4.048	103.466	88	3.62367	0.989764	1	2	1	2.32222	1		AA	GG	TT	CC	AG	GA	GG	GG	AA	AA	TC	TT	Healthy participant
HV1342	Healthy participant	14	48	M		22	2.772	85.5223	84	2.98764	-0.615886	1	1	1	1.71012	1		GA	GT	GG	CC	AG	GA	TG	GG	GA	GA	TC	GG	Healthy participant
HV1377	Healthy participant	14	52	F		20.1	2.295	96.6468	85	2.41114	-0.395489	0	0	1	2.34635	1		AA	GT	GT	CC	GG	GA	TG	GG	AA	GA	TC	GG	Healthy participant
HV1398	Healthy participant	10	40	F		22.6	1.872	74.213	78	2.52451	-2.32853	2	1	1	1.44871	1		AA	GT	GT	CC	AA	GG	GG	GG	AA	AA	CC	GG	Healthy participant
HV1419	Healthy participant	15	58	F		25.3	1.785	85.8779	85	2.14595	-1.36278	0	0	1	1.7796	1		GG	GG	GG	CC	AG	AA	TT	AA	AA	GG	TC	TG	Healthy participant
HV1454	Healthy participant	16	48	F		28.7	2.688	103.942	84	2.64464	0.136377	0	0	1	2.26482	1		AA	TT	GG	CC	GG	AA	TG	GG	GA	GA	TC	GG	Healthy participant
HV1143	Healthy participant	17	54	F		25.9	1.944	85.5432	72	2.38307	-1.52319	0	0	1	2.86094	1		GA	GT	GG	CC	GG	AA	TG	GG	AA	AA	CC	GG	Healthy participant
HV1171	Healthy participant	15	43	M		23.2	3.116	82.3767	82	3.46145	-0.873644	1	2	0	1.18184	1		AA	GT	GT	TT	GG	AA	TG	GG	AA	AA	TT	GG	Healthy participant
HV1189	Healthy participant	16	43	F		21.2	2.185	90.2749	95	2.38984	-0.741731	0	0	0	1.35603	1		AA	TT	GG	CC	GG	AA	GG	GG	AA	GA	CC	TG	Healthy participant
HV1218	Healthy participant	10	56	F		23.7	2.054	88.8889	79	2.30109	-0.871253	0	0	1	1.74036	1		GA	GT	GT	CC	GG	GG	TG	AG	GA	AA	TC	TG	Healthy participant
HV1274	Healthy participant	14	35	F		19.7	2.232	80.4035	93	2.73387	-1.69399	0	0	1	1.56348	1		AA	TT	GT	CC	GG	AA	TG	GG	GA	GA	TC	TG	Healthy participant
HV1308	Healthy participant	11	59	F		20.4	1.596	76.9823	76	2.13853	-2.06955	0	0	1	1.6637	1		AA	TT	GT	CC	AG	GG	TG	AG	AA	AA	TC	GG	Healthy participant
HV1330	Healthy participant	13	60	F		21.4	1.869	87.9711	89	2.24517	-1.34574	0	0	0	1.38739	1		AA	GT	GG	CC	GG	AA	TG	GG	GA	GA	TT	TG	Healthy participant
HV1343	Healthy participant	12	41	M		31.4	4.233	100.047	83	4.06251	0.371471	2	2	1	2.30103	1		AA	TT	GG	CC	GG	GG	TG	AG	GA	AA	TC	GG	Healthy participant
HV1379	Healthy participant	14	58	M		26.2	2.88	91.8885	80	2.97393	-0.257907	1	2	1	2.16435	1		AA	TT	GT	CC	GG	AA	TG	GG	GA	AA	CC	TG	Healthy participant
HV1408	Healthy participant	13	42	F		21.6	2.407	91.0056	83	2.64262	-0.776507	0	0	1	2.3032	1		AA	GT	TT	TC	GG	AA	TG	AG	AA	AA	TC	GG	Healthy participant
HV1436	Healthy participant	10	51	M		23.8	3.51	106.825	78	3.01795	1.37175	0	0	1	2.14613	1		AA	TT	TT	CC	AG	GA	TG	GG	GA	AA	TT	GG	Healthy participant
HV1455	Healthy participant	11	45	F		24.2	2.952	122.085	82	2.33115	2.19577	0	0	1	1.52634	1		AA	TT	GT	TC	GG	AA	TG	AA	GA	AA	TT	TG	Healthy participant
HV1149	Healthy participant	11	32	M		21.7	4.05	95.2337	81	4.07475	-0.056954	2	1	1	2.16137	1		AA	TT	GT	CC	GG	GA	GG	GG	GA	AA	TC	TG	Healthy participant
HV1172	Healthy participant	15	62	M		26.5	2.871	95.1345	87	2.81886	0.148718	0	0	1	1.05308	1		AA	GT	GG	TC	AG	AA	TT	AA	AA	AA	CC	GG	Healthy participant
HV1190	Healthy participant	18	51	F		23.8	1.87	74.4663	85	2.44627	-1.98924	0	0	1	2.79727	1		GA	GT	GT	TC	GG	AA	TT	GG	AA	AA	CC	GG	Healthy participant
HV1221	Healthy participant	12	48	M		24.4	2.72	72.4327	80	3.45772	-1.82055	1	1	1	1.29885	1		AA	TT	TT	CC	GG	GG	TT	AG	AA	AA	TC	GG	Healthy participant
HV1276	Healthy participant	13	60	M		24.3	3.68	109.792	80	3.20731	1.194	1	2	0	1.19033	1		AA	TT	GG	TC	AG	AA	GG	GG	GA	AA	TT	GG	Healthy participant
HV1310	Healthy participant	12	56	F		17	2.112	96.348	88	2.21791	-0.384734	0	0	0	1.55871	1		AA	TT	GT	CC	GG	GA	TG	GG	GA	AA	TT	GG	Healthy participant
HV1333	Healthy participant	10	39	F		20.9	2.175	81.7844	75	2.69199	-1.72604	1	1	1	1.74194	1		AA	GT	GT	CC	AG	AA	GG	GG	AA	AA	TC	TT	Healthy participant
HV1346	Healthy participant	12	32	F		20.4	2.784	97.3236	96	2.9278	-0.456158	1	1	1	1.91434	1		AA	GT	GG	CC	AG	AA	TG	AG	AA	AA	TC	TG	Healthy participant
HV1380	Healthy participant	13	54	F		20.9	1.806	79.8439	86	2.28219	-1.73041	2	1	1	1.88874	1		AA	TT	GT	CC	GG	GA	GG	GG	GA	GA	CC	TG	Healthy participant
HV1409	Healthy participant	13	49	F		21.4	2.314	92.7868	89	2.50206	-0.628451	0	0	1	1.80003	1		AA	GG	GT	TC	GG	GA	TG	AG	AA	GA	TC	GG	Healthy participant
HV1438	Healthy participant	13	60	M		22.2	3.003	86.0783	77	3.32336	-0.780974	2	2	1	1.6561	1		AA	TT	GT	TC	AG	AA	GG	AG	AA	AA	CC	TG	Healthy participant
HV1458	Healthy participant	12	40	F		24.4	2.352	86.7794	84	2.64509	-0.979548	0	0	1	1.93601	1		AA	GT	TT	TC	GG	GA	GG	GG	GA	AA	CC	GG	Healthy participant
HV1151	Healthy participant	13	58	M		22.5	2.688	89.8562	84	2.82931	-0.407845	0	0	0	1.07188	1		GA	GT	TT	CC	AG	AA	TT	AG	AA	GA	TC	TG	Healthy participant
HV1177	Healthy participant	12	42	M		23.4	3.432	96.8551	88	3.1842	0.684981	0	0	1	1.44248	1		AA	TT	TT	CC	AG	GA	TT	GG	AA	AA	TT	GG	Healthy participant
HV1193	Healthy participant	12	47	M		19.6	2.8	77.6053	80	3.3225	-1.34849	0	0	1	2.96614	1		AA	GT	GT	CC	AG	AA	GG	GG	GA	GA	TC	GG	Healthy participant
HV1222	Healthy participant	13	46	F		20.5	1.848	76.1096	77	2.49404	-2.25247	1	1	1	2.11059	1		GA	GT	GT	CC	GG	GG	TT	GG	AA	AA	TC	TG	Healthy participant
HV1280	Healthy participant	15	45	M		26.3	3.42	90.3967	90	3.47191	-0.129517	2	2	1	2.14922	1		GA	GT	GT	CC	GG	AA	GG	GG	AA	GA	CC	TG	Healthy participant
HV1311	Healthy participant	12	57	F		23.3	2.624	106.4	82	2.54892	0.234224	0	0	1	1.85974	1		GA	GG	TT	CC	GG	AA	TG	AG	AA	AA	TC	GG	Healthy participant
HV1334	Healthy participant	12	39	F		16.7	2.376	88.6935	88	2.56104	-0.639908	0	0	1	1.87506	1		AA	GT	GT	CC	GG	AA	TG	AG	AA	AA	TT	GG	Healthy participant
HV1348	Healthy participant	11	59	M		30.4	2.624	83.8093	82	3.04917	-1.13409	1	2	0	1.75891	1		AA	GG	GT	CC	AG	AA	TG	GG	GA	GA	TC	TG	Healthy participant
HV1381	Healthy participant	12	51	M		25	2.686	80.2902	79	3.10451	-1.13421	1	2	1	1.75511	1		AA	TT	GG	CC	AG	GG	TG	AG	AA	GA	TC	TG	Healthy participant
HV1412	Healthy participant	11	43	M		24.4	2.808	80.0732	78	3.17637	-1.01523	0	0	0	1.87737	1		AA	TT	GT	CC	AG	AA	TG	AG	AA	AA	TC	TT	Healthy participant
HV1439	Healthy participant	17	37	M		22.5	3.666	91.3242	94	3.63714	0.0719241	1	1	1	2.23045	1		AA	TT	GG	TC	GG	AA	GG	GG	AA	GA	CC	TG	Healthy participant
HV1459	Healthy participant	16	38	M		24.6	3.698	89.3547	86	3.86971	-0.399773	2	2	1	2.5977	1		AA	TT	GG	CC	GG	AA	GG	GG	AA	AA	CC	GG	Healthy participant
HV1154	Healthy participant	12	33	M		21.5	4.094	93.4963	89	4.17004	-0.169768	0	0	1	1.62325	1		AA	TT	GG	CC	AG	AA	GG	AG	AA	AA	TC	TG	Healthy participant
HV1178	Healthy participant	11	45	F		19.5	1.85	75.9173	74	2.32566	-1.77553	0	0	1	1.79029	1		AA	TT	GT	CC	AG	GG	TG	AG	AA	AA	TC	GG	Healthy participant
HV1194	Healthy participant	11	47	M		20.5	3.16	87.0417	79	3.3951	-0.593791	0	0	1	1.35793	1		AA	TT	TT	CC	AA	GG	TG	GG	GA	GA	CC	GG	Healthy participant
HV1235	Healthy participant	8	41	M		20.1	4.05	88.1912	81	4.34986	-0.610193	1	1	1	1.3075	1		GG	GG	TT	CC	AG	GG	TT	AG	GA	AA	TC	TT	Healthy participant
HV1289	Healthy participant	14	54	F		22	2.465	115.869	85	2.16781	1.09284	0	0	1	1.99739	1		AA	TT	GG	CC	AG	GA	TG	GG	GA	GA	CC	TG	Healthy participant
HV1313	Healthy participant	11	66	M		24.5	2.765	90.3131	79	2.91218	-0.400465	1	2	1	1.79449	1		GA	GT	GG	CC	AG	GA	TG	GG	GG	AA	TC	TG	Healthy participant
HV1335	Healthy participant	13	36	F		19.2	2.548	96.406	98	2.54169	0.0222631	0	0	1	2.38917	1		AA	TT	TT	CC	GG	AA	GG	AG	AA	GA	TC	GG	Healthy participant
HV1355	Healthy participant	14	51	F		26.9	2.04	86.8508	85	2.30558	-0.957963	1	1	1	1.88762	1		AA	GT	GT	TC	GG	GA	TG	GG	GA	GA	CC	TG	Healthy participant
HV1384	Healthy participant	16	55	F		24.5	2.125	93.9766	85	2.2706	-0.520011	0	0	1	1.68574	1		AA	TT	GG	TC	GG	AA	TG	GG	GA	AA	TC	GG	Healthy participant
HV1413	Healthy participant	8	31	M		25.4	4.416	101.88	92	4.09664	0.73638	2	1	1	2.6561	1		AA	GT	GT	CC	AG	GA	GG	AG	AA	AA	TT	TG	Healthy participant
HV1440	Healthy participant	13	61	F		27.1	1.76	88.9494	88	1.97739	-0.873126	0	0	0	0.732394	1		AA	TT	TT	TC	AG	AA	TT	AG	GA	AA	TC	GG	Healthy participant
HV1460	Healthy participant	12	62	F		26.6	1.817	93.9653	79	1.99535	-0.705202	2	2	1	2.83822	1		AA	TT	GG	CC	AG	GA	TG	AG	GA	AA	TC	GG	Healthy participant
HV1160	Healthy participant	11	54	M		26.1	2.542	82.0914	82	2.9409	-1.12615	0	0	1	2.4609	1		AA	TT	GT	CC	GG	GA	TG	AA	AA	AA	TC	TG	Healthy participant
HV1180	Healthy participant	14	46	M		19.3	2.997	86.4454	81	3.17072	-0.472152	1	1	1	2.43933	1		AA	TT	GT	TC	AG	AA	GG	GG	GA	AA	CC	GG	Healthy participant
HV1200	Healthy participant	13	37	F		21.3	2.156	81.0498	77	2.54472	-1.38448	0	0	1	2.59218	1		GA	GG	GT	CC	AG	AA	TG	AG	GA	GG	TC	GG	Healthy participant
HV1239	Healthy participant	12	33	F		20.8	2.132	72.4938	82	2.95857	-2.65042	0	0	1	2.94939	1		GA	GT	GT	CC	AG	AA	TG	AG	GA	AA	TC	GG	Healthy participant
HV1292	Healthy participant	16	61	F		19.4	1.848	103.093	84	1.9033	-0.228585	0	0	1	1.9652	1		AA	TT	GG	TC	GG	GA	TT	GG	GG	AA	CC	GG	Healthy participant
HV1319	Healthy participant	13	71	M		22	2.584	93.1232	76	2.79502	-0.588173	0	0	0	1.24304	1		AA	TT	GT	CC	GG	AA	GG	GG	AA	AA	TT	GG	Healthy participant
HV1336	Healthy participant	13	54	F		20.1	2.225	102.927	89	2.25858	-0.120446	0	0	1	1.61909	1		AA	TT	GT	CC	AG	GA	TG	GG	AA	AA	TC	GG	Healthy participant
HV1358	Healthy participant	14	48	F		18.9	1.909	78.9627	83	2.40015	-1.74763	0	0	1	2.25527	1		AA	TT	GT	CC	AG	AA	TG	AG	AA	AA	CC	GG	Healthy participant
HV1386	Healthy participant	14	49	F		21.6	2.204	94.2749	76	2.32095	-0.420116	1	1	1	2.1959	1		AA	TT	GT	CC	AG	AA	TT	AG	GA	AA	CC	GG	Healthy participant
HV1414	Healthy participant	12	31	M		22.6	3.654	86.3921	87	4.05182	-0.927453	2	1	1	1.76193	1		AA	TT	TT	CC	AA	GA	GG	GG	AA	GA	CC	GG	Healthy participant
HV1442	Healthy participant	13	62	F		22.7	1.896	90.459	79	2.20259	-1.10485	0	0	1	2.2878	1		GA	GT	GT	CC	GG	GA	TG	GG	AA	AA	TC	TG	Healthy participant
HV1463	Healthy participant	15	69	M		24.2	2.184	78.6046	78	2.65998	-1.40337	1	2	1	2.13672	1		AA	TT	GG	TC	AG	AA	GG	AG	AA	AA	CC	GG	Healthy participant
HV1162	Healthy participant	15	57	M		24.4	2.697	86.9621	87	2.91325	-0.608584	1	2	1	2.49693	1		GA	GT	GT	TC	AG	AA	GG	GG	AA	GA	TC	GG	Healthy participant
HV1182	Healthy participant	13	46	M		28.9	3.485	91.2885	85	3.55816	-0.177183	0	0	1	2.85309	1		AA	GT	GT	TC	GG	AA	GG	AG	GA	AA	CC	GG	Healthy participant
HV1202	Healthy participant	15	60	F		22.3	1.827	83.426	87	2.24261	-1.4919	0	0	1	1.84323	1		GA	GT	GT	CC	GG	GA	TG	GG	AA	GA	TC	GG	Healthy participant
HV1240	Healthy participant	14	30	M		25.5	3.4	86.7701	85	3.61502	-0.566144	0	0	1	2.46538	1		AA	GT	GG	CC	GG	GA	GG	AG	AA	GA	CC	GG	Healthy participant
HV1298	Healthy participant	15	42	M		20.3	2.805	81.2631	85	3.11633	-0.879344	0	0	0	2.07555	1		AA	TT	GT	CC	GG	GA	TG	GG	AA	AA	CC	GG	Healthy participant
HV1325	Healthy participant	13	44	M		22	4.042	99.0688	86	3.7727	0.621546	0	0	0	1.24797	1		AA	GG	GG	TC	AG	GA	TT	GG	GA	AA	CC	TG	Healthy participant
HV1338	Healthy participant	11	46	M		22	3.542	87.1167	77	3.762	-0.503974	0	0	0	1.49415	1		GA	GT	TT	CC	GG	AA	GG	GG	AA	AA	TC	TT	Healthy participant
HV1362	Healthy participant	18	42	F		24	2.88	114.652	80	2.50017	1.28887	0	0	1	1.79309	1		GA	GT	GG	TT	GG	AA	TT	AG	AA	AA	CC	TG	Healthy participant
HV1391	Healthy participant	16	57	F		25.3	2.349	98.0978	81	2.42721	-0.25801	0	0	1	3.06446	1		GA	GT	GG	CC	GG	GA	TG	GG	AA	AA	CC	GG	Healthy participant
HV1415	Healthy participant	15	31	M		21.6	3.96	87.1004	88	4.44504	-1.03075	1	1	1	1.94201	1		GA	GG	GG	TC	GG	AA	GG	GG	GA	GG	TC	TG	Healthy participant
HV1447	Healthy participant	14	37	F		17.5	2.296	83.3877	82	2.77441	-1.56671	0	0	1	1.38561	1		GA	GT	GG	CC	AG	GA	TG	GG	GA	GG	CC	TT	Healthy participant
HV1465	Healthy participant	13	47	F		27.4	2.241	93.9208	83	2.31048	-0.252791	0	0	0	1.46687	1		AA	TT	GT	CC	AG	GA	TG	AG	AA	GG	TT	GG	Healthy participant
HV1492	Healthy participant	11	36	M		23.3	4.048	104.892	88	3.59746	1.14258	0	0	0	1.32634	1		AA	TT	GT	CC	AG	GA	TG	AG	GA	AA	CC	TG	Healthy participant
HV1516	Healthy participant	12	57	M		24.9	2.32	82.2839	80	2.62308	-0.94732	2	2	1	3.27875	1		AA	TT	GT	CC	GG	GA	TG	AG	AA	AA	TC	TG	Healthy participant
HV734	Healthy participant	10	62	F		23	1.992	93.8438	83	2.23802	-0.869428	0	0	0	1.49693	1		GG	GG	TT	TC	GG	GA	GG	AG	GA	AA	TC	TG	Healthy participant
HV1466	Healthy participant	14	42	F		23.5	2.325	85.7825	75	2.70177	-1.2219	0	0	1	1.79796	1		AA	TT	GT	CC	GG	GA	TT	GG	GA	AA	TC	GG	Healthy participant
HV1496	Healthy participant	15	51	F		28.2	2.262	96.6438	78	2.27364	-0.0420515	1	2	1	2.98767	1		GG	GT	TT	CC	GG	GA	TT	GG	AA	AA	TC	GG	Healthy participant
HV1518	Healthy participant	11	59	F		25.3	1.776	82.5804	74	2.11598	-1.29492	0	0	1	2.2878	1		AA	GT	GG	CC	AG	GG	GG	GG	AA	AA	CC	TG	Healthy participant
HV746	Healthy participant	13	48	F		21	2.175	93.3073	87	2.34	-0.592359	0	0	1	2.36361	1		AA	TT	TT	CC	GG	GA	TG	AG	AA	GA	TC	GG	Healthy participant
HV1471	Healthy participant	11	41	M		26.2	3.08	85.4371	88	3.30399	-0.600089	2	2	1	1.92737	1		AA	TT	TT	CC	AG	GA	GG	GG	AA	GA	TC	TG	Healthy participant
HV1497	Healthy participant	13	53	F		20.3	2.075	88.7349	83	2.40637	-1.13719	0	0	1	1.81491	1		AA	TT	GG	CC	AG	GA	TG	GG	AA	AA	TC	TG	Healthy participant
HV1520	Healthy participant	11	38	F		20.1	3.102	115.147	94	2.68861	1.33771	1	2	1	1.91222	1		AA	TT	GT	CC	GG	GA	GG	GG	GA	AA	TC	TG	Healthy participant
HV789	Healthy participant	14	49	F		20.8	2.905	110.611	83	2.68633	0.668903	0	0	1	2.81023	1		AA	GT	GG	CC	GG	AA	TG	GG	AA	AA	CC	TT	Healthy participant
HV1479	Healthy participant	13	60	F		33.6	2.268	109.274	84	2.18161	0.310506	1	1	1	0.995635	1		AA	TT	GG	CC	GG	AA	TG	AG	GA	AA	TC	TG	Healthy participant
HV1502	Healthy participant	13	35	M		25.7	4.042	97.796	86	3.92961	0.262638	1	2	1	2.01284	1		AA	TT	GT	TC	GG	GA	GG	GG	AA	GA	TT	TG	Healthy participant
HV1522	Healthy participant	11	30	F		21.7	2.204	75.4872	76	2.98284	-2.53129	0	0	1	2.72997	1		GA	GT	TT	CC	AG	GA	GG	AG	AA	AA	CC	GG	Healthy participant
HV793	Healthy participant	12	45	F		22.2	2.43	95.0495	81	2.52128	-0.307921	0	0	1	1.93752	1		GA	GT	GG	CC	AG	GA	TG	AG	AA	AA	TC	TG	Healthy participant
HV1480	Healthy participant	9	51	F		26	1.863	88.0608	81	2.13239	-1.05202	0	0	1	2.57519	1		AA	GG	TT	CC	AG	AA	GG	GG	AA	AA	TC	TG	Healthy participant
HV1505	Healthy participant	12	38	M		23.3	4.14	105.943	90	3.665	1.16764	2	1	1	1.31387	1		AA	TT	GT	CC	AG	GA	TG	AG	GA	GA	TC	GG	Healthy participant
HV70	Healthy participant	12	57	M		26.7	2.652	79.8526	78	3.06031	-1.09389	1	1	1	1.84136	1		AA	TT	GG	CC	AG	GG	TG	GG	GA	AA	TC	GG	Healthy participant
HV1482	Healthy participant	17	55	F		18.6	2.236	104.632	86	2.11617	0.453066	0	0	1	0.863323	1		AA	TT	GG	CC	GG	AA	GG	GG	AA	GA	CC	GG	Healthy participant
HV1509	Healthy participant	13	60	F		24.2	1.679	79.2763	73	2.22729	-1.99759	2	1	1	2.1038	1		GA	TT	TT	TC	GG	AA	GG	GG	GG	AA	TC	GG	Healthy participant
HV501	Healthy participant	14	51	M		22.1	3.16	93.9964	79	3.03948	0.333609	0	0	1	2.20683	1		AA	TT	GT	CC	AG	GA	TG	GG	AA	GA	TC	GG	Healthy participant
HV1488	Healthy participant	10	40	M		26.4	3.08	73.5078	88	3.80513	-1.69652	2	2	1	2.67302	1		GA	GT	TT	CC	AA	GG	GG	GG	GA	GA	CC	GG	Healthy participant
HV1511	Healthy participant	14	39	F		24.4	2.352	83.6546	84	2.77378	-1.35977	0	0	1	1.84136	1		AA	TT	GT	CC	GG	AA	GG	GG	AA	AA	TC	GG	Healthy participant
HV138	Healthy participant	10	45	F		25.2	2.407	93.7427	83	2.56698	-0.531664	0	0	1	1.56467	1		AA	GT	TT	CC	AG	AA	GG	AG	AA	GG	TT	TG	Healthy participant
HV1491	Healthy participant	13	35	M		24.9	3.219	82.9531	87	3.5378	-0.82753	2	2	1	2.25042	1		AA	TT	GT	CC	GG	GA	GG	GG	AA	AA	TC	GG	Healthy participant
HV1515	Healthy participant	15	35	F		19.8	2.236	83.5612	86	2.59026	-1.25466	0	0	1	1.24551	1		AA	TT	GT	CC	GG	AA	TG	AG	AA	GA	CC	TG	Healthy participant
HV457	Healthy participant	12	51	F		23.1	1.955	89.4134	85	2.22611	-1.01362	0	0	1	1.74974	1		AA	GG	GG	TC	GG	AA	GG	GG	AA	GA	TT	TT	Healthy participant
BA1	asthma	13	25	M	4	22.0996	3.49	83.1	66.7	4.1253	-1.52931	0	0	1	3.21484	1	0	AA	GT	GT	CC	GG	AA	TT	AG	GA	GA	TT	GG	T2-C
BA2	asthma	12	57	F	52	23.3377	2.41	103	76.5	2.30033	0.378394	0	0	1	1.83759		0	GA	GT	GT	CC	GG	GA	GG	GG	AA	AA	TC	TG	T2-E
BA18	asthma	14	34	M	13	21.9671	2.18	55	63.74	3.60678	-3.65731	2	1					AA	TT	GG	CC	GG	GG	TT	AG	AA	AA	TC	GG	T2-C
BA26	asthma	10	71	F	69		1.99	103.6	78.3	2.12359	-0.478078	0	0	0	2.11727	1	1	AA	GG	TT	TC	GG	GG	TT	AG	AA	AA	TC	TG	T2-E
BA45	asthma	13	67	F	67		2.54	129.7	88.81	2.10962	1.52947	0	0	0	1.01284	0	0	AA	TT	GT	CC	GG	GA	TG	GG	GG	GA	TC	GG	T2-B
BA55	asthma	10	41	M	6	30.478	2.48	72.3	79	3.36626	-2.33041	0	0	1	2.3962	0	0	AA	GG	GT	CC	AG	AA	TG	AG	AA	AA	TC	TG	T2-C
BA64	asthma	11	34	M	29	15.7163	3.38	76.5	77.53	4.20783	-1.81889	2	1	1	3.7332		1	AA	TT	TT	CC	GG	GA	GG	GG	AA	AA	TT	GG	T2-E
BA76	asthma	12	33	F	30	17.8465	2.94	99.7	85.5	2.92949	0.0328816	0	0	1	2.06819	1	1	GG	GG	GG	CC	GG	GA	TG	AG	AA	AA	TC	TT	T2-D
BA86	asthma	15	60	F	60	18.75	2.4	113.7	80.5	2.28628	0.389587	0	0	0	2.2014	0	0	GA	GT	GG	CC	AG	GA	GG	GG	AA	GA	CC	GG	T2-B
BA106	asthma	14	51	F	51	22.719	2.66	117.6	84.2	2.33503	1.12537	0	0	0	0.913814	0	0	AA	TT	GT	CC	AG	GA	GG	GG	GA	GG	CC	GG	T2-B
BA114	asthma	14	51	M	6	26.0839	1.93	64.1	52.7	2.6836	-2.36268	0	0	1	2.79379	1		AA	TT	GT	TC	GG	AA	TG	AG	GA	AA	CC	TG	T2-C
BA122	asthma	14	20	F	6		3.91	114.7	87.1	3.91245	-0.00651911	0	0	1	2.92531	0	1	AA	TT	GT	TC	GG	AA	GG	GG	AA	AA	TT	GG	T2-D
BA6	asthma	15	41	M	3	22.8234	3.02	82.1	63.4	3.64528	-1.51831	0	0	1	1.64246		0	AA	TT	GT	TC	GG	AA	TG	AG	AA	AA	TC	GG	T2-C
BA19	asthma	12	42	M	35	23.533	2.87	83	81.7	3.11258	-0.685983	0	0			1		GA	GT	GT	CC	GG	AA	TG	AG	AA	AA	TT	TG	T2-E
BA28	asthma	13	32	M	24	18.2868	2.87	72	74.35	3.6322	-1.96763	1	1	1	2.97267	1	1	AA	TT	GG	TC	GG	GG	TG	AG	GA	AA	CC	TG	T2-C
BA46	asthma	11	55	M	44	24.3141	2.68	93.7	72.8	3.04052	-0.980253	0	0	1	2.99651	0	1	AA	GT	GG	CC	GG	GG	TG	AG	GA	GA	TC	TG	T2-E
BA56	asthma	16	43	M	33	24.6097	3.04	85.4	84.4	3.24081	-0.542433	2	1	1	2.10721	0	0	AA	TT	GT	CC	AG	AA	TT	GG	AA	AA	CC	GG	T2-A
BA66	asthma	15	50	F	39	31.3092	1.72	77.9	78.91	2.18037	-1.78617	0	0	0	1.13672	0	1	AA	TT	TT	CC	GG	AA	GG	GG	AA	GA	CC	GG	T2-A
BA77	asthma	11	31	F	30	19.5006	2.23	89.6	81.9	2.39599	-0.650166	1	1				1	AA	GT	GT	CC	AG	GA	TG	GG	GA	GA	TC	TG	T2-E
BA87	asthma	9	56	M	46	21.7784	1.96	80	69.5	2.68051	-2.2129	0	0	1	2.11059	1	1	AA	TT	TT	CC	AG	GG	TG	GG	GA	AA	TC	TG	T2-E
BA97	asthma	15	61	F	59	30.4905	1.66	90.2	59.72	1.90045	-1.00686	0	0	1	2.82282	0	1	AA	TT	GT	TC	GG	GA	TT	GG	AA	AA	TC	TG	T2-B
BA107	asthma	11	63	F	62	24.4444	1.51	85.8	69	2.00135	-1.96754	0	0	1	1.87216	0	1	AA	TT	TT	CC	AG	GA	GG	GG	AA	GA	CC	TT	T2-E
BA115	asthma	16	62	M	58	27.0416	2.16	65.8	74.5	3.13971	-2.50882	2	1	1	3.0086	1	1	GA	GT	GG	TC	GG	GA	TG	AA	AA	GA	CC	GG	T2-A
BA123	asthma	10	34	M	3	23.6713	3.9	97.3	74.4	4.03475	-0.30878	2	1	1	2.57054	1	0	AA	GT	TT	CC	GG	AA	GG	GG	GA	AA	TC	TG	T2-D
BA10	asthma	13	37	F	17	41.1391	2.23	79.6	90.7	2.74062	-1.6958	0	0	1	1.54283	1	0	GA	GT	GT	CC	GG	GA	TG	GG	GA	AA	CC	TG	T2-C
BA20	asthma	11	54	M	40	24.0055	2.94	92	83.29	2.91642	0.0671413	0	0	1	1.94694		1	AA	GG	TT	CC	GG	AA	TG	GG	AA	AA	TC	TG	T2-E
BA29	asthma	10	29	F	3	17.2879	2.06	71.5	90	2.73244	-2.40146	0	0	1	2.90526	1	1	AA	GT	TT	CC	AG	GA	TG	AG	AA	GA	TC	TG	T2-C
BA47	asthma	14	67	F	56	25.2994	1.68	88	73.7	2.05524	-1.42872	0	0	0	3.29003	0	1	AA	TT	GT	CC	AG	AA	TG	AG	AA	GA	TC	GG	T2-B
BA57	asthma	15	60	M	47	27.0641	2.42	82.3	62.7	3.20731	-1.98874	0	0	0	1.71181	0	1	AA	TT	GT	CC	AG	AA	TG	GG	AA	GA	TC	GG	T2-A
BA67	asthma	15	20	M	2	23.4493	4.4	97.6	66.5	5.2247	-1.65097	0	0	1	2.72835	0	1	GA	GT	TT	CC	GG	AA	TG	GG	AA	AA	CC	GG	T2-C
BA79	asthma	12	49	F	49	18.2537	2.34	90.3	72.2	2.61761	-0.890014	0	0	1	2.16732		0	AA	TT	GT	CC	AG	GA	TG	GG	GA	AA	CC	TG	T2-E
BA88	asthma	17	53	M	52	24.3646	3.76	123.3	83.6	3.20226	1.45236	0	0	1	2.71767	0	0	AA	TT	TT	TC	GG	AA	TG	GG	AA	GG	TC	GG	T2-B
BA98	asthma	11	43	F	22	35.2508	3.08	123.7	86	2.50307	1.92886	0	0	1	1.84696	1	1	AA	TT	TT	CC	AG	GG	GG	GG	AA	GA	TC	GG	T2-D
BA108	asthma	11	61	F	49	24.974	2.08	108.3	72.2	2.14682	-0.244927	0	0	0	0.832509	1	1	AA	TT	TT	TC	GG	GA	TG	AG	GA	AA	TC	TG	T2-E
BA116	asthma	10	70	F	62	20.3428	1.46	81.1	68.2	1.97763	-2.04682	0	0	0	1.63043	0	1	AA	GT	GT	TC	AG	GA	GG	AG	GA	GG	TT	TG	T2-E
BA124	asthma	10	64	F	56	23.4952	1.76	98.3	78.6	2.06311	-1.1579	0	0	1	3.23805	1	1	AA	GT	GT	CC	GG	AA	TG	AG	AA	AA	TT	TT	T2-E
BA11	asthma	16	62	F	61	24.6575	1.9	91.1	75.1	2.18568	-1.03638	0	0	1	2.38202	1	1	AA	TT	GT	TC	GG	AA	TG	GG	AA	AA	TC	GG	T2-B
BA21	asthma	10	36	M	23	24.3141	3.37	88	76.24	3.46272	-0.24429	2	1	1	2.3962	0	0	AA	GT	TT	CC	GG	GA	GG	GG	AA	AA	TC	TG	T2-E
BA30	asthma	13	23	F	2		1.76	42.5	85.4	3.38546	-5.14874	0	0	1	2.98767	1	1	AA	GT	GT	CC	GG	GA	TG	GG	GA	AA	CC	GG	T2-C
BA48	asthma	11	34	F	5	16.6933	2.42	83	77.32	2.96405	-1.70624	1	1	1	3.04297	0	0	AA	TT	GT	CC	AG	AA	GG	AG	AA	AA	TC	TG	T2-C
BA58	asthma	9	59	F	51	19.563	1.26	59.8	53.4	2.1713	-3.50853	0	0	0	0.69897	0	0	AA	TT	GT	CC	AG	GA	GG	AG	GA	AA	TT	GG	T2-E
BA68	asthma	18	24	M	24	22.2233	4.16	104.5	87.6	3.73882	1.12935	1	1	1	3.11893			AA	GT	GG	TT	GG	AA	TT	GG	GA	GA	TC	GG	T2-B
BA80	asthma	13	62	F	62	19.205	1.83	105	74	1.9402	-0.446416	0	0	0	2.00432			GA	GT	TT	TT	GG	AA	GG	GG	GA	AA	TC	TG	T2-B
BA89	asthma	12	32	F	29	18.3594	2.78	97.9	80.3	2.83124	-0.167495	0	0	0	1.25768	0	0	AA	GG	GG	CC	AG	GA	GG	GG	AA	AA	CC	GG	T2-D
BA99	asthma	12	66	F	51	21.7784	1.92	97.2	80.7	2.11447	-0.714436	0	0	0	1.88593	1	1	AA	GT	GT	CC	AG	GA	GG	GG	AA	GA	TC	GG	T2-E
BA109	asthma	14	65	M	24	23.8751	1.58	63.2	57.7	2.85496	-3.55129	2	1	1	2.40312	1	0	AA	TT	TT	CC	GG	AA	TG	GG	GA	GA	TC	GG	T2-C
BA117	asthma	16	65	F	58	20.6612	1.86	95.2	80.9	2.07654	-0.814378	0	0	1	2.15534	1	1	GA	GT	GG	CC	GG	AA	GG	GG	AA	GA	TC	GG	T2-B
BA125	asthma	10	64	F	56	23.5304	1.5	73.4	75	2.1615	-2.46344	0	0	0	1.617	0	0	AA	TT	TT	CC	GG	GG	GG	GG	GA	GA	TT	GG	T2-E
BA12	asthma	12	64	F	58		1.72	89.9	75.8	2.01932	-1.16841	0	0	1	2.5832	1	0	AA	TT	GT	CC	GG	GA	GG	GG	AA	AA	TC	TG	T2-E
BA23	asthma	11	42	M	37	24.1115	2.42	67.8	65.1	3.61843	-2.91527	0	0	1	2.56467	1	0	AA	TT	TT	TC	AA	GG	GG	GG	AA	GA	TC	GG	T2-E
BA31	asthma	10	66	F	63	24.8889	1.74	93	84.8	1.96993	-0.909385	0	0		1.72509		0	AA	GT	GT	CC	AG	GA	TG	AG	GA	GA	TT	GG	T2-E
BA51	asthma	14	65	M	49	17.7782	1.98	62.1	63.47	3.0891	-2.85516	0	0	1	1.96661	0	1	AA	TT	GT	TC	GG	AA	GG	GG	AA	AA	TC	TG	T2-A
BA59	asthma	14	61	M	59	21.3333	2.06	113.2	88.8	2.41986	-1.20018	0	0	1	1.51851	0	0	GA	GG	GG	CC	AG	AA	TG	GG	AA	AA	CC	TG	T2-B
BA69	asthma	8	35	M	5	31.1951	2.69	71	72.9	3.5337	-2.19257	0	0	1	2.7839	0	0	AA	GT	TT	CC	AA	GG	GG	GG	AA	AA	TC	GG	T2-C
BA81	asthma	12	39	M	37	23.1405	2.66	77.8	78	3.33936	-1.82183	1	2	1	2.15836		0	AA	TT	GG	CC	GG	GA	GG	GG	GA	AA	CC	TT	T2-E
BA90	asthma	15	26	M	10	26.8386	2.82	80.3	64.4	3.47678	-1.85889	2	1	1	1.95424	1	0	AA	TT	GT	TC	GG	GA	TG	GG	AA	AA	TC	GG	T2-C
BA110	asthma	11	64	F	54	23.1269	2.32	125.1	77.9	1.95486	1.4191	0	0	1	1.57403	1	0	AA	GG	GG	CC	GG	GA	GG	AG	AA	AA	TC	GG	T2-B
BA118	asthma	8	55	F	49	22.2222	2.06	104	78	2.09595	-0.13834	0	0	0	0.69897	0	0	AA	GT	TT	CC	AG	GA	TG	AG	AA	AA	TT	TG	T2-E
BA126	asthma	18	51	F	42	25.7704	4.48	115.2	64	3.35799	2.65211	0	0	1	1.87274	1	0	GA	GT	GT	TT	GG	AA	TG	AG	AA	GA	CC	GG	T2-B
BA13	asthma	16	68	F	67	15.5496	0.97	53.9	69.8	1.9507	-4.1112	0	0	1	2.45788	0	1	AA	GT	GT	TC	GG	AA	TG	GG	AA	GA	TC	GG	T2-A
BA24	asthma	11	47	F	43	21.9722	1.76	76.1	77.5	2.27403	-1.94627	0	0	1	1.84696	1	1	GA	GG	TT	CC	AG	GA	GG	GG	AA	GA	TC	GG	T2-E
BA35	asthma	12	22	M	3	19.9138	3.97	92.1	83.7	4.36338	-0.922288	0	0	1	2.75358	0		AA	TT	TT	CC	AG	GA	GG	GG	AA	GA	CC	TG	T2-C
BA52	asthma	11	63	F	59	20.5457	1.48	77.9	80.4	2.14819	-2.51558	2	1	0	2.68124	1	1	AA	GT	TT	TC	AG	AA	TG	AG	GA	AA	TC	GG	T2-E
BA60	asthma	15	68	F	50	22.449	1.82	133.8	71.1	1.72167	0.433018	0	0	0	2.35411	0	0	GA	GG	GG	CC	GG	AA	TT	AG	AA	AA	CC	TG	T2-B
BA73	asthma	16	57	F	55	22.83	2.02	104.6	86.3	1.94771	0.294892	0	0	0	2.55388	0	1	AA	TT	GT	CC	GG	AA	GG	GG	AA	GA	CC	GG	T2-B
BA83	asthma	10	62	F	62	22.9218	2.09	105.6	72.3	2.18497	-0.341108	0	0	0	2.233		1	AA	GT	TT	CC	AG	GA	TT	AA	GA	GA	TC	GG	T2-E
BA92	asthma	13	51	F	50	20.8117	1.78	80.4	78.8	2.28161	-1.8526	0	0	0	1.49276	0	0	GA	GT	GT	CC	AG	GA	TT	AG	AA	AA	TC	GG	T2-E
BA103	asthma	13	23	F	3		2.86	92.1	93.47	3.32598	-1.43034	0	0	1	2.55991	0	1	AA	TT	GG	CC	GG	GA	TG	AG	GA	AA	CC	TG	T2-C
BA111	asthma	15	54	M	44	23.3844	2.42	72	75.6	3.12953	-1.88236	2	1	1	2.4456	0	0	GA	GT	GT	CC	GG	AA	TT	AA	AA	AA	CC	GG	T2-A
BA119	asthma	14	58	M	58	22.6562	3.1	119.7	76.7	2.78526	0.92275	0	0	1	2.42488	1	0	AA	GT	GG	CC	GG	AA	TT	AG	AA	AA	TC	TG	T2-B
BA127	asthma	15	58	M	53	25.3906	1.62	63.3	54.7	2.78526	-3.41627	2	1	1	2.23805	0	0	GA	GT	GG	CC	GG	AA	TG	GG	GA	AA	CC	TG	T2-A
BA14	asthma	12	24	M	4		3.49	81.7	90.9	4.10673	-1.50554	0	0	0	2.27875	0	0	AA	TT	GT	CC	AG	GA	TT	GG	AA	AA	TT	TG	T2-C
BA36	asthma	13	66	F	64	22.4461	1.72	114	83.1	1.8071	-0.372495	0	0	1	2.03342		0	AA	TT	TT	TC	AG	AA	TT	AG	AA	AA	TC	TG	T2-B
BA53	asthma	12	65	F	64	21.0828	1.72	88	70.5	2.07654	-1.35207	0	0	0	0.986772	0	1	AA	GT	GG	TC	GG	AA	TG	AG	GA	GA	TT	TT	T2-E
BA62	asthma	15	35	F	10	21.2696	2.6	89.8	75.17	2.96161	-1.11811	0	0	1	2.0086	0	0	GA	GT	GT	CC	GG	GA	TG	GG	GA	GA	CC	GG	T2-C
BA74	asthma	14	37	F	34	20.9644	2.56	95.5	82.6	2.66451	-0.350713	0	0	1	2.47276	1	1	AA	GT	GT	CC	GG	AA	GG	GG	AA	AA	CC	GG	T2-B
BA84	asthma	11	65	M	54	29.0256	1.84	68.9	55.4	2.99071	-3.05972	1	1	1	2.83696		1	AA	TT	GT	CC	AG	GG	TG	GG	AA	AA	TC	TG	T2-E
BA93	asthma	13	45	M	45	19.3593	3.36	81.8	81.56	3.85798	-1.11809	0	0	0	1.67761	0	0	AA	TT	GT	TC	GG	GA	TG	AG	AA	AA	TC	TG	T2-E
BA104	asthma	15	30	M	24	18.6723	3.73	100.8	94	3.71344	0.0424421	0	0	1	2.0569	1	1	GG	GT	GT	TC	AG	GA	GG	AG	AA	GA	CC	GG	T2-B
BA112	asthma	14	44	F	38	22.0741	1.96	72.3	89.1	2.31592	-1.33315	0	0	1	1.69373	1	0	AA	GT	GT	CC	GG	AA	TT	GG	AA	AA	TC	TG	T2-A
BA120	asthma	11	67	M	58	25.2174	2.38	97.9	68.8	2.76243	-1.09317	0	0	0	2.15534	0	0	GG	GG	GT	CC	AG	GA	TG	GG	GA	GA	TC	TT	T2-E
BA128	asthma	13	67	F	51	27.1111	1.52	83.4	73.1	1.95988	-1.76588	0	0	0	1.97035	0	0	AA	GT	GG	CC	AG	AA	TG	GG	GA	GA	TC	TG	T2-E
BA17	asthma	13	31	M	26	19.8177	2.68	63	62.18	3.97176	-3.0722	0	0	1	2.07188	0	0	AA	TT	GG	CC	GG	AA	GG	GG	GA	GA	TT	TG	T2-C
BA42	asthma	10	31	F	25	24.9503	3.14	109.8	93.45	2.76583	1.24169	0	0		1.81889	1	0	AA	TT	GG	CC	GG	GA	GG	AG	GG	GA	TC	TT	T2-D
BA54	asthma	13	37	M	10	21.0494	2.2	53.5	67.91	3.83463	-3.86439	0	0	1	2.04139	0	0	AA	TT	GT	CC	GG	AA	GG	GG	AA	AA	TT	GG	T2-C
BA63	asthma	10	72	F	30	29.4944	0.92	59.4	47.67	1.74618	-3.79377	0	0	1	1.56467	0	0	AA	TT	GT	CC	AG	GA	TG	AG	AA	GA	TT	TT	T2-E
BA75	asthma	11	54	F	28	20.8889	1.74	82.5	72.5	2.10907	-1.44497	0	0	1	2.3483	1	1	GG	GG	TT	CC	AA	GA	TG	AG	AA	GA	CC	TG	T2-E
BA85	asthma	15	70	M	60	25.2363	2.48	98.3	82.1	2.56575	-0.261243	2	1	0	2.53529	0	0	AA	GG	GT	TT	GG	GA	GG	GG	AA	GA	CC	GG	T2-B
BA94	asthma	12	69	F	23	29.6918	1.45	71.6	99.3	1.98733	-2.1246	0	0			0	0	AA	GT	GG	CC	AG	GA	TG	AG	AA	AA	TC	GG	T2-C
BA105	asthma	12	33	M	29	15.4078	4.02	93.1	81.71	4.0866	-0.151726	0	0	1	2.68574	0	1	AA	TT	GG	CC	AG	GA	TG	GG	AA	AA	TT	TG	T2-E
BA113	asthma	14	55	M	3	23.4961	2.82	83.9	70.5	3.14311	-0.849875	2	1	1	2.60206	0	1	AA	TT	GT	CC	GG	GA	GG	GG	AA	GA	TC	GG	T2-C
BA121	asthma	12	51	M	48	20.7612	2.59	73.7	67.1	3.25884	-1.72679	2	1	1	2.81023	0	1	GA	GT	TT	CC	GG	GA	TG	AG	AA	GA	TC	TG	T2-E
BA129	asthma	15	50	F	5	29.9199	1.93	85.5	83.5	2.32923	-1.44258	0	0	1	2.97128	1	1	GG	GG	TT	CC	GG	AA	TG	AG	AA	GA	CC	GG	T2-C
BA138	asthma	12	35	M	35	22.8285	2.02	52.2	52.9	3.55165	-3.96028	2	1	1	2.83506	1	1	AA	GT	TT	TC	AG	GA	TG	GG	AA	AA	TC	GG	T2-C
BA157	asthma	11	23	M	22	20.3804	4.66	97.6	83.2	4.85086	-0.398363	0	0	0	1.33646	0	0	GA	GT	TT	TC	GG	AA	TG	AG	GA	AA	TT	TG	T2-D
BA168	asthma	15	35	F	34	18.3906	2.36	81.7	78.15	2.95185	-1.8542	0	0	1	1.80618	1	1	GA	GG	GG	CC	GG	GA	TG	GG	AA	AA	CC	GG	T2-A
BA177	asthma	14	24	F	3	18.6709	2.65	84.3	82.04	3.19307	-1.72412	0	0	1	2.54654	1	1	AA	TT	GT	TC	GG	AA	GG	GG	GA	AA	TC	GG	T2-C
BA194	asthma	13	65	M	63	28.229	1.95	116	86.7	2.28198	-1.15689	0	0	1	1.26245	0	1	AA	TT	TT	CC	GG	AA	TT	AA	AA	GA	TC	TG	T2-B
BA208	asthma	9	42	F	40	19.6506	2.27	94.2	79.64	2.38088	-0.403566	0	0	0	1.17609	0	0	GA	GG	GT	CC	AG	GA	GG	GG	GA	AA	TC	TG	T2-E
BA218	asthma	16	60	F	44	19.8141	1.21	57.2	62.25	2.33813	-4.05848	0	0	1	2.62014	0	1	AA	TT	GG	CC	GG	AA	TG	AG	AA	GA	TC	GG	T2-A
BA234	asthma	14	57	F	49	23.4221	1.2	55.2	73.61	2.22257	-3.90573	0	0	1	2.70157	0	1	AA	TT	GT	CC	GG	AA	TG	AA	AA	AA	CC	GG	T2-A
BA246	asthma	13	59	F	51	22.7344	1.84	87.8	58.6	2.29938	-1.61819	0	0	1	2.88649	0	1	GA	GT	GG	CC	AG	AA	TG	AG	AA	AA	TT	GG	T2-E
BA262	asthma	11	29	M	7	22.694	4.54	98.7	75.8	4.47037	0.14944	0	0	1	3.0569	1	0	GA	GT	GG	CC	AG	GA	GG	GG	GA	AA	TT	GG	T2-D
BA131	asthma	9	27	M	3	21.2585	2.94	75	84.2	3.87111	-2.3462	0	0	1	3.89818	1	1	GA	GG	GT	CC	AG	GA	TG	AA	GA	GA	TT	GG	T2-C
BA139	asthma	14	67	M	61	20.9573	3.56	131.4	78.1	3.06589	1.27263	0	0	0	1.26007	0	0	AA	TT	GT	TC	GG	GA	GG	AG	AA	GA	TC	GG	T2-B
BA148	asthma	11	45	F	27	24.7768	2.3	97.9	81.6	2.32566	-0.0935774	0	0	1	2.70672	0	1	GA	GT	GG	CC	AG	GA	GG	GG	GG	AA	CC	TG	T2-D
BA158	asthma	12	56	M	56	26.8407	3.13	105.5	82.2	2.38874	2.55468	0	0	1	3.0086	0	1	GA	GT	GG	CC	GG	GA	TT	AA	AA	AA	TC	TT	T2-B
BA169	asthma	13	54	F	46	33.2986	2.28	108.1	81.4	2.23769	0.152629	0	0	1	2.79379	1	0	AA	TT	GT	CC	AG	GG	GG	GG	AA	GA	CC	GG	T2-B
BA181	asthma	12	42	M	41	20.2812	3.43	93.6	74.3	3.5382	-0.269181	0	0			0	1	GA	GG	GG	CC	AG	AA	TG	AA	AA	AA	TC	GG	T2-E
BA196	asthma	13	21	M	1	19.2336	2.88	73.4	83.2	4.0854	-3.05121	0	0	1	2.43136	1	1	GA	GT	TT	CC	AG	AA	TT	GG	GA	AA	TC	GG	T2-C
BA209	asthma	13	64	M	63	21.5019	2.91	127.1	79.07	2.605	0.934437	1	1	0	2.31597	0	0	AA	TT	GT	TC	GG	AA	TG	AA	GA	GA	CC	TT	T2-B
BA222	asthma	14	30	F	30	31.25	2.21	77.4	72.45	2.89407	-2.28384	0	0	1	2.40312	0	1	AA	TT	GT	TC	AG	AA	GG	GG	AA	AA	TC	GG	T2-A
BA235	asthma	8	58	F	53	23.6511	0.75	35.3	63.6	2.14848	-5.70659	2	1	0	1.8451	1	0	AA	GT	TT	CC	AG	GA	TG	AG	AA	AA	TC	TT	T2-E
BA247	asthma	12	58	F	40	20.4467	1.81	80	72.4	2.33895	-1.84604	0	0	1	2.92531	0	0	AA	TT	GG	CC	AA	GA	GG	GG	AA	AA	TC	GG	T2-E
BA264	asthma	12	43	F	43	31.25	2.42	94.2	76.1	2.56056	-0.473342	2	1	1	2.00432	1	0	AA	TT	GG	CC	AG	GA	GG	AG	AA	AA	TC	GG	T2-E
BA132	asthma	14	39	F	31	19.774	2.58	89.9	86.3	2.80129	-0.700194	0	0			0	0	AA	GT	GT	TC	GG	GA	TG	GG	GA	GA	CC	TG	T2-A
BA140	asthma	12	67	F	59	28.0654	1.54	78.8	77.8	2.10368	-2.12059	0	0	0	1.89982	0	0	AA	GT	TT	CC	GG	AA	GG	GG	AA	GA	TC	TG	T2-E
BA149	asthma	13	61	F	48	31.1111	2.21	113.1	93.2	2.02343	0.715948	0	0	1	1.67302	0	1	AA	TT	GT	CC	GG	AA	TG	GG	GA	AA	TC	TG	T2-B
BA159	asthma	12	33	F	25	27.0993	2.8	94.9	86.9	2.89732	-0.308984	0	0			0	1	AA	GT	GT	TC	AG	AA	GG	GG	AA	AA	TC	TG	T2-D
BA170	asthma	8	62	M	58	24.6094	3.02	106.1	79.1	2.72885	0.857829	0	0	0	1.98227	1	0	AA	GT	GT	CC	AG	GG	GG	GG	GA	AA	TC	TG	T2-E
BA182	asthma	8	40	M	3	24.3141	2.47	94.6	73.07	3.35258	-2.34362	1	2	1	2.78533	0	0	AA	GT	GT	CC	GG	AA	GG	AA	GG	AA	TC	TG	T2-D
BA197	asthma	11	66	F	64	22.4936	1.46	76	71.6	2.05369	-2.30334	0	0	1	2.17319	0	1	GA	GG	TT	TC	GG	AA	GG	GG	GA	AA	TT	GG	T2-E
BA211	asthma	12	34	F	10	19.5312	3.07	109.3	86.23	2.77346	0.961423	0	0	1	2.74036	1	1	AA	TT	GT	TC	AG	GA	TG	GG	GA	AA	TC	TG	T2-D
BA223	asthma	11	30	F	30		2.82	109.5	75.8	2.49233	1.21727	0	0	0	1.95279	0	1	GA	GT	TT	CC	GG	GG	GG	AG	AA	AA	CC	GG	T2-D
BA236	asthma	14	68	M	67	26.0935	3.14	101.3	69.16	3.01766	0.319018	0	0	1	1.84757	0	1	AA	TT	GT	TC	GG	GA	TG	AG	AA	AA	TC	GG	T2-B
BA248	asthma	14	58	F	53	21.7865	1.66	97.5	66.11	2.13335	-1.81018	0	0	1	2.00432	1	1	AA	GT	TT	CC	GG	AA	TT	AG	AA	GA	TC	GG	T2-B
BA265	asthma	9	21	F	1	20.061	3.14	98.7	86.5	3.30428	-0.513855	0	0	1	2.92634	1	1	AA	TT	GT	CC	AA	GA	GG	GG	GA	AA	TT	GG	T2-D
BA133	asthma	9	38	F	25	25.2241	2.26	87.3	81.6	2.34828	-0.333802	2	2	1	0.690196	0	0	AA	GT	TT	CC	AG	GG	GG	GG	AA	GA	TC	TG	T2-E
BA142	asthma	13	40	M	2	31.2213	1.7	47.6	69.7	3.31352	-4.33509	0	0	1	3.11727	0	0	GA	GT	GT	CC	GG	GA	TG	GG	AA	GA	TT	TG	T2-C
BA150	asthma	16	64	M	57	24.7325	1.76	111	81.9	2.23275	-1.68985	0	0	0	2.26717	0	0	AA	GT	GG	CC	GG	AA	TG	GG	AA	AA	CC	GG	T2-B
BA160	asthma	11	73	M	68		1.58	103.9	68.99	1.78052	-0.87171	0	0			0		AA	GT	GT	CC	GG	GA	TG	AG	GA	AA	TC	GG	T2-E
BA172	asthma	13	57	F	50	22.2797	2.39	109.6	79.1	2.09563	1.10413	0	0	0	2.26007	0		GA	GG	GT	CC	GG	GA	TG	GG	AA	AA	CC	TG	T2-B
BA184	asthma	11	61	F	1	18.9292	2.6	107.9	68.96	2.59053	0.0286466	0	0	1	1.49693	0	1	AA	TT	TT	TC	AG	GG	TG	GG	GA	AA	CC	TG	T2-D
BA198	asthma	13	71	F	68	17.8289	1.73	101.1	66.53	2.04592	-1.18647	0	0	1	2	0	0	AA	GT	GT	CC	GG	GA	TT	GG	AA	AA	TC	TG	T2-B
BA212	asthma	14	25	F	16	31.6406	2.82	90.4	80.8	3.07921	-0.83576	0	0	1	1.67117	0	0	AA	TT	TT	CC	GG	AA	GG	GG	AA	AA	CC	GG	T2-C
BA224	asthma	13	33	F	4	24.5603	2.06	53.3	71.52	2.52372	-1.72108	0	0	1	3.09864	1	1	GA	GT	GT	CC	GG	GA	GG	GG	AA	GA	CC	TT	T2-C
BA237	asthma	9	74	F	60	21.4146	1.52	96.8	62.8	1.77783	-1.10139	0	0		1.44716	0	0	AA	GG	TT	TC	GG	AA	GG	GG	AA	AA	TT	TT	T2-E
BA251	asthma	12	65	M	22	26.8596	2.77	94.2	85	3.0771	-0.793654	0	0	0	1.65992	1	0	AA	TT	GT	CC	AA	GA	TG	GG	AA	AA	TC	GG	T2-D
BA266	asthma	13	58	M	38	19.5476	1.27	44.1	33.68	3.07936	-4.798	0	0	1	3.30103	0	0	GA	GT	GG	TC	GG	AA	GG	AG	GA	AA	CC	TT	T2-A
BA134	asthma	12	49	F	43	19.8222	1.72	67.5	75.1	2.5907	-2.90755	0	0	0	1.70927	1	0	AA	GT	TT	CC	AG	AA	GG	GG	AA	GA	CC	TG	T2-E
BA144	asthma	11	52	M	3	30.8982	2.36	74.3	81.9	3.01072	-1.81027	0	0	1	2.02119	0	1	AA	TT	GT	CC	AA	GA	TG	AG	AA	GA	TC	TG	T2-C
BA151	asthma	11	57	F	28	26.4792	1.68	90.8	74.3	2.02107	-1.37342	2	1	0	2.26482	0	0	AA	GT	GT	CC	GG	GA	GG	GG	GA	AA	TC	GG	T2-E
BA162	asthma	11	57	F	57	18.0938	1.19	68	55	1.89948	-3.12718	0	0	1	2.23553	0	0	AA	TT	TT	CC	GG	GA	TT	AG	AA	AA	TT	TG	T2-E
BA173	asthma	14	61	F	50	24.8777	2.42	118.5	77.31	2.12188	1.08551	0	0	1	1.51587	1	0	AA	GT	GG	CC	GG	AA	GG	GG	AA	AA	TC	GG	T2-B
BA185	asthma	15	56	F	52	20.3902	2.17	107.4	72.6	2.1209	0.185048	1	1	1	2.1959	0	0	GA	GT	GT	CC	GG	AA	TG	AG	AA	GA	TC	GG	T2-B
BA199	asthma	15	69	F	40	22.006	1.72	105.9	81.9	1.77998	-0.257095	0	0	1	1.935	1	1	AA	TT	GG	TC	GG	GA	GG	GG	AA	AA	TC	GG	T2-B
BA213	asthma	14	63	F	42	25.3902	1.42	73.9	77.8	2.12339	-2.68688	2	1	1	2.93551	1	0	AA	GT	TT	TT	GG	AA	GG	GG	AA	AA	TC	GG	T2-A
BA225	asthma	12	64	F	62	25.3141	1.37	67.4	83.53	2.14909	-2.94235	0	0	1	2.16435	1	1	AA	TT	GT	CC	AG	GA	TG	GG	AA	AA	TT	GG	T2-E
BA240	asthma	15	57	M	36	22.7826	2.6	74.3	67.89	3.22176	-1.58227	1	1			0		AA	TT	GG	CC	AG	AA	TG	GG	GA	AA	CC	GG	T2-A
BA252	asthma	11	59	F	5	27.2392	3.02	138.9	88.04	2.24776	2.62577	0	0	0	0.69897	0	0	AA	GG	GT	CC	GG	AA	TG	GG	AA	AA	TT	TG	T2-D
BA267	asthma	12	57	F	52	30.8185	1.88	86.5	83.9	2.22257	-1.2521	0	0	1	2.59988	0	0	AA	GT	TT	CC	GG	AA	TG	AG	AA	AA	TC	GG	T2-E
BA135	asthma	10	66	M	52	21.3578	2.76	90.2	60.8	2.97673	-0.576945	2	1	1	2.26007	1	1	AA	GT	GT	CC	GG	GG	TG	AG	AA	AA	TC	TG	T2-E
BA145	asthma	12	38	M	3		3.09	82	73	3.44376	-0.925477	0	0	1		1	1	AA	GG	GG	CC	GG	AA	TG	AG	AA	AA	TC	TG	T2-C
BA154	asthma	14	38	F	0	23.1848	2.04	78.5	74.7	2.29168	-0.983472	0	0	1	2.7185	0	1	GA	GT	GT	CC	GG	GA	TG	AG	GA	GA	CC	GG	T2-C
BA165	asthma	16	71	F	70	22.5369	1.68	113	78	1.85279	-0.711245	0	0	0	2.50106	0	1	AA	TT	GT	CC	GG	AA	GG	GG	AA	GA	CC	GG	T2-B
BA174	asthma	13	61	M	54		2.06	71.6	78.6	2.7425	-2.00843	1	1	1	3.13033	0	0	AA	TT	GT	CC	AG	AA	TG	AA	AA	GA	TC	GG	T2-A
BA186	asthma	10	68	M	56	23.0518	2.84	120.3	79.3	2.78271	0.162005	2	1	0	0.69897	0	0	AA	TT	GT	CC	AG	GG	GG	GG	AA	AA	TT	GG	T2-E
BA201	asthma	10	60	F	60	22.0604	1.23	60.5	44.24	2.15892	-3.5877	0	0	1	2.02938	1	0	AA	TT	GT	CC	GG	GA	GG	AG	AA	AA	TT	TG	T2-E
BA214	asthma	13	63	F	53	17.0656	1.84	95.8	70.8	2.12339	-1.05432	0	0	1	2.75282	0	1	AA	TT	GT	CC	GG	AA	GG	AG	AA	AA	TC	GG	T2-B
BA227	asthma	12	64	M	30	21.3399	1.9	68.5	45.84	3.07432	-3.04854	0	0	1	2.71433	0	1	AA	TT	TT	CC	AG	AA	TG	GG	AA	AA	TC	TG	T2-C
BA242	asthma	10	48	F	40	19.4574	2.53	110	76.7	2.45264	0.261938	1	1	1	2.08279	1	0	AA	GT	GT	CC	AG	GA	GG	GG	GA	GA	TT	GG	T2-D
BA254	asthma	13	60	F	2	27.4119	1.63	73.4	61.05	2.26055	-2.27365	0	0	1	2.22272	0	0	AA	TT	GT	CC	GG	AA	TG	GG	AA	AA	TC	TT	T2-C
BA136	asthma	14	24	M	10	22.4082	3.01	71	75.1	4.06001	-2.59275	0	0	1	2.83885	1	0	AA	GT	GT	TC	GG	AA	TT	GG	AA	AA	TT	TG	T2-C
BA155	asthma	9	42	F	41	19.4113	2.28	90.1	69.52	2.50163	-0.771522	0	0	1	3.14613	1	0	AA	TT	GT	CC	AG	GA	TG	AA	GA	AA	TC	TG	T2-E
BA166	asthma	13	55	F	55	22.9719	2.65	135.9	80.7	2.07079	2.18886	0	0	1	3		1	GA	GT	GT	CC	GG	GA	TG	AG	AA	AA	TC	GG	T2-B
BA175	asthma	14	69	M	49	24.4646	2.66	117.7	81.1	2.73761	-0.222339	0	0	0	1.82217	0	0	AA	TT	TT	CC	GG	AA	TG	AA	AA	GA	CC	GG	T2-B
BA190	asthma	15	50	F	14	23.0681	2.68	123.5	91.8	2.2438	1.57127	0	0	1	2.42651	1	0	AA	TT	GG	CC	GG	AA	TG	GG	AA	AA	TT	GG	T2-D
BA202	asthma	9	66	M	59	20.3611	2.98	105.7	81.4	3.16747	-0.469005	0	0	0	0.770852	1	0	AA	GT	GT	CC	AG	GG	TG	AG	AA	AA	TC	TG	T2-E
BA216	asthma	10	28	M	4	19.5209	3.9	101.6	88	3.52488	1.02932	0	0	1	2.85309	1	1	AA	GT	GG	TC	AG	GA	TG	AG	GG	AA	TC	TG	T2-D
BA230	asthma	14	56	M	53	23.1834	3.38	101	72.37	3.16666	0.55465	0	0	1	2.53529	1	1	GA	GT	GT	TC	GG	AA	TG	AG	AA	AA	TT	GG	T2-B
BA243	asthma	9	39	F	37	20.5688	2.9	109	87.61	2.61723	0.938176	0	0	1	2.58206	0	1	AA	TT	TT	CC	AG	GA	TG	AG	AA	GA	TT	TT	T2-D
BA255	asthma	15	69	F	64	25.5945	1.81	95.8	61.36	2.03479	-0.85041	0	0		1.59106	0	1	GG	GG	TT	TC	AG	AA	TG	AG	AA	GG	TC	GG	T2-B
BA269	asthma	13	65	F	64	30.1946	1.64	95.3	66.67	1.80734	-0.722095	0	0		1.71349	0	0	AA	TT	GT	CC	AG	AA	GG	GG	AA	AA	CC	TG	T2-B
BA137	asthma	14	67	M	64	25.2174	2.7	111.1	72.2	2.76243	-0.178451	0	0	1	2.17026	1	1	GA	GG	GG	TC	GG	AA	TG	AA	GA	GA	CC	TG	T2-B
BA147	asthma	14	63	M	58	21.4533	2.94	106.1	90.2	3.05427	-0.299685	0	0	1	2.27875	0	1	AA	TT	GG	CC	AG	GA	GG	GG	GA	GA	CC	GG	T2-B
BA156	asthma	13	24	F	22	19.6249	2.5	88.1	91.2	2.88341	-1.34176	0	0	1	3.62221	0	1	AA	TT	GT	CC	GG	AA	GG	GG	AA	AA	TC	TG	T2-C
BA167	asthma	12	68	F	67	20.9275	1.83	122	82.8	1.83426	-0.0177349	0	0			0		AA	TT	GT	TC	GG	GA	GG	GG	AA	AA	TT	TG	T2-B
BA176	asthma	14	53	F	52	21.1983	2.08	92.8	71.73	2.25479	-0.635569	0	0	0	1.92788	0	0	AA	TT	TT	CC	AG	AA	TT	AG	AA	AA	CC	GG	T2-B
BA191	asthma	10	67	M	5	23.1473	2.28	83.1	73.78	2.69707	-1.2211	0	0	1	2.17609	0	0	GA	GT	TT	CC	AG	GA	TG	AG	GA	AA	TC	GG	T2-C
BA206	asthma	12	23	M	22		3.89	97.4	87.2	3.76906	0.324892	0	0	1	2.43933	0	0	AA	GT	GT	CC	AG	GA	TT	AG	AA	AA	TC	GG	T2-D
BA217	asthma	13	59	F	59	25.814	1.5	75.2	67.6	2.0439	-2.17452	0	0	1	2.24304	1	1	AA	GT	GT	CC	AG	AA	TG	GG	GA	GA	CC	TG	T2-A
BA233	asthma	13	20	M	5	22.9568	3.18	75.6	74.1	4.0987	-2.34439	0	0	1	2.28556	0	1	AA	GT	GG	CC	GG	AA	TG	AG	GA	GA	TT	GG	T2-C
BA245	asthma	11	38	F	30	18.1105	2.94	114	64.1	2.56302	1.28054	2	1	1	3.48001	1	1	AA	TT	GT	CC	GG	GA	GG	AG	AA	AA	TC	TG	T2-D
BA257	asthma	10	32	F	10	26.2917	3.28	107.2	93.7	2.89545	1.20954	1	1		1.95904	0	0	GA	GT	TT	CC	AG	GA	TG	AG	AA	AA	TC	TG	T2-D
BA270	asthma	14	67	M	7		1.21	39.9	45.66	2.96547	-4.67444	0	0		2.13988	0	0	AA	TT	GT	CC	AG	AA	GG	GG	AA	AA	CC	GG	T2-C
BA371	asthma	12	30	M	1		1.76	60.3	58.86	3.83499	-5.15007	0	0	1	1.48714	1	0	AA	TT	GT	CC	AA	GA	TG	GG	AA	GA	TC	TG	T2-C
BA382	asthma	13	23	F	6	28.6501	2.82	103	80.2	3.34873	-1.61548	0	0	1	2.07555	0	0	AA	GT	GG	CC	GG	AA	GG	AG	AA	GA	TC	TG	T2-D
BA391	asthma	13	58	F	50	24.1217	1.54	75.4	76.2	2.08327	-2.13865	0	0	1	2.40824	1	0	GA	GT	GT	CC	GG	GA	GG	GG	AA	AA	CC	TG	T2-A
BA405	asthma	14	62	M	40	21.5139	3.15	105	79.35	2.96513	0.501287	2	1	0	2.47129	1	0	GA	GT	GG	CC	GG	GA	TG	AG	AA	GA	CC	TT	T2-B
BA413	asthma	16	46	F	36	19.8141	2.77	79.4	95.2	2.55926	0.687543	0	0	0	2.18184	0	0	AA	TT	GG	TT	GG	AA	GG	GG	AA	AA	TC	TG	T2-A
BA422	asthma	12	63	F	40	24.7475	1.93	93.5	59.75	2.17311	-0.881452	0	0	1	1.55145	0	1	AA	TT	TT	CC	GG	AA	GG	GG	GA	AA	TC	GG	T2-E
BA271	asthma	14	39	M	34	31.5891	2.8	72.5	80	3.68515	-2.15096	0	0			0	0	GA	GT	GG	TC	GG	GA	TG	AG	AA	GA	TT	TG	T2-A
BA372	asthma	14	70	F	66	20.8889	1.76	113.5	88	1.9309	-0.677077	0	0	0	1.27646	0	0	AA	GT	GT	CC	AG	AA	TT	GG	AA	GA	TC	TG	T2-B
BA384	asthma	13	43	F	40	18.9866	3.18	125.2	75	2.53174	2.13759	0	0	0	1.88705	0	1	AA	TT	GG	TC	GG	AA	TG	AG	GG	GA	TC	TT	T2-B
BA406	asthma	12	54	F	25	21.9261	1.36	64.5	58.12	2.21169	-3.27441	0	0	1	2.63849	1	1	GA	GG	GT	CC	AA	AA	TG	AG	AA	AA	CC	GG	T2-C
BA414	asthma	12	61	M	52	26.2363	1.76	63.3	52.69	2.65674	-2.72408	2	1	1	3.52892	1	1	AA	GT	GT	CC	GG	AA	GG	GG	GA	GA	TC	TG	T2-E
BA426	asthma	12	61	F	48	26.114	0.93	47.2	40.61	2.01856	-4.56336	0	0	1	2.32222	0	0	AA	GG	GT	CC	AG	GA	GG	GG	AA	GA	CC	GG	T2-A
BA272	asthma	13	35	F	26	18.4425	3.44	122.4	96.61	2.83991	1.86657	1	1			0		AA	GT	GT	CC	AG	GA	TG	GG	AA	AA	CC	GG	T2-D
BA376	asthma	8	48	F	33	25.9645	2.81	117.4	73.75	2.38368	1.46285	2	1	0	1.50515	1	0	GA	GG	GT	CC	AA	GA	GG	GG	GA	AA	TC	TG	T2-D
BA396	asthma	12	51	F	44	18.9866	1.9	81.5	73.8	2.38901	-1.72146	0	0	1	1.86392	0	1	GA	GT	GT	CC	AG	AA	TG	AG	AA	AA	TT	GG	T2-E
BA407	asthma	15	38	F	37	30.2222	2.64	108.2	88	2.3768	0.967642	0	0	0	1.65514	0	0	AA	GT	GG	CC	GG	AA	GG	GG	AA	GA	TC	GG	T2-B
BA415	asthma	14	47	F	1		2.34	96.8	82.7	2.40081	-0.212803	0	0	1	2.09342	1	1	AA	TT	GT	TC	AG	GA	TG	GG	AA	AA	CC	TG	T2-C
BA428	asthma	16	75	F	65	23.5163	1.34	116.5	87	1.53449	-0.957134	0	0			0	0	GA	GT	GT	TC	GG	GA	GG	GG	AA	GA	CC	GG	T2-B
BA273	asthma	14	72	F	61	24.2876	0.95	51.9	54.9	2.01496	-4.27968	0	0			0	0	AA	TT	GT	TC	GG	GA	TG	GG	GA	AA	TC	GG	T2-A
BA377	asthma	13	63	M	10	25.4153	1.76	62	56.1	2.7817	-2.94211	0	0	1	1.98767	0	1	AA	TT	GT	CC	GG	GG	TG	GG	AA	GA	TC	TG	T2-C
BA386	asthma	13	57	F	57	16.4474	2	95.9	84.7	2.12075	-0.457178	0	0	1	1.49136	1	0	GA	GT	GG	CC	GG	GA	TT	AA	AA	AA	TT	GG	T2-B
BA397	asthma	17	75	M	65	20.7648	2	95.7	62.89	2.24195	-0.830131	0	0			0		AA	GT	GG	CC	GG	AA	TG	GG	AA	GA	CC	GG	T2-B
BA408	asthma	14	58	M	26	23.4236	1.7	61.6	64.9	2.92188	-3.41477	2	1	1	2.62839	1	1	AA	TT	GT	CC	GG	AA	GG	GG	GA	AA	CC	GG	T2-C
BA416	asthma	8	56	M	46	22.6757	2.82	86.1	67.1	3.09481	-0.731025	0	0	1	2.58995	1	1	AA	GG	GG	CC	AG	AA	GG	AG	GA	AA	TT	TG	T2-E
BA432	asthma	12	30	M	3		3.27	80.4	75.2	3.79136	-1.3089	0	0	1	2.47857	1	1	AA	TT	GG	CC	AG	GG	GG	GG	AA	GA	TT	GG	T2-C
BA274	asthma	15	71	M	50	23.3107	2.45	107.9	64.99	2.29483	0.526776	0	0	1	2.49136	0	0	AA	TT	GT	CC	GG	GA	TT	AG	AA	AA	CC	GG	T2-B
BA378	asthma	12	67	F	60	24.3232	1.88	115.3	85.5	1.93636	-0.223592	0	0	1	1.93852	1	0	GA	GT	GT	CC	AG	GA	TT	AG	GA	AA	TC	GG	T2-B
BA387	asthma	13	20	M	2	35.2653	4.16	117.8	88.89	4.59413	-0.988364	0	0			0		AA	GT	GT	CC	AG	AA	TG	GG	AA	AA	TC	GG	T2-D
BA399	asthma	15	61	F	45	24.2549	2.13	97.3	72.7	2.16435	-0.12469	0	0		1.99123	0	1	GA	GT	GG	CC	GG	GA	GG	GG	AA	AA	CC	GG	T2-B
BA409	asthma	12	67	F	40	21.2084	1.7	96.6	73.91	2.00731	-1.19356	0	0	0	2.29885	0	0	AA	TT	TT	TC	AA	GG	TG	GG	AA	AA	CC	GG	T2-E
BA418	asthma	14	66	F	66	23.4694	1.52	109.4	70.04	1.73924	-0.983209	0	0	1	2.17898	0	0	AA	TT	GG	TC	GG	GA	GG	GG	AA	AA	TC	TG	T2-B
BA433	asthma	14	63	M	63	26.7629	2.6	96.1	73.44	2.61115	-0.0342129	0	0	0	2.04922	0	0	GA	GG	GT	CC	GG	AA	GG	GG	AA	AA	CC	GG	T2-B
BA275	asthma	13	69	M	50	16.0663	3.66	89.2	65.83	4.08507	-0.816057	2	1	1	2.73078	0	1	AA	GG	GG	CC	GG	AA	TT	AG	AA	AA	TC	TG	T2-E
BA379	asthma	13	62	F	60	27.2392	2.42	119.8	86.4	2.21016	0.733951	0	0	0	1.50106	0	0	AA	TT	GG	CC	GG	AA	TG	AA	AA	AA	TT	GG	T2-B
BA388	asthma	13	48	F	45	21.8285	1.68	71.2	73.04	2.2913	-2.29748	0	0	1	2.80754	0	1	GA	GT	GT	CC	AA	GA	TT	AG	AA	AA	CC	GG	T2-A
BA402	asthma	13	46	M	46		2.66	76.1	65.52	3.19666	-1.44679	0	0	1	3.19866	0	1	AA	GT	GT	TC	AG	GA	TT	AG	AA	AA	TC	GG	T2-A
BA410	asthma	13	73	F	27	25.9556	1.29	75.9	50.59	1.90354	-2.51515	0	0		2.47712	0		AA	TT	GT	CC	AG	AA	TG	GG	GA	AA	TC	GG	T2-C
BA419	asthma	11	59	F	10	24.9996	1.26	57.9	56	2.22469	-3.63314	0	0	1	1.94448	0	0	AA	TT	GT	CC	AG	GA	GG	GG	GA	AA	CC	TG	T2-C
BA434	asthma	11	46	M	19	28.1782	2.53	66.2	53.49	3.54634	-2.46978	0	0			0		AA	GT	GT	CC	AA	GG	TG	GG	AA	AA	CC	GG	T2-C
BA276	asthma	11	59	M	48		2.72	89.7	77.5	2.86694	-0.41687	0	0	0	2.60746	0	1	AA	TT	TT	CC	AG	GA	TT	AG	AA	AA	TT	GG	T2-E
BA380	asthma	14	59	M	5		2.58	92.8	87.8	2.63263	-0.162601	0	0	1	2.37291	1	0	AA	TT	GT	TC	GG	AA	TG	AG	AA	GA	TC	TT	T2-C
BA389	asthma	13	63	F	43	24.0346	1.84	92.9	69.2	2.19816	-1.29188	0	0	0	1.63548	1	1	GA	GT	GT	TC	AG	GA	GG	GG	AA	AA	TC	GG	T2-E
BA403	asthma	16	59	F	54	27.5873	1.46	69.9	85.9	2.22214	-2.83347	0	0	0	1.78176	1	0	GA	GT	TT	TT	GG	AA	GG	GG	AA	GA	TC	GG	T2-A
BA411	asthma	11	69	F	59	26.1413	1.79	92.3	67.5	2.04673	-0.967336	0	0			0		AA	GG	GT	CC	GG	GA	TG	GG	AA	GA	TT	TG	T2-E
BA420	asthma	13	38	F	33	19.6283	2.6	98.6	85	2.61055	-0.03574	0	0	1	1.734	0	0	AA	TT	GT	CC	AG	GA	TG	AG	AA	AA	CC	GG	T2-B
BA436	asthma	8	66	F	25	20.4503	1.65	85.4	62.73	2.06578	-1.58481	0	0	1	3.11059	1	1	AA	GT	TT	CC	GG	GG	TG	AG	GA	AA	TT	GG	T2-E
BA314	asthma	14	38	F	35		2.6	95.9	75.6	2.71471	-0.375418	0	0	1				AA	GT	GT	CC	GG	AA	GG	GG	AA	AA	CC	GG	T2-B
BA381	asthma	15	53	F	52	23.3091	1.88	86.6	73.4	2.25196	-1.36866	0	0	1	2.7185	0	0	GA	GT	GT	CC	AG	AA	TG	GG	AA	GA	TC	GG	T2-A
BA390	asthma	13	51	M	38	24.9135	3.68	104.7	82.5	3.25884	1.08736	0	0	0	1.23553	1	0	AA	GT	GT	CC	GG	AA	GG	GG	GA	GA	TC	GG	T2-B
BA404	asthma	14	54	F	54	25.6312	2.3	110	87.8	2.18583	0.420058	0	0	1	1.62531	0	0	AA	TT	GT	CC	AG	AA	GG	GG	AA	GA	TC	GG	T2-B
BA412	asthma	11	56	M	40	24.1588	2.72	90.7	82.67	3.13063	-1.07984	0	0	1	2.57054	1	1	GG	GG	GT	CC	GG	GA	TT	AG	GG	AA	CC	TT	T2-E
BA421	asthma	15	34	M	31	23.2335	3.21	95	69.03	3.20209	0.0228438	2	1	1	1.5563	1	0	GA	GT	GT	CC	GG	AA	GG	AG	GA	GG	CC	GG	T2-B

## Sheet: Hokkaido Cohort
No	Affection	PCD-GRS	age	sex	ageonset	FEV1	pFEV1	FEV1FVC	FEV1predicted	Zscore_FEV1	smoking_status(Never:0,Ex-:1,current:2)	Smoking_index(1-200:1,>200:2)	Atopy(Yes:1,No:0)	LogIgE	Eosinophilic_asthma(Yes:1,No:0)	DRC1_rs3795958	DRC1_rs12623642	DNAH5_rs2277046	DNAH5_rs10513155	DNAH5_rs1530498	DNAH5_rs1530496	DNAH11_rs2285943	DNAH11_rs10224537	DNAH11_rs2214326	DNAH11_rs7971	NME8_rs10250905	DNAAF4_rs600753	Custer
HHV21	Healthy participant	10	31	M							2		0	1.92942		AA	TT	GT	CC	GA	GG	TT	AG	AG	AA	TT	GG	Healthy participant
HHV37	Healthy participant	12	32	M							0	0	1	2.64542		AG	GT	GT	TC	GA	GG	GG	GG	AG	AG	CT	GG	Healthy participant
HHV44	Healthy participant	13	25	F							0	0	0	0.69897		AG	GT	GT	TC	GA	GA	GG	GG	AA	AA	CC	TG	Healthy participant
HHV46	Healthy participant	16	29	F							0	0	1	2.23045		AA	TT	GG	TC	GG	AA	GT	AG	AG	AG	CC	TG	Healthy participant
HHV47	Healthy participant	17	23	F							1		0	0.69897		AA	TT	TT	TC	GG	AA	TT	GG	AA	AA	CC	GG	Healthy participant
HHV48	Healthy participant	9	21	F							0	0	1	2.14613		AA	TT	TT	CC	GA	GG	GG	GG	AA	AA	CT	TG	Healthy participant
HHV51	Healthy participant	11	25	M							0	0	0	0.69897		AA	TT	GT	CC	GG	AA	GG	GG	AA	AA	TT	TT	Healthy participant
HHV54	Healthy participant	10	35	M							2		1	1.88649		AA	GG	GT	CC	GA	AA	GG	GG	AA	AA	CT	TG	Healthy participant
HHV55	Healthy participant	12	33	M							0	0	0	0.69897		AA	TT	GG	CC	GG	GA	GG	AA	AA	AA	CC	TG	Healthy participant
HHV59	Healthy participant	12	25	M							0	0	1	2.17609		AA	TT	GT	CC	AA	AA	GG	GG	AG	AG	CT	GG	Healthy participant
HHV72	Healthy participant	13	30	F							0	0	0	2.27875		AA	TT	GT	TC	GG	AA	GG	GG	AA	AA	TT	TG	Healthy participant
HHV85	Healthy participant	11	24	M							2		0	1.17609		GG	GG	TT	CC	GA	AA	GT	AG	AG	AG	TT	GG	Healthy participant
HHV88	Healthy participant	12	25	M							2		1	2.60206		AA	GT	GT	CC	GG	GA	GG	AG	AA	AA	CC	GG	Healthy participant
HHV90	Healthy participant	12	28	M							2		0	1.66276		AA	TT	GT	TC	GA	AA	GG	AG	AA	AA	TT	GG	Healthy participant
HHV93	Healthy participant	13	25	M							0	0	0	1.98677		AA	GT	GT	CC	GG	AA	GT	AG	AG	AG	CC	TG	Healthy participant
HHV96	Healthy participant	9	42	F							0	0	0	1		GG	GG	GT	CC	GA	GG	GG	AG	AA	AA	TT	GG	Healthy participant
HHV98	Healthy participant	11	43	M							2		0	1.91381		AA	GT	TT	TC	GG	GA	GG	GG	AG	AA	CC	TG	Healthy participant
HHV102	Healthy participant	15	42	M							2		1	2.20412		AG	GT	GT	TC	GG	AA	GT	GG	AA	AA	CT	TG	Healthy participant
HHV103	Healthy participant	11	55	M							2		1	2.79239		AA	GT	TT	CC	GG	AA	GG	GG	AA	AA	CT	TG	Healthy participant
HHV104	Healthy participant	10	46	F							2		1	1.95904		AA	GG	GT	CC	GG	GA	TT	AG	AG	AA	CT	TG	Healthy participant
HHV105	Healthy participant	10	48	M							1		1	1.34242		AA	TT	TT	CC	GA	GA	GT	AG	AA	AA	CT	TG	Healthy participant
HHV106	Healthy participant	9	56	M							2		0	1.32222		AA	TT	GG	CC	GG	GG	GG	AG	AG	AG	TT	TT	Healthy participant
HHV107	Healthy participant	14	42	F							0	0	1	1		AG	GT	GG	CC	GA	GG	GG	GG	AA	GG	CC	TG	Healthy participant
HHV111	Healthy participant	15	43	F							0	0	1	2.58092		AA	TT	GT	TC	GG	AA	GG	GG	AA	AA	CC	TG	Healthy participant
HHV112	Healthy participant	8	51	F							2		0	1.39794		AA	TT	TT	CC	GA	GA	GT	AG	AA	AA	TT	TT	Healthy participant
HHV1003	Healthy participant	12	40	M		2.92	95.8508	88.5	2.97201	-0.155785	0	0				AA	GT	TT	CC	GG	GA	GG	GG	AA	AG	CC	TG	Healthy participant
HHV1005	Healthy participant	12	41	M		3.81	107.95	88.8	3.52438	0.717345	2	2	1	2.81291		AG	GT	GT	CC	GA	GA	GG	GG	AG	AG	CT	GG	Healthy participant
HHV1006	Healthy participant	11	43	M		3.9	109.348	88.4	3.5924	0.749578	0	0	1	1.85733		AA	GT	GT	CC	GG	AA	GG	GG	AG	AA	TT	GG	Healthy participant
HHV1014	Healthy participant	14	65	F		1.7	94.5437	86.3	2.05953	-1.37517	0	0	1	2.04139		AA	TT	GG	CC	GG	AA	GG	GG	AG	AA	CT	GG	Healthy participant
HHV1015	Healthy participant	14	44	M		3.85	104.772	78.6	3.73196	0.27542	2	2	0	1.74036		GG	GG	GT	CC	GG	AA	GT	AA	AA	AA	CC	GG	Healthy participant
HHV1016	Healthy participant	10	42	M		3.17	100.558	92.4	3.11258	0.162393	0	0	1	2.30103		AA	TT	TT	CC	GG	AA	GG	AA	AG	AG	CC	TT	Healthy participant
HHV1019	Healthy participant	13	53	M		3.4	112.077	80.8	3.15116	0.658478	2	2	0	1.98227		AA	TT	GT	CC	GA	GA	GG	GG	AG	AG	CC	GG	Healthy participant
HHV1020	Healthy participant	15	45	F		2.75	108.11	84.4	2.5498	0.659512	0	0	1	2.41497		AA	GT	GG	CC	GG	AA	GT	GG	AG	AA	CC	GG	Healthy participant
HHV1022	Healthy participant	16	44	F		2.18	97.3379	86.2	2.22325	-0.166079	0	0	0	1.63347		AA	TT	GT	TC	GG	AA	GT	AG	AA	AA	CC	GG	Healthy participant
HHV1027	Healthy participant	13	42	M		3.58	109.386	83.8	3.24514	0.908284	0	0	0	1.17609		AA	TT	TT	TC	GG	GA	GG	GG	AA	AA	CT	GG	Healthy participant
HHV1028	Healthy participant	17	51	M		3.3	127.897	89.7	2.65659	2.03772	0	0	0	1.25527		AG	GG	GG	TC	GG	GG	TT	GG	AA	AG	CC	GG	Healthy participant
HHV1029	Healthy participant	16	52	M		3.48	106.885	76.3	3.37384	0.263551	2	2	0	1.04139		AA	TT	GG	CC	GG	AA	GT	AG	AA	AG	CT	GG	Healthy participant
HHV1042	Healthy participant	12	47	M		2.73	89.3266	78.2	3.07986	-0.974079	2	2	1	3.23045		AG	GT	GT	CC	GG	GA	GG	GG	AA	AA	TT	GG	Healthy participant
HHV1044	Healthy participant	15	46	M		4.06	118.376	87.1	3.47582	1.44841	0	0	0	1.51851		AA	GG	GT	TC	GG	GG	TT	GG	AA	AG	CC	GG	Healthy participant
HHV1045	Healthy participant	12	63	M		2.43	104.197	90.3	2.62732	-0.601606	0	0	0	1.62325		AA	GT	TT	TC	GG	AA	GG	AG	AA	AA	CC	TG	Healthy participant
HHV1046	Healthy participant	15	51	M		3.36	112.911	86.8	3.05748	0.832484	0	0	0	1.4624		AG	GT	GT	TC	GG	AA	GG	GG	AA	AA	CT	GG	Healthy participant
HHV1047	Healthy participant	11	45	F		2.02	89.1431	81.1	2.26022	-0.911398	0	0	0	0.863323		AG	GT	GT	CC	GA	AA	GG	AG	AA	AA	CT	TG	Healthy participant
HHV1048	Healthy participant	16	44	M		2.77	88.7593	73.9	3.10554	-0.940788	2	2	1	2.44716		AA	GT	GG	CC	GG	AA	TT	AG	AA	AA	CC	GG	Healthy participant
HHV1049	Healthy participant	10	51	M		3.36	104.347	88.9	3.31858	0.105015	0	0	0	2		AA	GG	TT	TT	GA	GA	GT	AG	AA	AA	TT	GG	Healthy participant
HHV1050	Healthy participant	12	55	F		2.49	124.748	83.6	2.11111	1.41804	2	2	1	2.17609		AA	GT	GG	TC	GA	AA	GT	AG	AG	AA	CC	TT	Healthy participant
HHV1052	Healthy participant	11	50	M		3.36	108.208	91.3	3.17846	0.482762	2	2	0	2.44716		AG	GT	GT	CC	GG	GA	GG	AG	AG	AA	CT	GG	Healthy participant
HHV1058	Healthy participant	15	57	M		2.59	94.2902	80.2	2.92363	-0.935616	2	2	0	1.5563		AA	TT	GG	CC	GG	GA	GT	GG	AG	AG	CT	GG	Healthy participant
HHV1063	Healthy participant	13	52	M		2.18	84.1075	83.2	2.6845	-1.57406	0	0	1	2.17609		AG	GT	GG	CC	GA	AA	GG	AG	AA	GG	TT	TG	Healthy participant
HHV1064	Healthy participant	13	47	M		3.87	123.84	87	3.15357	1.94806	0	0	0	2.34242		AG	GT	TT	CC	GG	AA	GG	GG	AA	AA	CC	TG	Healthy participant
HHV1068	Healthy participant	15	43	F		2.82	113.091	96.2	2.47739	1.16787	0	0	1	1.39794		AA	TT	TT	TC	GA	AA	TT	GG	AG	AA	CC	GG	Healthy participant
HHV1069	Healthy participant	12	49	F		2.17	99.8142	76.4	2.21151	-0.155939	0	0	0	0.69897		AA	GG	TT	TC	GG	GA	TT	AG	AA	AA	CT	GG	Healthy participant
HHV1070	Healthy participant	11	61	M		2.51	95.1147	85.7	2.88723	-1.05447	2	2	0	1.74819		AA	GT	GG	CC	GA	GA	GT	AG	AA	AA	CC	TT	Healthy participant
HHV1071	Healthy participant	15	56	M		3.36	125.369	87	2.83934	1.50964	2	2	1	2.27875		AA	TT	GT	TC	GG	AA	GT	AG	AA	AA	CC	TG	Healthy participant
HHV1072	Healthy participant	11	48	F		2.42	104.981	82.9	2.33186	0.313706	2	2	0	2.54407		AG	GG	TT	TC	GG	AA	GT	AA	AA	AA	CT	TG	Healthy participant
HHV1073	Healthy participant	11	64	M		3.6	137.275	84.9	2.92617	1.83785	2	2	0	0.812913		AA	GT	GT	CC	GA	AA	GG	GG	AA	AA	CT	TG	Healthy participant
HHV1074	Healthy participant	16	50	F		1.96	86.3489	72.1	2.31848	-1.29858	0	0	0	2.07918		AA	TT	GG	CC	GG	AA	GT	AG	AA	AG	CC	TG	Healthy participant
HHV1075	Healthy participant	14	53	F		2.22	102.045	83.5	2.25983	-0.143516	2	2	1	2.14613		AA	TT	TT	CC	GG	AA	TT	AG	AA	AG	CT	TG	Healthy participant
HHV1077	Healthy participant	11	46	M		3.15	89.9486	84.9	3.55816	-0.988557	2	2	1	1.95904		AA	TT	GG	CC	AA	GA	TT	GG	AA	AA	TT	TT	Healthy participant
HHV1078	Healthy participant	16	52	F		2.07	114.702	73.7	1.89587	0.742635	0	0	0	2.25527		AA	GT	GT	TC	GG	AA	GG	GG	AG	GG	CC	GG	Healthy participant
HHV1086	Healthy participant	13	45	M		3.36	102.749	90.3	3.28288	0.203477	2	2		1.74036		AA	GT	GG	CC	GG	AA	GG	AG	AA	AA	CT	GG	Healthy participant
HHV1087	Healthy participant	10	56	M		2.81	123.749	85.9	2.4458	1.22593	0	0	1	2.17609		AA	TT	GT	CC	AA	GA	GG	GG	AG	AA	CC	TG	Healthy participant
HHV1088	Healthy participant	11	42	M		3.82	112.578	80.6	3.38037	1.14474	2	2	1	2		AA	GG	TT	CC	GG	GA	GG	GG	AA	AG	CC	TG	Healthy participant
HHV1089	Healthy participant	9	45	M		3.44	105.639	83.3	3.26768	0.456795	2	2	0	1.38021		AA	GG	TT	CC	GA	GG	GG	GG	AA	AA	CC	GG	Healthy participant
HHV1090	Healthy participant	13	51	M		2.99	103.714	79.5	2.96091	0.0826684	2	2	0	1.77085		AA	TT	TT	TT	GG	AA	GG	AG	AA	AA	CT	TG	Healthy participant
HHV1091	Healthy participant	11	41	M		3.36	94.8306	80.6	3.54038	-0.450992	0	0	1	2.04139		AA	TT	TT	CC	GG	GA	GT	GG	AG	AG	TT	TG	Healthy participant
HHV1092	Healthy participant	11	50	M		3.47	98.3493	79.4	3.64727	-0.410812	0	0	0	1.89209		AA	GT	TT	CC	GA	GG	GG	GG	AA	AG	CC	GG	Healthy participant
HHV1094	Healthy participant	13	52	M		2.85	101.101	84.6	2.91165	-0.177352	0	0	0	1.32222		AA	TT	GT	TC	GA	GA	GT	GG	AA	AA	CT	TG	Healthy participant
HHV1095	Healthy participant	12	60	M		2.98	119.368	77.8	2.72977	0.742639	2	2	0	1.94939		AA	TT	TT	CC	GG	AA	GG	GG	AG	AG	CT	TG	Healthy participant
HHV1097	Healthy participant	13	55	M		3.01	107.535	87.2	2.94185	0.191521	2	2	1	2.91908		AA	TT	GT	CC	GG	GG	GT	GG	AA	AG	TT	GG	Healthy participant
HHV1100	Healthy participant	14	67	M		2.02	96.0167	97.1	2.48992	-1.49027	2	2	1	1.69897		AA	GT	GT	CC	GG	GA	TT	GG	AG	AA	CC	GG	Healthy participant
HHV1107	Healthy participant	10	45	F		2.43	102.41	92.7	2.36975	0.21477	2	2	0	0.838849		AA	GT	TT	TC	GG	GA	GG	GG	AA	AA	TT	TG	Healthy participant
HHV1110	Healthy participant	12	43	F		3.07	125.949	88	2.41793	2.24851	2	2	0	2.04139		GG	GG	GT	CC	GG	GA	GT	AG	AG	AA	CT	GG	Healthy participant
HHV1113	Healthy participant	11	43	F		2.51	103.541	85.1	2.40387	0.376527	0	0	0	1.49136		AA	GG	GG	CC	GA	AA	GT	GG	AG	AA	TT	GG	Healthy participant
HHV1114	Healthy participant	10	46	F		2.68	107.631	86.7	2.5025	0.592932	0	0	0	1.25527		AA	GT	TT	CC	GA	GA	TT	AG	AA	AA	TT	GG	Healthy participant
HHV1115	Healthy participant	13	49	F		2.36	102.988	83.7	2.32905	0.109988	0	0	0	0.832509		AA	TT	GT	CC	GG	AA	GG	AG	AA	AA	CC	TG	Healthy participant
HHV1116	Healthy participant	13	58	F		2.28	126.277	92.3	1.97254	1.21792	0	0	0	1.04139		AA	TT	GT	CC	GG	AA	GG	AG	AG	AA	CC	GG	Healthy participant
HHV1118	Healthy participant	15	41	F		2.76	115.608	88.5	2.34692	1.49876	0	0	1	2.20412		AG	GT	GT	TC	GG	AA	TT	GG	AG	AA	CT	TG	Healthy participant
HHV1121	Healthy participant	14	42	M		3.04	91.7298	81.3	3.2912	-0.671825	2	2	1	1.85126		AA	TT	GT	CC	GG	GA	GT	AG	AA	AG	CC	TG	Healthy participant
HHV1122	Healthy participant	15	69	F		2.14	118.74	86.3	2.11904	0.0751113	0	0	1	1.57978		AA	GT	GG	TC	GA	AA	TT	AG	AA	AA	CT	GG	Healthy participant
HHV1123	Healthy participant	15	54	F		2.31	101.345	81.1	2.37504	-0.222161	0	0	1	2.43136		AA	TT	GT	TC	GG	GA	GT	AG	AA	AG	CT	GG	Healthy participant
HHV1124	Healthy participant	13	52	F		2.28	101.428	78.6	2.31966	-0.139898	0	0	0	1.64345		AA	GG	TT	CC	GG	AA	TT	GG	AG	AG	CC	TG	Healthy participant
HHV1125	Healthy participant	11	52	F		1.72	84.2184	72.6	2.11835	-1.57033	0	0	0	1.60206		AA	GG	GT	CC	GA	GA	GG	GG	AA	AA	CC	GG	Healthy participant
HHV1126	Healthy participant	11	54	F		2.23	104.967	90.3	2.22207	0.0288459	0	0	0	0.69897		AA	TT	GT	CC	GA	GA	GG	GG	AA	AA	TT	GG	Healthy participant
HHV1128	Healthy participant	14	38	M		3.77	112.2	87.3	3.29523	1.29804	2	2	1	2.23045		AG	GT	GT	CC	GG	AA	GG	GG	AG	AA	CC	GG	Healthy participant
HHV1130	Healthy participant	12	44	F		2.26	88.7433	85.6	2.54349	-0.961846	0	0	0	1.20412		AG	GT	GG	CC	GA	GA	TT	AA	AA	AA	TT	GG	Healthy participant
HHV1131	Healthy participant	12	45	F		2.36	101.399	88.7	2.32292	0.134997	2	2	0	1.38021		GG	GT	GG	CC	GA	GA	GT	GG	AG	AA	TT	TG	Healthy participant
HHV1132	Healthy participant	11	52	F		2.38	111.855	87.8	2.20102	0.658219	0	0	1	1.47712		AG	GG	GT	CC	GG	GA	GT	GG	AA	AA	TT	TG	Healthy participant
HHV1135	Healthy participant	13	43	F		3.33	132.832	88.3	2.49164	2.78821	0	0	0	1.27875		AA	TT	GT	CC	GG	AA	GT	AG	AG	AG	TT	GG	Healthy participant
HHV1136	Healthy participant	15	47	F		2.56	104.848	88.9	2.46188	0.332448	0	0	0	1.07918		AA	TT	GT	CC	GG	AA	GG	GG	AA	AA	CC	GG	Healthy participant
HHV1137	Healthy participant	12	59	F		1.77	88.6112	77.6	2.16372	-1.47047	0	0	0	2.07918		AG	GT	TT	TC	GA	GA	TT	AG	AA	AA	TT	GG	Healthy participant
HHV1139	Healthy participant	13	44	F		2.65	114.899	91.1	2.29123	1.31223	0	0	0	2.17609		AA	GT	GT	TC	GG	AA	GG	GG	AA	AA	TT	GG	Healthy participant
HHV1143	Healthy participant	12	51	M		2.84	95.6577	82.8	3.05027	-0.579999	2	2	1	3.17609		AG	GT	GT	TC	GG	AA	GT	AG	AA	AA	TT	TT	Healthy participant
HHV1146	Healthy participant	12	48	F		2.18	103.698	85.2	2.12966	0.196469	0	0	1	2.49136		AA	TT	GT	TC	GG	AA	GG	AG	AG	AA	TT	GG	Healthy participant
HHV1148	Healthy participant	14	48	M		3.84	119.537	89.7	3.26344	1.50755	0	0	1	2.95424		AA	GT	GT	TC	GG	AA	GT	GG	AA	AG	TT	TG	Healthy participant
HHV1151	Healthy participant	13	61	M		3.07	114.544	88.2	2.92827	0.39062	0	0	0	1.86332		AA	GT	GT	CC	GG	AA	GG	GG	AG	AA	CC	GG	Healthy participant
HHV1152	Healthy participant	11	42	M		3.41	98.108	78.8	3.47465	-0.163781	2	2	0	1.62325		AA	TT	GG	CC	GA	GG	GT	AG	AA	AA	CT	TG	Healthy participant
HHV1162	Healthy participant	13	48	M		2.69	83.4699	85.7	3.27472	-1.52362	2	2	1	2.17609		AA	GG	GT	CC	GG	AA	GT	AG	AA	AA	CC	GG	Healthy participant
HHV1167	Healthy participant	13	41	M		4.1	116.736	84.2	3.50442	1.50433	2	2	0	1.32222		AA	GT	GT	TC	GG	AA	GG	GG	AA	AA	TT	GG	Healthy participant
HHV1168	Healthy participant	12	61	M		2.5	84.1015	61.7	3.22696	-1.81811	2	2	0	2.49136		AA	TT	GT	CC	GA	AA	GG	GG	AG	AG	TT	GG	Healthy participant
HHV1169	Healthy participant	12	42	M		2.17	63.6931	90.8	3.396	-3.17768	0	0	0	1.38021		AG	GT	GT	CC	GG	GA	TT	AG	AA	AA	TT	TG	Healthy participant
HHV1170	Healthy participant	13	46	M		3.26	107.079	83.6	3.05248	0.585885	0	0	0	1.64345		AG	GT	GG	CC	GA	GA	GT	AG	AA	AA	CC	TG	Healthy participant
HHV1171	Healthy participant	16	58	F		2.48	130.412	87	2.06091	1.5815	0	0	0	2.23045		AA	TT	GT	CC	GG	AA	TT	AG	AA	AG	CC	TG	Healthy participant
HHV1172	Healthy participant	15	49	F		2.45	105.685	89.7	2.35615	0.328786	0	0	0	0.69897		AA	TT	GT	TC	GG	AA	GG	GG	AA	AA	CT	GG	Healthy participant
HHV1173	Healthy participant	11	44	M		3.94	120.031	87.6	3.28264	1.74368	2	2	0	1.70757		AA	TT	GT	CC	GG	GA	GG	AG	AA	AA	CT	TG	Healthy participant
HHV1174	Healthy participant	13	47	M		3.33	109.7	88.1	3.05791	0.762977	0	0	1	2.41497		AA	GT	GT	CC	GG	GA	GT	GG	AA	AG	TT	GG	Healthy participant
HHV1176	Healthy participant	15	50	M		3.87	134.304	89.6	2.94335	2.66107	2	2	0	2.25527		GG	GG	GG	CC	GG	AA	GG	GG	AG	AA	CC	GG	Healthy participant
HHV1178	Healthy participant	12	56	M		3.5	123.762	81	2.98853	1.40896	0	0	0	2.63347		AA	GG	GT	TC	GA	GA	GG	GG	AA	AA	CC	GG	Healthy participant
HHV1179	Healthy participant	14	50	F		2.7	122.554	86	2.25175	1.60825	0	0	1	1.91381		AA	TT	GT	CC	GG	GA	GT	GG	AG	AG	CC	TG	Healthy participant
HHV1180	Healthy participant	10	50	F		2.36	101.698	87.1	2.36977	-0.0340171	0	0	0	1.78533		AA	GT	GT	CC	AA	GG	GG	GG	AG	AG	CC	GG	Healthy participant
HHV1181	Healthy participant	13	47	F		2.09	98.2799	91.7	2.14234	-0.205245	0	0	0	2.25527		AA	GT	GT	CC	GA	AA	GT	AG	AA	AG	CT	GG	Healthy participant
HHV2006	Healthy participant	17	41	F							2		0	1.74819		AA	TT	GT	TC	GG	AA	GT	GG	AA	AA	CC	GG	Healthy participant
HHV2018	Healthy participant	15	38	M							2		0	2.07918		AG	GT	GT	CC	GG	AA	GG	GG	AA	AG	CC	TG	Healthy participant
HHV2023	Healthy participant	5	48	M							0	0	1	2.5682		AA	GT	TT	CC	GA	GA	GG	AA	GG	AG	TT	TG	Healthy participant
HHV2025	Healthy participant	15	49	M							2		0	2.98227		AA	TT	GT	TC	GG	AA	GG	GG	AA	AA	CT	GG	Healthy participant
HHV2031	Healthy participant	11	24	M							0	0	1	2.20412		AA	GT	GT	CC	GG	GA	GG	GG	AA	AG	CT	TT	Healthy participant
HHV2034	Healthy participant	8	37	M							0	0	0	1.9345		AA	GT	TT	CC	GA	GA	GG	GG	AA	AA	CT	TT	Healthy participant
HHV3002	Healthy participant	14	34	M									0			AA	TT	GT	CC	GG	AA	GG	GG	AA	AA	CC	TG	Healthy participant
HHV3003	Healthy participant	11	31	M							0	0	1			AA	GT	TT	CC	GG	GA	GG	GG	AA	AA	CC	TG	Healthy participant
HHV3005	Healthy participant	10	33	M									0			AG	GT	GT	CC	GA	AA	TT	AA	GG	AG	TT	TG	Healthy participant
HHV4002	Healthy participant	10	24	M		3.75		93.9			0	0	1	1.60206		AA	GT	TT	CC	GG	AA	GG	AG	AG	AG	CT	TG	Healthy participant
HHV4007	Healthy participant	13	25	M		3.85		58.3			1		1	2.07918		AG	GT	GT	TC	GA	AA	GG	AG	AA	AA	CC	TG	Healthy participant
HHV4009	Healthy participant	13	20	M		3.62		72.8			0	0	0	1.17609		AA	TT	GT	CC	GG	AA	GG	AG	AA	AG	CT	TG	Healthy participant
HHV4018	Healthy participant	11	24	M		4.07		70.1			0	0	1	1.92428		AA	GT	TT	TC	GA	GA	TT	AG	AA	AA	CT	TG	Healthy participant
HHV4019	Healthy participant	12	22	F		2.5		91.5			0	0	0	0.69897		GG	GT	GT	CC	GG	GG	GT	GG	AG	AA	CT	TG	Healthy participant
HHV4021	Healthy participant	12	24	M		3.72		61.8			0	0	1	1.99123		GG	GG	TT	CC	GA	AA	GT	AG	AA	AG	CT	TG	Healthy participant
HHV4022	Healthy participant	15	24	F		2.07		63.4			0	0	0	1.30103		AA	TT	GG	CC	GG	AA	GG	GG	AA	AA	CT	GG	Healthy participant
HHV4023	Healthy participant	13	23	F		3.27		88.3			0	0	1	1.80618		AA	TT	GT	CC	GG	AA	GG	GG	AA	AA	CC	TT	Healthy participant
HHV4027	Healthy participant	11	24	M		3.4		90.1			1		1	2.85126		AA	TT	GT	CC	GA	GA	GG	GG	AA	AA	CT	TG	Healthy participant
HHV4028	Healthy participant	14	21	M		3.47		60.7			0	0	1	1.85126		AA	TT	GG	CC	GA	AA	GG	GG	GG	AG	CC	GG	Healthy participant
HHV4029	Healthy participant	15	23	M		5.07		93.5			0	0	1	2		AG	GT	GT	TC	GG	AA	GG	GG	AA	AG	CT	TG	Healthy participant
HHV4030	Healthy participant	13	20	F		1.85		83.7			0	0	0	1.11394		AA	GT	GG	CC	GA	AA	GG	GG	AA	AG	CT	TG	Healthy participant
HHV4035	Healthy participant	13	19	F		2.62		84.7			0	0	1	0.69897		AA	TT	GG	CC	GA	AA	GT	AA	AA	AA	CT	GG	Healthy participant
HHV4037	Healthy participant	14	19	F		3.3		98.2			0	0	1	2.41497		AA	GT	GG	CC	GG	GA	GG	GG	AA	AA	CC	GG	Healthy participant
HHV4039	Healthy participant	11	21	M		3.72		89.6			0	0	0	1.53148		AA	TT	GT	CC	GA	AA	GG	GG	AG	AA	TT	GG	Healthy participant
HHV4040	Healthy participant	15	21	M		4.37		85.1			0	0	0	1.89209		AA	TT	GT	CC	GG	AA	TT	GG	AA	AG	CT	TT	Healthy participant
HHV4043	Healthy participant	12	21	M		4.07		77.6			0	0	1	2.44716		AA	TT	TT	CC	GG	AA	GG	GG	AA	AA	CT	TG	Healthy participant
HHV4044	Healthy participant	12	21	M		4.22		92.1			0	0	0	0.69897		AA	GT	TT	CC	GG	GA	GT	GG	AG	GG	TT	GG	Healthy participant
HHV4045	Healthy participant	10	24	M		3.52		82			0	0	1	2.81954		AA	TT	GT	CC	GA	GA	GT	AG	AG	AG	TT	TG	Healthy participant
HHV4048	Healthy participant	13	21	M		3.97		92.5			0	0	1	2.17609		AA	GT	TT	TC	GG	AA	GT	AA	AG	AG	CC	GG	Healthy participant
HHV4049	Healthy participant	11	22	M		3.92		86.3			0	0	1	1.94448		AA	TT	GT	CC	AA	GA	TT	AG	AA	AA	CT	TG	Healthy participant
HHV4050	Healthy participant	15	22	F		2.65		85.7			0	0	1	2.25527		AA	TT	GG	CC	GG	AA	GT	AG	AA	AA	CC	TG	Healthy participant
HHV4052	Healthy participant	15	22	M		4.17		92.2			0	0	0	1.49136		AA	TT	GT	TC	GG	AA	GT	AA	AA	AA	CC	GG	Healthy participant
HHV4055	Healthy participant	12	22	M		3.6		70.1			0	0	1	2.51851		AA	GT	GT	CC	GG	AA	GG	GG	AA	AA	TT	GG	Healthy participant
HHV4056	Healthy participant	16	23	M		3.82		52.6			0	0	1	1.63347		AG	GT	GT	CC	GG	AA	GT	GG	AA	AA	CC	GG	Healthy participant
HHV4057	Healthy participant	10	21	M		4.77		76.8			0	0	1	1.66276		AG	GT	GT	CC	GG	GG	GG	GG	AG	AA	TT	GG	Healthy participant
HHV4059	Healthy participant	10	22	M		5		79.8			0	0	1	2.07918		AG	GT	GG	CC	GA	GG	GT	AG	GG	AA	CT	GG	Healthy participant
HHV4060	Healthy participant	18	22	M		4.02		90.9			0	0	1	2.17609		GG	GG	GG	CC	GG	AA	GT	GG	AA	AG	CC	GG	Healthy participant
HHV4061	Healthy participant	10	20	M		3.65		84.2			0	0	0	1.34242		AA	GT	GG	CC	GG	GA	GG	GG	AA	AA	TT	TT	Healthy participant
HHV4062	Healthy participant	8	21	M		4.15		95.8			2		0	1.44716		AA	TT	TT	CC	GA	GA	GG	AG	AA	AA	TT	TG	Healthy participant
HHV4064	Healthy participant	11	22	M		2.95		82.6			0	0	1	2.17609		AA	TT	GG	CC	AA	AA	TT	AA	AG	AG	TT	TG	Healthy participant
HHV4067	Healthy participant	12	21	F		3.6		85.3			0	0	1	2.32222		AA	TT	TT	TC	GG	GA	GG	GG	AG	GG	TT	TG	Healthy participant
HHV4068	Healthy participant	12	23	M		5.6		85.6			0	0	0	2.20412		AA	TT	GT	CC	GA	AA	GG	AG	AA	AA	CT	GG	Healthy participant
HHV4070	Healthy participant	11	26	M		4		79.8			0	0	1	0.892095		AG	GT	GT	CC	GG	GA	TT	AA	AG	AA	TT	GG	Healthy participant
HHV4072	Healthy participant	15	20	M		4.27		93.2			0	0	1	2.91908		AA	TT	GG	CC	GG	GA	GG	GG	AA	AA	CC	GG	Healthy participant
HHV4073	Healthy participant	12	20	F		2.97		94.8			0	0	1	1.79934		AG	GT	GT	CC	GG	AA	GT	AG	AA	AA	CT	TT	Healthy participant
HHV4074	Healthy participant	11	26	M		3.07		81.8			0	0	1	1.53148		AA	TT	GT	CC	GG	GA	GG	GG	GG	AA	CC	TG	Healthy participant
HHV4076	Healthy participant	13	24	F		2.22		100			0	0	1	1.36173		AA	GT	GT	CC	GG	AA	GG	GG	AA	AA	CT	GG	Healthy participant
HHV4079	Healthy participant	16	19	F		2.67		56.5			0	0	1	1.14613		AA	TT	GG	CC	GG	AA	GG	GG	AA	AG	CT	GG	Healthy participant
HHV4082	Healthy participant	14	30	M		3.42		88.1			0	0	1	1.36173		AG	GT	GT	CC	GG	AA	GG	GG	GG	AG	CC	GG	Healthy participant
HHV4084	Healthy participant	17	25	F		1.87		89.4			0	0	0	1.53148		AA	TT	GT	TC	GG	AA	GG	AG	AA	GG	CC	GG	Healthy participant
HHV4087	Healthy participant	12	19	M		4.4		91.8			0	0	0	1		AA	TT	GT	CC	GA	GA	GG	GG	AA	AA	CT	GG	Healthy participant
HHV4090	Healthy participant	11	19	M		3.65		96.5			0	0	1	3.27875		AA	TT	GG	CC	GA	GG	GT	AA	AA	AA	CC	TG	Healthy participant
HHV4091	Healthy participant	8	24	M		3.92		97.5			0	0	1	2.79934		AG	GG	TT	CC	GA	GG	GG	AG	AA	AA	CC	TG	Healthy participant
HHV4094	Healthy participant	16	24	F		2.82		90.6			0	0	0	1.91381		AG	GG	GT	TC	GG	AA	TT	GG	AA	AA	CT	GG	Healthy participant
HHV4095	Healthy participant	10	26	M		5		85.9			2		1	0.944483		AG	GT	TT	CC	GG	AA	GG	GG	GG	AA	CT	TG	Healthy participant
HHV4096	Healthy participant	14	19	M		4.07		97.1			0	0	1	3.32222		AA	GG	GG	CC	GG	AA	GG	GG	AG	GG	CC	TG	Healthy participant
HHV4097	Healthy participant	13	21	M		3.42		65.7			1		1	2.11394		AA	TT	TT	CC	GG	AA	TT	AA	AA	AA	CT	GG	Healthy participant
HHV4100	Healthy participant	15	21	M		5.65		88.4			0	0	1	1.81291		AA	TT	GT	CC	GA	GA	TT	GG	AA	AG	CT	GG	Healthy participant
HHV4102	Healthy participant	15	23	M		6.35		77.9			0	0	1	2.04139		AA	TT	GT	TC	GG	AA	GT	AG	AG	AA	CC	GG	Healthy participant
HHV4103	Healthy participant	14	20	M		3.42		86.8			0	0	1	1.57978		AA	TT	GT	TC	GA	GA	GG	GG	AA	AG	CT	GG	Healthy participant
HHV4104	Healthy participant	17	20	M		3.62		96			0	0	1	2.9345		AA	TT	GT	TC	GG	GA	GT	GG	AA	AG	CC	GG	Healthy participant
HHV4107	Healthy participant	10	33	M		3.52		84.8			0	0	1	2.07918		AA	GT	TT	CC	GA	AA	GT	AG	AA	AA	CC	TT	Healthy participant
HHV4109	Healthy participant	14	26	F		2.55		95.8			0	0	1	2.64345		AG	GT	GT	TC	GG	GA	GG	GG	AG	AA	CC	GG	Healthy participant
HHV4110	Healthy participant	8	26	F		2.65		92.6			0	0	1	2.5682		AG	GG	TT	CC	GA	GA	GG	AA	AA	AA	CC	TG	Healthy participant
HHV4112	Healthy participant	13	26	M		4.12		98.8			2		1	2.27875		AA	TT	GT	TC	GA	GA	GG	GG	AG	AG	CT	GG	Healthy participant
HHV4113	Healthy participant	16	25	M		3.37		91.8			0	0	1	2.30103		AA	TT	GT	CC	GA	AA	GT	GG	AA	AG	CC	GG	Healthy participant
HHV4114	Healthy participant	13	25	M		3.65		95			2		1	1.92428		AG	GT	GG	CC	GA	GA	GG	GG	AA	AA	CT	GG	Healthy participant
HHV4115	Healthy participant	9	35	M		3.75		88.6			2		1	2.98677		AA	GT	GT	CC	GA	GG	GG	GG	AG	AA	CT	GG	Healthy participant
HHV4116	Healthy participant	12	27	F		2.7		78			0	0	1	2.25527		AA	TT	TT	CC	GG	AA	GG	GG	AA	AA	CT	TG	Healthy participant
HHV4118	Healthy participant	16	26	F		2.25		87.8			0	0	1	1.74036		AA	TT	GG	TC	GG	AA	GG	GG	AA	AG	CT	TG	Healthy participant
HHV4119	Healthy participant	10	24	F		2.35		78.3			0	0	0	1.39794		AG	GT	GT	CC	GA	GA	GT	GG	AA	AA	TT	TT	Healthy participant
HHV4121	Healthy participant	15	26	M		3.02		87.7			0	0	1	2.11394		AA	TT	GT	TC	GG	AA	GT	AG	AG	AA	CC	GG	Healthy participant
HHV4122	Healthy participant	8	25	M		3.57		87			0	0	0	2.38021		AA	GG	GT	CC	GG	GA	GG	AG	AG	AA	CT	TG	Healthy participant
HHV4124	Healthy participant	11	25	M		2.72		75.3			0	0	1	2.93952		AA	TT	GT	TC	AA	GG	GG	GG	AG	AG	CT	GG	Healthy participant
HHV4125	Healthy participant	13	24	F		2.95		95.4			0	0	1	1.79934		AA	TT	GT	CC	GA	AA	GT	GG	AA	AA	TT	GG	Healthy participant
HHV4126	Healthy participant	15	29	F		2.1		88.2			0	0	1	1.60206		AG	GT	GT	TC	GG	AA	GG	GG	AA	AA	CT	GG	Healthy participant
HHV4127	Healthy participant	11	23	M		6.25		87.7			1		0	2.5682		AA	TT	GG	CC	GA	GG	GG	AG	AA	AA	CC	TG	Healthy participant
HHV4128	Healthy participant	13	30	F		2.32		84.3			0	0	1	1.69897		AA	TT	GT	CC	GG	AA	GG	GG	AA	AA	CT	TG	Healthy participant
HHV4129	Healthy participant	10	31	F		1.8		75.6			0	0	1	2.30103		AG	GG	GT	CC	GA	GA	GG	GG	AA	AA	CT	TG	Healthy participant
HHV4130	Healthy participant	13	21	M		2.97		79.6			0	0	1	2.76343		GG	GT	TT	CC	GG	GA	GG	GG	AA	AA	CT	GG	Healthy participant
HHV4132	Healthy participant	13	26	M		3.45		77.5			2		1	2.5682		AA	TT	GT	CC	GA	AA	GG	AG	AA	AA	CC	GG	Healthy participant
HHV4133	Healthy participant	12	32	M		2.95		86.7			0	0	1	1.81291		AA	GG	GT	CC	GA	GA	GG	GG	AA	AG	CC	GG	Healthy participant
HHV4135	Healthy participant	14	27	M		3.65		84.2			0	0	1	1.77085		AG	GT	TT	CC	GA	AA	GT	GG	AA	AG	CC	TG	Healthy participant
HHV4136	Healthy participant	10	27	M		3.42		85.2			0	0	1	3		AG	GT	GT	TC	GA	AA	GG	AG	AG	AG	TT	TT	Healthy participant
HHV4137	Healthy participant	11	29	M		3.7		91.5			2		1	1.85126		AA	GT	GT	CC	GA	AA	GG	AG	AG	AG	CT	GG	Healthy participant
HHV4138	Healthy participant	16	24	M		3.95		88.7			0	0	1	2.17609		AG	GT	GG	CC	GG	AA	GT	GG	AG	AG	CT	GG	Healthy participant
HHV4139	Healthy participant	8	28	F		2.37		96.7			0	0	1	2.34242		AA	TT	TT	CC	AA	GA	GG	GG	AG	AG	CT	TT	Healthy participant
HHV4140	Healthy participant	16	32	M		3.42		83.2			2		1	1.93952		AG	GG	GT	TT	GG	AA	GT	AG	AA	AA	CC	GG	Healthy participant
HHV4142	Healthy participant	14	25	M		2.95		81.7			0	0	1	2.25527		AA	GT	GG	CC	GA	AA	GG	GG	AG	AG	CC	GG	Healthy participant
HHV4143	Healthy participant	12	26	F		2.65		85.4			0	0	1	1.90849		AA	GT	GT	CC	GG	AA	GG	GG	AG	AA	CT	GG	Healthy participant
HHV4144	Healthy participant	8	25	M		3.27		87.9			0	0	1	2.23045		AA	TT	GT	TC	AA	GG	GG	GG	AA	AA	TT	TT	Healthy participant
HHV4145	Healthy participant	14	24	F		2.57		80.5			0	0	1	2.81954		AG	GT	GG	CC	GG	GA	GG	GG	AG	AA	CC	GG	Healthy participant
HHV4146	Healthy participant	12	25	M		3.9		86			2		1	2.43136		AG	GT	GT	CC	GA	GA	GT	GG	AA	AA	CT	TG	Healthy participant
HHV4147	Healthy participant	10	23	M		4.07		92.2			0	0	1	2.66276		AA	GT	GT	CC	GA	AA	GG	GG	AA	AA	TT	TG	Healthy participant
HHV4149	Healthy participant	10	29	F		3.37		95.7			0	0	0	1.50515		AA	TT	GT	CC	AA	GA	GG	GG	AA	AA	CT	TG	Healthy participant
HHV4150	Healthy participant	13	27	M		4.7		83.9			0	0	1	2.70757		GG	GG	TT	TC	GA	AA	GG	GG	AA	AA	CT	GG	Healthy participant
HHV4151	Healthy participant	15	25	M		3.1		86.5			0	0	1	1.59106		AA	TT	GG	CC	GG	GA	TT	GG	AA	AA	TT	GG	Healthy participant
HHV4152	Healthy participant	9	24	F		2.75		91.6			0	0	0	1.54407		AA	GT	GG	CC	GA	GG	GG	GG	AG	AA	CC	TT	Healthy participant
HHV4153	Healthy participant	12	26	M		3.27		84.9			1		0	1.5563		AA	TT	TT	CC	GA	GA	GT	GG	AA	AA	CC	TG	Healthy participant
HHV4154	Healthy participant	12	24	M		3.62		85.9			2		1	1.60206		AG	GT	TT	CC	GA	AA	GG	GG	AA	AA	CT	GG	Healthy participant
HHV4155	Healthy participant	11	24	M		3.75		88.6			0	0	1	0.763428		AA	GT	GT	TC	GA	GA	TT	AG	AG	AA	CT	TG	Healthy participant
HHV4158	Healthy participant	12	25	M		3.02		88.3			0	0	1	2.59106		AA	TT	GT	CC	GG	GG	GT	AG	AA	AG	CT	TG	Healthy participant
HHV4159	Healthy participant	10	25	M		3.02		90.4			0	0	1	0.799341		AA	GT	GT	CC	GA	AA	GT	AG	AG	AA	CC	TT	Healthy participant
HHV4160	Healthy participant	14	23	M		3.07		83.1			2		1	2.23045		AA	TT	TT	CC	GG	GA	GT	AG	AA	AG	CC	GG	Healthy participant
HHV4161	Healthy participant	11	26	F		2.17		76.4			0	0	1	2.86332		AA	TT	TT	CC	GA	AA	GG	GG	AA	AA	CT	TG	Healthy participant
HHV4162	Healthy participant	14	26	M		3.92		84.3			2		1	1.17609		AA	TT	TT	TC	GA	AA	TT	AG	AA	AA	CC	TG	Healthy participant
HHV4163	Healthy participant	14	28	F		3.15		92.9			0	0	1	1.59106		AA	GT	TT	CC	GG	AA	GG	GG	AA	AG	CC	GG	Healthy participant
HHV4164	Healthy participant	14	26	F		2.15		88.8			0	0	1	2.11394		AG	GT	GT	CC	GG	AA	GG	GG	AA	AG	TT	GG	Healthy participant
HHV4165	Healthy participant	12	23	M		3.27		86.9			0	0	0	0.69897		AA	TT	TT	TC	GA	GA	GG	GG	AA	AA	CT	GG	Healthy participant
HHV4166	Healthy participant	13	24	M		3.55		82.7			2		1	3.04139		AA	TT	GT	TC	GA	GA	GT	AG	AA	AG	CT	TG	Healthy participant
HHV4167	Healthy participant	15	25	M		3.17		85.2			1		1	2.57978		AA	TT	GG	CC	GG	AA	GG	AG	AA	GG	CT	TG	Healthy participant
HHV4168	Healthy participant	15	26	M		3.35		90			0	0	1	2.50515		AA	TT	GT	CC	GA	AA	GG	GG	AA	AG	CC	GG	Healthy participant
HHV4169	Healthy participant	15	28	M		3.37		87.9			1		1	1.66276		AA	GT	GG	CC	GG	GA	GT	GG	AA	AA	CC	GG	Healthy participant
HHV4171	Healthy participant	13	31	F		2.15		81.7			0	0	1	2.17609		AA	TT	TT	TC	GG	GA	GT	GG	AA	AA	CT	TG	Healthy participant
HHV4172	Healthy participant	12	27	F		2.57		90.1			0	0	1	2.39794		AA	GT	GG	CC	GA	GA	GG	GG	AA	AG	CT	TG	Healthy participant
HHV8001	Healthy participant	16	66	M							0	0	1	1.92117		AA	TT	GT	TC	GG	AA	GT	AG	AA	AA	CC	GG	Healthy participant
HHV8002	Healthy participant	13	62	M							1		1	2.51587		AA	GT	GT	CC	GG	GA	GG	GG	AA	AG	CT	GG	Healthy participant
HHV8003	Healthy participant	13	59	M							0	0	1	2.83569		AG	GT	TT	TC	GG	GA	GT	GG	AA	AA	CT	TG	Healthy participant
HHV8004	Healthy participant	10	64	M							1		0	1.79865		AG	GG	TT	CC	GG	AA	TT	AG	AA	AA	TT	TT	Healthy participant
HHV8005	Healthy participant	14	64	F							0	0	1	1.88818		AA	GT	GT	TC	GG	GA	GG	GG	AA	AA	CC	GG	Healthy participant
HHV8006	Healthy participant	16	58	F							2		1	2.12057		AG	GT	GG	CC	GG	AA	GT	AG	AA	AA	CC	GG	Healthy participant
HHV8007	Healthy participant	13	55	F							1		1	2.15836		AA	TT	GT	CC	GA	GG	TT	AG	AA	AG	CT	GG	Healthy participant
HHV8008	Healthy participant	12	57	F							2		1	1.73957		AA	TT	GT	CC	GA	GA	GG	GG	AA	AG	CT	TG	Healthy participant
HHV8009	Healthy participant	12	41	F							2		0	1.15229		AG	GG	GT	CC	GG	AA	GG	GG	AA	AG	TT	TG	Healthy participant
HHV8010	Healthy participant	10	30	F							0	0	0	0.30103		AA	TT	GG	CC	GA	GG	GG	GG	AG	AA	CT	TG	Healthy participant
HHV8011	Healthy participant	15	30	F							0	0	1	1.3075		AA	TT	GG	CC	GG	AA	TT	AG	AG	AA	CT	GG	Healthy participant
HHV8012	Healthy participant	12	44	M							2		0	0.30103		AA	TT	TT	TT	GA	GA	GT	AG	AA	AG	CT	TT	Healthy participant
HHV8014	Healthy participant	17	58	F							0	0	0	0.851258		AA	TT	GG	CC	GG	AA	TT	AG	AA	AA	CC	GG	Healthy participant
HHV9002	Healthy participant	12	34	M		3.87	104	73.16	3.64853	0.561196	2	2	1	2.53782		AG	GG	GT	CC	GG	AA	GG	GG	AG	AG	CC	TT	Healthy participant
HHV9003	Healthy participant	13	34	F		2.96	109.2	87.83	2.64955	1.05249	2	2	1	1.10721		AA	TT	GG	CC	GA	AA	GT	AG	AG	AA	CT	GG	Healthy participant
HHV9004	Healthy participant	11	43	M		3.37	91.8	83.83	3.71349	-0.809726	1	2	0	1.4456		AA	GT	TT	CC	GG	AA	GG	GG	AA	AA	CC	TT	Healthy participant
HHV9005	Healthy participant	7	41	F		3.25	117.8	82.49	2.72101	1.65246	0	0	0	1.20952		AA	GG	TT	CC	GA	GA	GG	AG	AA	AA	CT	TG	Healthy participant
HHV9006	Healthy participant	15	56	F		2.64	136.8	80	2.03327	2.32051	0	0	0	0.69897		AA	GT	GG	CC	GA	AA	GG	GG	AA	GG	CT	GG	Healthy participant
HHV9009	Healthy participant	9	39	F		2.81	103.7	90.65	2.64702	0.537256	0	0	1	2.06819		AA	GT	TT	CC	AA	GA	TT	GG	AG	AG	TT	TG	Healthy participant
HHV9011	Healthy participant	13	65	F		2.35	118.1	72.76	2.22488	0.431311	0	0	1	2.1271		GG	GG	GT	CC	GG	AA	GG	GG	AA	AG	TT	TG	Healthy participant
HHV9014	Healthy participant	12	68	F		1.49	78.4	69.95	2.16634	-2.47688	2	2	0	1.69108		GG	GG	GT	CC	GG	GA	GG	GG	AA	AA	TT	GG	Healthy participant
HHV9015	Healthy participant	11	53	F		2.45	108.9	82.49	2.33125	0.411647	0	0	1	1.82607		AA	GT	TT	TC	GG	GG	GG	GG	AA	AG	TT	GG	Healthy participant
HHV9016	Healthy participant	12	60	M		2.43	92.4	76.42	2.85755	-1.21218	1	2	0	1.50243		AA	GT	TT	TC	GA	AA	GG	GG	AA	AA	CC	TG	Healthy participant
HHV9017	Healthy participant	14	57	F		2.35	111.9	77.56	2.22257	0.454576	0	0	1	2.34439		AG	GG	GG	CC	GG	GA	TT	AG	AA	AA	CT	GG	Healthy participant
HHV9019	Healthy participant	16	46	M		3.97	116.4	81.19	3.44082	1.3254	0	0	1	0.69897		AA	TT	GG	CC	GG	AA	GG	GG	AA	AA	CC	GG	Healthy participant
HHV9020	Healthy participant	14	44	M		2.66	88.1	81.1	2.99498	-0.973893	2	1	0	0.69897		AA	TT	GG	CC	GG	AA	GG	GG	AA	AA	CT	TG	Healthy participant
HHV9021	Healthy participant	13	73	M		2.66	109	77.55	2.88608	-0.606353	1	1	1	2.92117		AA	GG	GT	TC	GG	AA	GT	AG	AA	AA	CT	GG	Healthy participant
HHV9022	Healthy participant	13	67	F		1.79	101.7	86.47	2.03121	-0.921932	0	0	0	2.28103		AA	TT	GT	CC	GG	AA	GG	GG	AG	AG	TT	GG	Healthy participant
HHV9023	Healthy participant	9	29	F		2.62	90.3	86.18	2.82928	-0.706414	0	0	1	1.91062		AA	TT	GT	CC	AA	GA	GG	GG	AA	AA	CT	TT	Healthy participant
HHV9024	Healthy participant	15	68	M		2.53	102.4	78.57	2.8489	-0.880869	1	2	0	1.53275		AG	GT	GG	CC	GG	GA	GT	GG	AA	AA	CT	GG	Healthy participant
HHV9026	Healthy participant	12	55	F		2	93.5	85.11	2.22376	-0.819507	0	0	1	1.94743		AG	GT	TT	CC	GG	GA	GT	AG	AG	AG	CT	GG	Healthy participant
HHV9031	Healthy participant	14	57	M		2.75	100.4	82.34	2.90288	-0.431777	1	1	1	2.64246		AA	TT	GT	CC	GG	GA	GG	GG	AA	AA	CC	GG	Healthy participant
HHV9033	Healthy participant	7	28	F		3.4	109.3	86.08	3.13203	0.809982	1	1	0	1.25042		AA	GG	TT	CC	AA	GA	GG	GG	AG	AA	CC	TG	Healthy participant
HHV9035	Healthy participant	13	69	F		2.07	124.7	79.62	1.98733	0.314735	0	0	0	1.32428		AG	GT	TT	CC	GG	GA	GG	GG	AA	AA	CC	GG	Healthy participant
HHV9036	Healthy participant	9	65	F		2.35	122.4	83.33	2.17492	0.615789	0	0	1	3.21219		AA	GT	TT	CC	GA	GA	TT	AG	AG	AG	TT	TG	Healthy participant
HHV9038	Healthy participant	15	52	F		2.02	92.2	86.32	2.26659	-0.899624	0	0	0	2.69285		AA	GT	GG	CC	GG	AA	GG	GG	AA	AG	CT	GG	Healthy participant
HHV9040	Healthy participant	11	55	M		2.78	88.8	83.48	3.25726	-1.21132	1	2	0	1.38917		AA	GT	GT	TC	GA	GA	GT	AG	AG	AA	CT	GG	Healthy participant
HHV9041	Healthy participant	12	53	F		2.55	113.3	77.51	2.33125	0.754885	0	0	1	1.59439		AA	TT	GT	CC	GA	AA	GG	AG	AA	AA	CC	TG	Healthy participant
HHV9042	Healthy participant	12	45	M		3.34	99.4	79.9	3.34788	-0.0203986	1	1	0	1.34439		AA	TT	TT	TC	GA	GA	GG	GG	AA	AA	CT	GG	Healthy participant
HHV9043	Healthy participant	12	46	F		1.96	88.3	82.35	2.20054	-0.932504	0	0	1	1.44716		AA	TT	TT	CC	GA	GA	GT	GG	AG	AG	CT	GG	Healthy participant
HHV9045	Healthy participant	13	40	F		2.84	106.4	80.23	2.62432	0.710968	0	0	0	1.78104		AG	GT	TT	CC	GG	GA	GT	AG	AA	AA	CC	GG	Healthy participant
HHV9046	Healthy participant	14	62	M		2.37	95.2	80.34	2.76202	-1.14115	1	2	1	2.94694		AG	GT	GT	CC	GG	GA	GG	GG	AA	AA	CC	GG	Healthy participant
HHV9047	Healthy participant	11	57	F		1.77	78.7	72.24	2.37928	-2.10803	2	2	1	2.26007		AA	TT	GT	CC	GA	GA	GT	AG	AA	AA	CT	TG	Healthy participant
HHV9050	Healthy participant	11	65	M		2.32	85.9	62.37	3.02512	-1.85358	1	2	1	2.17609		AA	TT	GT	CC	GA	GA	GT	AG	AA	AA	TT	GG	Healthy participant
HHV9052	Healthy participant	12	49	F		1.91	6.5	84.51	1.99974	-0.373889	0	0	1	2.87737		AG	GT	GT	CC	GG	GG	GG	GG	AA	AA	CC	TG	Healthy participant
HHV9054	Healthy participant	16	27	M		4.21	106.3	77.53	3.96098	0.613245	0	0	1	2.45939		AA	TT	GT	CC	GG	AA	GT	AG	AA	AG	CC	GG	Healthy participant
HHV9055	Healthy participant	9	27	F		3.73	124.3	88.6	2.99965	2.29006	0	0	1	1.87506		AA	TT	TT	CC	GA	GA	GG	GG	AA	AA	TT	TG	Healthy participant
HHV9056	Healthy participant	9	33	F		2.51	88.4	82.03	2.80176	-0.965863	0	0	1	2.35411		AA	GG	TT	CC	GA	GA	GG	AG	AA	AA	CC	GG	Healthy participant
HHV9057	Healthy participant	12	65	M		2.26	89.3	78.75	2.85496	-1.65721	0	0	0	2.1271		AA	TT	GG	CC	GG	GA	GT	AG	AG	AA	CT	TG	Healthy participant
HHV9063	Healthy participant	12	72	M		3.02	141.8	68.95	2.60649	1.23196	2	2	0	1.39094		AA	GT	GT	CC	GG	GA	GT	GG	AA	AA	TT	GG	Healthy participant
HHV9065	Healthy participant	7	76	M		2.07	107.3	73.93	2.47121	-1.24499	1	2	1	1.17609		AA	GG	TT	CC	AA	GG	GG	GG	AG	AG	CC	TG	Healthy participant
HHV9066	Healthy participant	15	69	F		1.89	147.7	78.75	1.66921	0.991319	0	0	0	0.69897		AG	GT	GT	CC	GA	GA	GG	GG	AA	GG	CC	GG	Healthy participant
HHV9067	Healthy participant	13	63	M		3.79	132.1	84.22	3.12434	1.70664	1	2	1	2.64444		GG	GG	GT	CC	GA	GA	GT	GG	AA	AG	TT	GG	Healthy participant
HHV9069	Healthy participant	11	55	M		3.46	118.1	76.04	3.04052	1.14057	2	2	1	2.04139		GG	GG	GT	CC	GG	GG	GG	GG	AA	AA	CT	TG	Healthy participant
HHV9070	Healthy participant	11	57	F		2.51	114.6	74.48	2.30033	0.720096	1	2	1	1.80686		AG	GT	TT	CC	GG	GA	GT	AG	AA	AA	CT	TG	Healthy participant
HHV9072	Healthy participant	14	71	F		1.96	114.6	80.33	2.03879	-0.292881	0	0	0	1.97772		AA	TT	TT	CC	GG	AA	TT	GG	AG	AA	CC	TG	Healthy participant
HHV9074	Healthy participant	9	71	M		2.15	96.4	90.72	2.68152	-1.54424	1	2	0	1.24055		AA	GT	GG	CC	GG	GG	GG	GG	AG	AA	CT	TT	Healthy participant
HHV9077	Healthy participant	16	40	M		3.86	105.5	77.82	3.63217	0.558417	2	2	1	2.99167		AG	GT	GG	CC	GA	GA	GT	GG	AA	AG	CC	GG	Healthy participant
HHV9079	Healthy participant	12	65	F		1.76	98.9	75.54	2.05226	-1.11733	0	0	1	2.01284		AA	TT	GT	CC	GA	GA	GG	GG	AA	AG	CT	TG	Healthy participant
HHV9080	Healthy participant	13	75	M		2.52	114.5	82.08	2.73233	-0.597749	1	1	0	1.02531		AA	TT	GG	CC	GG	GA	GG	GG	AG	AA	CT	GG	Healthy participant
HHV9081	Healthy participant	11	75	M		2.58	105.7	78.9	2.9616	-0.991119	1	2	0	2.26717		AA	TT	TT	CC	GG	GA	GT	GG	AA	AG	TT	TT	Healthy participant
HHV9082	Healthy participant	11	77	M		1.03	55.4	66.03	2.46132	-4.44582	1	2	0	2.29003		AG	GT	TT	CC	GA	AA	GG	GG	AG	AA	CC	TG	Healthy participant
HHV9083	Healthy participant	10	75	F		1.96	131.5	75.38	1.90888	0.198688	0	0	0	1.03342		AG	GT	TT	TC	AA	GA	GG	GG	AA	AA	TT	GG	Healthy participant
HHV9086	Healthy participant	9	60	M		2.81	95.6	72.42	3.17146	-0.923358	2	2	1	2.37475		AA	GT	GT	TC	GA	GA	GG	GG	AA	AA	TT	TT	Healthy participant
HHV9087	Healthy participant	8	57	F		2.07	98.1	79.62	2.146	-0.283678	0	0	0	2.40312		AA	GG	GT	CC	GG	GA	GG	GG	AG	AA	TT	TG	Healthy participant
HHV9089	Healthy participant	10	63	F		2.11	131.9	85.77	1.85916	1.03452	0	0	0	0.995635		AA	GT	TT	CC	GG	AA	GG	GG	AA	AA	CT	TT	Healthy participant
HHV9092	Healthy participant	10	72	M		0.99	39	38.08	2.96521	-5.17273	1	2	0	2.0086		AA	GT	TT	CC	GA	GA	GT	AG	AA	AA	CT	GG	Healthy participant
HHV9093	Healthy participant	11	70	F		1.81	109	77.35	1.97763	-0.648133	0	0	0	1.07188		AA	GT	GT	CC	GG	AA	GG	GG	AG	AG	TT	TG	Healthy participant
HHV9094	Healthy participant	13	57	F		1.72	92	84.73	1.99648	-1.12281	0	0	1	1.55145		AG	GT	GT	CC	GG	AA	GG	GG	AG	AG	TT	GG	Healthy participant
HHV9095	Healthy participant	6	41	M		3.99	117.7	81.26	3.32728	1.76305	2	2	0	1.0086		AG	GG	TT	CC	AA	GG	GT	AG	AA	AA	TT	TG	Healthy participant
HHV9097	Healthy participant	13	72	M		2.09	103.5	62.76	2.51255	-1.30594	0	0	0	1.943		AA	TT	TT	CC	GG	AA	GT	GG	AA	AA	CT	TG	Healthy participant
HHV9098	Healthy participant	11	68	F		1.99	125.9	83.26	1.90334	0.345595	0	0	0	1.64836		AA	GT	GT	CC	GA	GA	GG	GG	AA	AG	TT	GG	Healthy participant
HHV9100	Healthy participant	12	60	F		2.67	154.3	89.9	1.98612	2.62028	0	0	0	1.39967		AA	GG	GT	CC	GA	AA	GG	GG	AA	AG	CT	GG	Healthy participant
HHV9101	Healthy participant	12	36	M		3.53	103.2	89.82	3.34239	0.512095	1	2	1	1.16137		AA	GT	GT	TC	GA	GA	GG	GG	AA	AG	TT	GG	Healthy participant
HHV9102	Healthy participant	14	36	M		3.54	100.6	88.28	3.42238	0.313547	2	1	1	1.92324		GG	GG	TT	CC	GG	AA	TT	GG	AG	GG	CT	TT	Healthy participant
HHV9103	Healthy participant	14	28	F		1.98	72	87.22	2.70075	-2.63493	2	1	1	2.54531		AA	TT	GT	CC	GA	AA	GT	GG	AA	AA	CC	TG	Healthy participant
HHV9104	Healthy participant	8	58	M		2.29	94.6	70.46	2.61894	-1.02563	2	2	1	2.76343		AA	GT	GT	TC	GA	AA	GG	AG	GG	AA	TT	TG	Healthy participant
HHV9105	Healthy participant	15	57	F		2.19	107.9	82.95	2.146	0.163187	0	0	0	1.86094		AG	GT	TT	CC	GG	AA	GT	GG	AA	AA	CC	GG	Healthy participant
HHV9108	Healthy participant	12	74	M		2.81	127.7	77.84	2.67948	0.375858	0	0	1	1.09691		AA	GT	GT	CC	GG	GA	GG	GG	AA	AA	CC	TG	Healthy participant
HHV9109	Healthy participant	14	68	F		1.77	105.4	77.63	1.97356	-0.796255	0	0	1	1.62737		AA	GT	GT	TC	GG	AA	GG	GG	AA	AA	CT	GG	Healthy participant
HHV9110	Healthy participant	11	75	M		2.98	133.6	80.76	2.73233	0.697238	0	0	0	2.29885		AA	GT	TT	TC	GG	AA	GG	GG	AA	AA	TT	TG	Healthy participant
HHV9111	Healthy participant	15	38	F		2.74	105.4	88.39	2.5512	0.649172	0	0	1	2.18184		AG	GT	TT	CC	GG	AA	GT	AG	AA	AG	CC	GG	Healthy participant
HHV9112	Healthy participant	15	70	M		2.75	116	71.8	2.79078	-0.114221	1	2	1	2.59218		AG	GT	GT	TC	GG	AA	GG	GG	AA	AA	CT	GG	Healthy participant
HHV9120	Healthy participant	13	70	M		2.15	89.6	73.88	2.79078	-1.7947	1	2	0	2.68215		AA	TT	GG	CC	GG	GA	GG	GG	AG	AA	CT	GG	Healthy participant
HHV9122	Healthy participant	10	56	F		2.29	111.2	73.87	2.1845	0.384982	1	1	0	2.15836		AG	GG	TT	CC	GG	GA	GG	AG	AA	AA	CC	TG	Healthy participant
HHV9130	Healthy participant	13	71	F		1.87	106.3	76.33	2.11059	-0.871524	2	2	0	1.41497		AA	TT	GT	CC	GG	AA	GG	GG	AG	AG	CT	TG	Healthy participant
HHV9131	Healthy participant	12	28	F		2.67	89	85.03	2.96278	-0.954964	2	1	1	2.54531		AG	GG	GT	CC	GA	AA	GT	AG	AA	AA	CC	TG	Healthy participant
HHV9132	Healthy participant	15	52	M		2.91	89.8	75.98	3.35126	-1.10283	2	2	0	1.32428		AG	GT	GT	TT	GG	AA	GG	GG	AG	AG	TT	GG	Healthy participant
HHV9133	Healthy participant	11	57	F		2.45	123.7	78.78	2.09563	1.32537	1	1	1	1.66558		AA	TT	GT	CC	GA	GA	GG	GG	AA	AG	TT	TG	Healthy participant
HHV9134	Healthy participant	14	47	M		2.54	80.4	81.94	3.15357	-1.66836	1	2	0	2.30963		AG	GT	TT	TC	GG	GA	GG	GG	AA	AA	CC	GG	Healthy participant
HHV9135	Healthy participant	14	51	F		2.31	95.9	87.17	2.44353	-0.451234	0	0	0	1.40824		AA	TT	GT	CC	GG	AA	GG	GG	AA	AA	CC	TG	Healthy participant
HHV9137	Healthy participant	13	66	M		2.3	81.9	64.97	3.1499	-2.13805	1	2	0	0.69897		AA	TT	TT	CC	GG	AA	GG	GG	AG	AA	CC	GG	Healthy participant
HHV9138	Healthy participant	10	64	F		2.11	114.7	77.86	2.08752	0.0833437	0	0	0	1.41497		AA	GT	GT	CC	GA	GA	GG	GG	AA	AA	CT	TG	Healthy participant
HHV9140	Healthy participant	14	58	F		1.91	103.2	74.32	2.00915	-0.394151	0	0	0	1.22789		AA	TT	GT	TC	GG	AA	GT	AG	AA	AA	CT	TG	Healthy participant
HHV9141	Healthy participant	13	68	M		2.94	124.6	70.67	2.7499	0.543998	2	2	0	2.89432		AA	GT	TT	CC	GG	AA	GG	GG	AA	AG	CT	GG	Healthy participant
HHV9142	Healthy participant	9	64	F		1.67	100.6	83.92	1.91936	-1.02178	0	0	1	1.34044		AA	GT	GT	CC	GG	GA	GT	AG	GG	AA	CT	TG	Healthy participant
HHV9143	Healthy participant	8	27	F		2.78	99.6	83.73	2.73436	0.160661	0	0	1	2.59988		GG	GT	GT	CC	AA	GA	GG	GG	GG	AA	CT	TT	Healthy participant
HHV9144	Healthy participant	16	53	F		2	89.7	84.75	2.30469	-1.09101	2	2	0	1.06819		AA	TT	GT	TT	GG	AA	GT	GG	AA	AG	TT	TG	Healthy participant
HHV9145	Healthy participant	10	43	M		3.49	93.3	76.54	3.75428	-0.616239	1	2	0	1.83506		AG	GT	GT	CC	GA	GG	GG	GG	AA	AG	TT	TG	Healthy participant
HHV9146	Healthy participant	14	39	F		2	80.3	79.68	2.44165	-1.62336	2	1	0	1.1271		AA	GT	GT	CC	GG	AA	GG	GG	AA	AA	CC	GG	Healthy participant
HHV9149	Healthy participant	13	56	F		2.34	105.4	87.64	2.31422	0.0891794	0	0	1	1.31806		AA	TT	GT	CC	GG	AA	GT	GG	AG	AA	CT	TG	Healthy participant
HHV9151	Healthy participant	11	56	F		2.49	119.1	89.16	2.21018	1.00104	0	0	0	1.0607		AA	GG	GT	CC	GA	GA	TT	GG	AA	AA	CT	TG	Healthy participant
HHV9153	Healthy participant	14	60	M		2.19	82.3	79.35	2.89165	-1.96583	2	2	0	2.59329		AA	TT	GG	CC	GG	GA	GG	GG	AA	AA	CT	GG	Healthy participant
HHV9155	Healthy participant	12	69	M		2.78	115.8	82.74	2.77028	0.0275274	0	0	0	1.83506		AA	TT	GT	CC	GA	GA	GT	AG	AA	AG	CT	TG	Healthy participant
HHV9157	Healthy participant	14	31	M		4.94	112.8	81.79	4.52014	0.877409	2	2	0	2.0607		AA	TT	GT	CC	GG	AA	TT	GG	AA	AA	TT	TG	Healthy participant
HHV9158	Healthy participant	12	31	F		2.87	101.1	81.77	2.79772	0.239881	2	1	0	0.69897		AG	GT	TT	CC	GA	GA	TT	AG	AA	AA	CC	TG	Healthy participant
HHV9162	Healthy participant	18	59	M		2.55	97	78.95	2.83825	-0.826011	0	0	1	2.01284		AG	GT	GG	TC	GG	AA	GG	GG	AA	AG	CC	GG	Healthy participant
HHV9163	Healthy participant	12	55	F		2.2	102.3	89.96	2.24973	-0.178403	0	0	1	1.89321		AA	TT	TT	CC	GA	AA	GG	GG	AA	AA	CT	GG	Healthy participant
HHV9165	Healthy participant	11	53	F		2.14	95.1	83.92	2.30469	-0.585437	0	0	1	1.70927		AG	GG	GT	CC	GA	GA	GG	GG	AG	AG	CT	GG	Healthy participant
HHV9166	Healthy participant	12	51	M		2.94	100.7	78.4	3.00364	-0.178271	1	2	1	1.5966		AA	GT	GG	CC	GG	AA	GG	GG	AA	AA	TT	TG	Healthy participant
HHV9167	Healthy participant	11	24	F		1.79	64.4	89.5	2.74551	-3.61493	0	0	1	2.1959		AA	GT	GG	CC	GG	GA	GG	AG	AA	AA	CT	TG	Healthy participant
HHV9168	Healthy participant	12	68	M		2.79	102.7	82.3	2.81571	-0.0718586	2	2	0	0.892095		AA	TT	GT	CC	GG	GA	GG	GG	AA	AA	CT	TG	Healthy participant
HHV9171	Healthy participant	12	31	M		3.77	92	80.9	4.15074	-0.866461	2	2	1	1.35411		AA	TT	GT	CC	GG	GA	GG	GG	AG	AA	CT	GG	Healthy participant
HHV9172	Healthy participant	11	30	F		2.68	107.6	84.54	2.39278	1.11268	0	0	1	2.01703		AA	GT	GG	CC	GG	GG	GG	GG	AA	AA	CC	TT	Healthy participant
HHV9173	Healthy participant	8	57	M		2.87	99	81.3	3.07805	-0.554163	1	2	1	2.11059		AA	GT	GT	TC	GA	GG	GG	AG	GG	AA	CT	GG	Healthy participant
HHV9175	Healthy participant	15	45	M		3.29	103.1	81.84	3.15847	0.360726	0	0	0	0.69897		AG	GT	GT	TC	GG	AA	GG	GG	AG	AA	CC	GG	Healthy participant
HHV9176	Healthy participant	14	44	F		2.29	100.4	77.36	2.2612	0.108345	0	0	1	2.95279		AA	TT	GT	CC	GG	AA	GG	GG	AA	AA	CT	GG	Healthy participant
HHV9181	Healthy participant	12	55	F		2.18	104.3	84.5	2.17223	0.0287749	0	0	0	2.69897		AA	GT	GT	TC	GA	AA	GT	AG	AA	AA	TT	GG	Healthy participant
HHV9183	Healthy participant	11	43	F		2.64	101.5	81.73	2.58953	0.166668	1	2	1	3.23045		AA	GT	TT	CC	GA	AA	GG	GG	AA	AA	CT	GG	Healthy participant
HHV9184	Healthy participant	15	41	M		3.71	107.2	79.44	3.44488	0.681226	0	0	0	1.46538		GG	GG	GG	TC	GG	GA	GG	GG	AG	AA	CC	GG	Healthy participant
HHV9186	Healthy participant	12	61	F		1.6	82.1	63.24	2.12188	-1.98742	0	0	1	2.72016		AA	TT	TT	TC	GG	AA	GG	GG	AA	AA	CT	TT	Healthy participant
HHV9188	Healthy participant	15	61	F		2.22	109.4	84.41	2.22242	-0.00852372	0	0	0	1.04922		AA	TT	GT	CC	GG	AA	GG	GG	AA	AA	CC	GG	Healthy participant
HHV9189	Healthy participant	14	38	F		2.73	93.2	85.85	2.94781	-0.658869	2	2	0	1.72346		AA	TT	TT	CC	GG	AA	GG	GG	AA	AA	CC	GG	Healthy participant
HHV9190	Healthy participant	14	45	M		4.2	120	78.95	3.50326	1.72273	2	1	1	2.4609		GG	GG	TT	CC	GG	AA	GT	AG	AA	AG	CT	GG	Healthy participant
HHV9191	Healthy participant	13	38	M		3.56	96.2	77.06	3.68978	-0.316885	0	0	1	2.14922		AA	TT	GG	CC	GA	GG	TT	GG	AG	AG	CT	TG	Healthy participant
HHV9192	Healthy participant	10	38	F		2.85	102.2	86.1	2.76158	0.282108	2	1	1	2.81023		AA	GT	GT	TC	GA	GA	GG	GG	AG	AA	CC	TT	Healthy participant
HHV9193	Healthy participant	12	52	F		2.93	156.7	82.54	1.95973	3.85646	2	2	1	2.4843		AG	GT	TT	TC	GA	GA	GG	GG	AA	AG	TT	GG	Healthy participant
HHV9194	Healthy participant	11	25	M		4.21	104.7	95.68	4.05562	0.37802	2	1	1	2.15229		AG	GT	TT	TC	GA	AA	GG	AG	AG	AA	CT	GG	Healthy participant
HHV9195	Healthy participant	14	26	F		2.57	87.1	85.95	2.93633	-1.23236	0	0	1	2.7356		AA	TT	GT	CC	GA	GA	TT	GG	AA	AG	CT	TG	Healthy participant
HHV9196	Healthy participant	14	77	F		1.85	165.2	76.76	1.6504	0.882531	0	0	0	2.39445		AA	GT	TT	TC	GG	AA	GT	AG	AA	AG	CT	GG	Healthy participant
HHV9200	Healthy participant	15	39	M		2.84	76.8	81.38	3.70164	-2.08449	2	2	1	1.83187		AG	GT	GT	CC	GG	AA	TT	AA	AA	AA	CC	GG	Healthy participant
HHV9202	Healthy participant	12	68	M		3.55	131	77.85	3.08649	1.18177	1	1	1	1.79169		AA	GT	TT	TC	GG	GA	GT	AA	AA	AA	CC	GG	Healthy participant
HHV9208	Healthy participant	13	74	M		2.62	127.2	72.58	2.58467	0.105475	2	2	1	0.90309		AG	GT	GT	CC	GG	GA	GT	AG	AA	AA	CT	GG	Healthy participant
HHV9210	Healthy participant	10	79	F		1.29	97	83.77	1.83084	-2.25076	1	2	0	2.13033		AA	TT	TT	CC	GA	GA	GT	GG	AA	AA	TT	TG	Healthy participant
HHV9213	Healthy participant	10	47	F		2.56	107.6	83.66	2.40081	0.551553	0	0	1	1.3962		AA	TT	GT	CC	GA	GA	GG	GG	AA	AA	TT	TG	Healthy participant
HHV9214	Healthy participant	15	49	F		2.07	84.8	76.1	2.4493	-1.30736	0	0	1	1.5611		AA	TT	GG	TC	GG	AA	GG	GG	AG	AA	CC	TG	Healthy participant
HHV9216	Healthy participant	14	50	F		2.97	116.9	80.49	2.57149	1.25748	2	2	1	1.47567		AG	GT	GG	TC	GG	GA	GG	GG	AG	AG	CT	TG	Healthy participant
HHV9217	Healthy participant	12	74	M		2.15	108	64.37	2.49151	-1.05765	1	2	1	2.79657		AA	GG	GT	TC	GG	GG	GT	AG	AA	AA	CC	GG	Healthy participant
HHV9218	Healthy participant	11	58	F		2.38	108.7	80.13	2.33895	0.139127	0	0	0	0.991226		AA	GT	GT	CC	GA	AA	GG	AG	AA	AA	CT	GG	Healthy participant
HHV9219	Healthy participant	14	39	M		3.99	105.8	84.36	3.7846	0.486028	2	2	1	1.50515		AA	GG	GG	TC	GG	GA	GG	GG	AA	AA	CC	GG	Healthy participant
HHV9220	Healthy participant	12	39	F		3.15	112.9	75.54	2.76769	1.1958	0	0	0	1.45332		AA	GT	TT	CC	GA	AA	GG	GG	AA	AG	CT	GG	Healthy participant
HHV9222	Healthy participant	11	52	F		2.1	99.5	71.67	2.18801	-0.329962	0	0	1	1.46687		AG	GT	TT	CC	GG	AA	GG	GG	AG	AA	CT	TG	Healthy participant
HHV9223	Healthy participant	15	46	M		3.2	98.2	85.11	3.28733	-0.228944	2	2	1	1.38739		AA	TT	GT	TC	GG	AA	GG	AG	AA	AA	CC	GG	Healthy participant
HHV9224	Healthy participant	14	58	M		2.62	101.2	73.8	2.78526	-0.4845	2	2	0	2.8014		AG	GT	TT	TC	GA	AA	GT	GG	AA	AA	CC	TG	Healthy participant
HHV9227	Healthy participant	16	49	F		2.32	105.5	79.18	2.20623	0.425082	2	2	1	2.08991		AA	TT	GG	CC	GA	AA	GT	GG	AA	AG	CC	TG	Healthy participant
HHV9228	Healthy participant	13	49	F		2.08	96.7	79.69	2.17993	-0.38198	0	0	0	0.880814		AA	GT	GG	CC	GG	GA	TT	AG	AG	AA	CT	GG	Healthy participant
HHV9230	Healthy participant	14	50	M		3.1	107.3	78.48	2.91502	0.536378	2	2	0	1.62737		AA	TT	TT	CC	GG	AA	GG	GG	AA	AA	CC	GG	Healthy participant
HHV9231	Healthy participant	10	29	M		3.84	106.4	87.87	3.48714	0.970782	2	1	1	1.3032		AG	GT	TT	CC	GA	GA	GT	AA	AA	AA	CC	TG	Healthy participant
HHV9232	Healthy participant	16	30	F		2.88	102.1	86.75	2.76477	0.389524	0	0	0	2.27184		AA	TT	GG	CC	GA	AA	GG	GG	AG	GG	CC	GG	Healthy participant
HHV9234	Healthy participant	15	30	M		3.84	93.7	82.05	4.10183	-0.607571	1	1	1	3.23805		AG	GG	TT	TC	GG	AA	GG	GG	AA	AG	CC	GG	Healthy participant
HHV9235	Healthy participant	11	36	F		3.33	115.6	84.3	2.87545	1.39373	0	0	0	0.939519		AA	TT	GT	CC	GA	GA	GG	AG	AA	AA	CT	GG	Healthy participant
HHV9236	Healthy participant	12	31	M		3.64	101.7	77.12	3.45779	0.497779	1	2	1	1.56348		AA	GT	GT	CC	GA	AA	GG	GG	AA	AG	CT	TG	Healthy participant
HHV9237	Healthy participant	13	68	F		1.39	88.5	65.57	1.90334	-2.127	0	0	0	1.94841		AG	GT	GT	CC	GG	AA	GG	GG	AG	AG	CT	TG	Healthy participant
HHV9238	Healthy participant	16	33	M		2.9	76.5	79.02	3.76708	-2.14285	2	2	1	1.51851		AG	GT	GG	TC	GG	AA	GG	GG	AA	AA	CT	GG	Healthy participant
HHV9240	Healthy participant	12	61	F		2.48	130.5	82.67	2.09707	1.40491	2	2	1	1.96755		AA	GT	GT	TC	GG	GA	TT	AA	AG	AA	CT	GG	Healthy participant
HHV9241	Healthy participant	17	52	F		2.83	120.4	87.08	2.42745	1.33082	0	0	1	2.06819		AA	TT	GG	TC	GG	AA	GG	GG	AA	AG	CC	TG	Healthy participant
HHV9243	Healthy participant	12	71	F		2.34	136.8	72.67	2.0626	1.00044	1	2	1	3.22531		AA	TT	GT	CC	GG	GA	GT	GG	AG	AA	CT	TG	Healthy participant
HHV9244	Healthy participant	13	56	F		2.11	108.2	76.45	2.08314	0.103172	0	0	1	2.01703		AA	GT	GT	CC	GG	GG	TT	GG	AA	AA	CC	TG	Healthy participant
HHV9245	Healthy participant	10	50	M		3.81	112.1	75.9	3.50682	0.730738	1	1	0	1.72099		AA	TT	TT	CC	GA	GA	GT	AG	AG	AA	CC	TG	Healthy participant
HHV9246	Healthy participant	11	51	F		2.18	96.9	78.14	2.30825	-0.458838	0	0	1	2.37107		AG	GG	GT	CC	GA	GA	GG	GG	AA	AG	TT	GG	Healthy participant
HHV9247	Healthy participant	10	30	M		3.75	98.9	71.84	3.74798	0.00513988	2	2	1	2.51055		AA	TT	TT	CC	GG	GA	GT	GG	AG	AA	TT	TG	Healthy participant
HHV9248	Healthy participant	12	42	M		2.78	84.5	71.28	3.26429	-1.30589	2	2	1	2.7007		AA	TT	GT	CC	GA	GA	GG	GG	AA	AG	TT	GG	Healthy participant
HHV9249	Healthy participant	13	39	F		3.63	135.4	88.97	2.64702	3.14468	0	0	1	2.549		AA	TT	GT	CC	GG	GA	GG	AG	AA	AA	CC	GG	Healthy participant
HHV9250	Healthy participant	13	45	M		3.16	88.5	84.04	3.62203	-1.10495	2	2	0	2.0569		AA	TT	GG	CC	GG	GA	GG	AG	AG	AA	CC	GG	Healthy participant
HHV9251	Healthy participant	12	42	F		3.03	116.5	81.67	2.58114	1.4721	0	0	1	1.55991		AA	TT	GT	CC	GG	GA	TT	AG	AG	AG	CT	TT	Healthy participant
HHV9252	Healthy participant	14	50	M		3.39	114.5	86.04	3.02195	1.02945	0	0	1	0.94939		AG	GT	GT	CC	GG	AA	GT	AG	AG	AA	CC	GG	Healthy participant
HHV9253	Healthy participant	10	52	F		2.21	99.5	82.77	2.29306	-0.296993	0	0	0	2.02119		AA	TT	GT	CC	GG	GG	GG	AG	AG	AA	CT	GG	Healthy participant
HHV9254	Healthy participant	8	53	F		2.21	108.9	88.05	2.12252	0.333436	2	2	1	1.66652		AA	GT	GT	CC	GA	GA	GG	AG	AA	AA	TT	TG	Healthy participant
HHV9257	Healthy participant	10	61	F		2.39	119.5	89.18	2.19709	0.682071	0	0	0	1.48144		AA	TT	TT	CC	GA	GG	GG	GG	AA	AA	CT	GG	Healthy participant
HHV9258	Healthy participant	11	46	F		2.26	93.8	84.33	2.41843	-0.555972	0	0	1	1.68034		AA	TT	TT	TC	GG	GA	GT	AG	AG	AA	CT	TG	Healthy participant
HHV9261	Healthy participant	12	27	M		3.97	96.1	92.11	4.19002	-0.512219	2	2	1	3.6981		AG	GT	TT	CC	GG	AA	GG	GG	AA	AA	CT	TG	Healthy participant
HHV9263	Healthy participant	13	49	F		2.51	105.5	81.23	2.42174	0.300938	1	1	0	1.09342		AA	GT	TT	TC	GG	GA	GG	GG	AA	AG	CT	GG	Healthy participant
HHV9264	Healthy participant	11	58	M		3.43	120.4	81.86	3.06167	0.982378	1	2	0	2.35603		AA	GT	GT	CC	GG	GA	TT	AA	AA	AA	CT	TG	Healthy participant
HHV9265	Healthy participant	12	56	F		3.16	149.8	88.27	2.23599	3.18086	0	0	0	2.09691		AA	TT	GT	CC	GG	AA	GG	GG	AA	AA	CT	TT	Healthy participant
HHV9266	Healthy participant	13	75	M		3.16	135	79.2	2.89518	0.703573	1	2	0	2.89376		AA	TT	GG	CC	GA	GA	GT	AG	AA	AA	CC	TG	Healthy participant
HHV99003	Healthy participant	12	41	F		2.35	98.3	88.35					1	0.954243		AA	TT	GG	CC	GA	GA	GT	AG	AG	AG	CT	TG	Healthy participant
HHV99007	Healthy participant	9	59	F		1.85	85.3	84.09	2.24776	-1.4291			1	2.37291		AA	GT	TT	CC	GA	GA	GT	GG	AG	AA	CT	TG	Healthy participant
HHV99017	Healthy participant	13	33	F		2.46	95	88.17					1	1.64246		AA	TT	GT	CC	GG	GA	GT	AG	AA	GG	TT	TG	Healthy participant
HHV99020	Healthy participant	14	66	M		2.06	75.5	66.67	2.677	-1.82637			1	2.67852		AA	TT	GG	CC	GG	AA	TT	AA	AA	AA	TT	GG	Healthy participant
HHV99029	Healthy participant	9	12	F									1	2.91645		AA	GT	GT	CC	GA	GG	TT	AG	AA	AA	CT	TT	Healthy participant
HHV99030	Healthy participant	8	50	M		3.42	92.9	69.8	3.39944	0.0511234		2	0	1.68395		GG	GG	GT	CC	AA	GA	GG	AG	AG	AA	CT	TG	Healthy participant
HHV99031	Healthy participant	9	15	M		3.94		84.55					1	3.05308		AG	GT	TT	CC	GA	GA	GG	GG	AA	AA	TT	TG	Healthy participant
HHV99032	Healthy participant	9	13	F		2.71		88.56					1	2.35603		AG	GT	TT	CC	GA	GA	GG	AG	AG	AA	CC	TG	Healthy participant
HHV99034	Healthy participant	13	35	F		3.05	111.3	91.87	2.74625	0.986888		2	1	0.944483		AA	TT	TT	CC	GG	AA	GT	AG	AA	AA	CT	GG	Healthy participant
HHV99035	Healthy participant	14	11	F		2.39		86.59					1	2.06446		AA	TT	GT	CC	GG	GA	GG	GG	AA	AA	CC	GG	Healthy participant
HHV99036	Healthy participant	9	65	F		2.53	127.8	80.83				2	1	2.79309		AA	GG	TT	CC	GA	GA	GG	GG	AA	AA	CC	TG	Healthy participant
HHV99039	Healthy participant	14	14	M		2.52		82.08					1	1.90472		AA	GT	GG	CC	GG	GG	TT	GG	AA	AA	CC	TG	Healthy participant
HHV99041	Healthy participant	12	12	M		2.68		85.9					1	1.89873		AA	GT	GT	CC	GG	AA	GG	AG	AA	AG	CC	TT	Healthy participant
HHV99042	Healthy participant	14	30	F		2.65	95.7	90.44	2.76477	-0.391571			1	2.38917		AA	TT	TT	TT	GA	GA	TT	AA	AA	AG	CT	GG	Healthy participant
HHV99043	Healthy participant	10	31	M		4.01	94.4	85.87	4.01614	-0.0144501			1	2.59329		AA	TT	TT	CC	GG	GA	GT	AA	AA	AA	CC	TT	Healthy participant
HHV99044	Healthy participant	12	59	F		2.76	130.8	84.92	2.1713	2.08596			0	1.1959		AA	TT	TT	TC	GG	GA	GG	AG	AA	AG	CT	TG	Healthy participant
HHV99045	Healthy participant	9	41	F		2.25	87.5	86.21	2.54395	-1.01568		2	1	1.97543		AG	GG	TT	TC	GG	GA	GG	GG	GG	AA	TT	GG	Healthy participant
HHV99046	Healthy participant	11	14	M		2.87		90.54					1	2.37658		AA	GT	GT	TC	GG	GA	GG	GG	AG	AA	TT	GG	Healthy participant
HHV99047	Healthy participant	12	18	F		3.19	104.6	97.55					1	2.33445		AG	GT	GT	TC	GG	GA	GG	GG	AG	AA	TT	GG	Healthy participant
HHV99049	Healthy participant	13	57	F		1.89	94.5	84.38	2.04579	-0.612814		1	1	3.19033		AA	TT	GT	CC	GA	AA	GT	GG	AA	AA	TT	GG	Healthy participant
HHV99050	Healthy participant	11	58	F		2.44	113.5	86.83	2.20946	0.819567			0	1.15534		AA	GG	GT	CC	GA	GA	TT	GG	AA	AA	CT	TG	Healthy participant
HHV99051	Healthy participant	11	43	F		2.34	86.7	81.25	2.73652	-1.26291		2	0	0.913814		AG	GG	TT	TC	GG	GA	GG	GG	AG	AG	CT	TG	Healthy participant
HHV99052	Healthy participant	12	56	F		2.26	106.1	82.48	2.16406	0.353567			0	1.44091		AA	GT	GT	CC	GG	GA	GG	GG	AA	AA	CT	GG	Healthy participant
HHV99053	Healthy participant	13	27	F		2.47	84.6	92.51	2.99965	-1.7387			1	0.869232		AA	GT	GT	TC	GG	GA	GT	GG	AA	AA	CT	TG	Healthy participant
HHV99054	Healthy participant	16	40	F		2.24	87.2	86.49	2.53616	-1.03308			1	2.48287		AG	GT	GT	TC	GG	AA	GG	AG	AA	AG	CC	GG	Healthy participant
HHV99058	Healthy participant	17	24	F		2.64	93.9	84.89	2.67116	-0.108745			1	1.48287		AA	TT	GT	TT	GG	AA	GG	GG	AA	AG	CT	GG	Healthy participant
HHV99059	Healthy participant	14	31	F		3.13	97.8	69.71	3.18396	-0.14133			0	1.73957		AG	GT	GT	CC	GG	GG	GT	GG	AA	AA	CC	GG	Healthy participant
HHV99061	Healthy participant	12	52	F		2.98	91	78.42					1	1.95134		AA	GT	TT	CC	GA	AA	GG	GG	AA	AG	CT	GG	Healthy participant
HHV99063	Healthy participant	13	12	F		3.06		81.6					1	2.04922		AA	TT	GG	CC	GG	GA	GG	AG	AG	AA	CC	GG	Healthy participant
HHV99064	Healthy participant	12	47	M		2.96	78.9	81.54				2	0	2.31175		AA	TT	GT	CC	GG	GA	TT	AG	AG	AG	CT	TT	Healthy participant
HHV99065	Healthy participant	13	44	F		2.15	116.1	84.31					1	1.52375		AA	TT	GG	CC	GG	GA	GT	GG	GG	AG	CT	TG	Healthy participant
HHV99068	Healthy participant	15	17	F		2.22		84.09					1	2.62014		AA	TT	GT	TC	GG	AA	TT	AG	AA	AA	CT	TG	Healthy participant
HHV99069	Healthy participant	10	12	F		2.12		82.81					0	2.10721		AA	GT	GT	CC	GA	GA	GG	AA	AA	AG	CC	TG	Healthy participant
HHV99070	Healthy participant	16	61	F		3.32	116.5	76.67	3.11351	0.56322			1	1.98453		AA	GT	GG	TC	GG	AA	GT	GG	AA	AA	CC	TG	Healthy participant
HHV99072	Healthy participant	14	47	F		2.09	102.1	88.94	2.59339	-1.84964		2	0	1.84136		AA	TT	GT	CC	GA	AA	GT	GG	AA	AA	CC	TG	Healthy participant
HHV99074	Healthy participant	14	76	F		2.73	98.8	81.74	2.81769	-0.278004			0	1.91803		AA	GT	GT	CC	GG	AA	GG	GG	AA	AA	CC	GG	Healthy participant
HHV99075	Healthy participant	10	37	F		2.4	97.8	75.95	2.69113	-0.950087			1	2.27416		GG	GG	GT	CC	GA	AA	GG	AA	AA	AG	CT	TT	Healthy participant
HHV99076	Healthy participant	17	41	F		3.17	88.9	91.35					1	1.4456		AA	TT	GT	TC	GG	AA	TT	AG	AA	AA	CC	GG	Healthy participant
HHV99079	Healthy participant	9	63	F		2.61	69.1	81.56	2.53871	0.250959			0	1.7185		AG	GT	TT	CC	GG	GG	GT	GG	AG	AA	TT	TG	Healthy participant
HHV99080	Healthy participant	11	36	F		3.11	100.8	71.17				1	0	1.19866		GG	GG	GT	CC	GG	GG	GG	GG	AA	AA	CT	TG	Healthy participant
HHV99081	Healthy participant	11	57	M		2.48	97.2	73.81				2	1	2.35218		AG	GT	TT	CC	GG	GA	GT	AG	AA	AA	CT	TG	Healthy participant
HHV99082	Healthy participant	13	59	F		2.93	112.7	80.94	2.70764	0.745976		2	1	1.87332		AA	GT	GT	TC	GG	GA	GG	GG	AA	AA	CT	GG	Healthy participant
HHV99085	Healthy participant	13	54	F		2.16	112.2	83.72					0	2.07918		AA	TT	GT	CC	GG	GA	TT	AG	AA	AA	CT	TG	Healthy participant
HHV99088	Healthy participant	13	41	M		2.89	93.2	85	2.6614	0.738151			0	1.51983		AA	TT	GT	CC	GG	GG	GG	GG	AA	AG	CT	GG	Healthy participant
HHV99089	Healthy participant	11	41	F			109.5						0	1.10037		AG	GT	TT	CC	GG	GA	GG	GG	AA	AA	CT	TG	Healthy participant
HHV99095	Healthy participant	11	44	F		2.37	87.3	79.8				2	1	2.13033		AG	GT	GT	CC	GA	GG	GG	AG	AA	AG	CT	GG	Healthy participant
HHV99101	Healthy participant	15	41	F		2.13	123	83.2	2.67353	-1.92401		2	1	2.34439		AA	TT	GG	CC	GG	GA	GG	GG	AA	GG	CT	TG	Healthy participant
HHV99102	Healthy participant	11	14	M		3.07		90.03	2.6653	1.26582			1	1.91593		AA	TT	TT	CC	GG	AA	GG	AG	AG	AA	CT	GG	Healthy participant
HHV99103	Healthy participant	10	11	F		2.09		76.28	1.8756	0.852071			1	2.13354		GG	GG	TT	CC	AA	GA	GT	AG	AA	AA	CT	GG	Healthy participant
HHV99106	Healthy participant	12	45	F		2.05	116.3	90.31					0	1.63949		AA	TT	TT	CC	GG	AA	GG	AG	AA	AA	CT	GG	Healthy participant
HHV99107	Healthy participant	14	71	F		3.84	123.7	84.03					0	1.55145		AA	GG	GG	TC	GG	GA	GG	GG	AA	AA	CC	GG	Healthy participant
HHV99109	Healthy participant	12	41	F		4.13	115.4	84.8				1	1	2.66932		AA	GT	GT	TC	GG	GA	GG	AG	AA	AG	CT	TG	Healthy participant
HHV12008	Healthy participant	16	53	M		3.61	103.4	68.24	3.65651	-0.10607	0	0	0	0.6		AA	GG	GG	TC	GG	AA	GT	GG	AA	AA	CC	GG	Healthy participant
HHV12012	Healthy participant	14	57	M		3.77	122.8	89.76	3.25818	1.28792	0	0	0	0.977724		AA	TT	GG	CC	GA	AA	GG	GG	AG	AA	CC	GG	Healthy participant
HHV12016	Healthy participant	14	54	M		3.58	120.1	80.09	3.11149	1.25014	2	2	0	1.74115		AA	GT	GG	CC	GG	AA	GG	GG	AA	AG	CC	TT	Healthy participant
HHV12018	Healthy participant	11	49	M		3.5	105.1	83.93	3.42057	0.197188	2	2	0	2.03342		AG	GT	TT	CC	GA	AA	GT	AG	AA	AA	CT	TG	Healthy participant
HHV12020	Healthy participant	16	34	M		3.95	96.6	81.44	4.15429	-0.454641	2	1	0	2.03743		AA	TT	TT	TT	GG	AA	GG	GG	AA	GG	TT	GG	Healthy participant
HHV12022	Healthy participant	13	62	M		2.91	121.3	87.65	2.6729	0.713194	0	0	1	0.716003		AA	GT	GG	CC	GG	AA	GG	GG	GG	AA	CC	GG	Healthy participant
HHV12025	Healthy participant	10	47	M		3.3	100.9	77.1	3.30731	-0.0189467	2	2	1	2.49693		AA	GT	TT	CC	GA	GA	GG	GG	AA	AG	CT	TG	Healthy participant
HHV12027	Healthy participant	9	62	M		2.87	113.4	82.71	2.79539	0.214601	1	2	0	0.80618		AA	GT	GT	CC	GA	GA	TT	AG	AA	AA	TT	TT	Healthy participant
HHV12031	Healthy participant	12	59	M		3.71	124.1	83	3.20585	1.27905	0	0	0	1.17026		AA	TT	GT	CC	GA	GA	GG	GG	AA	AA	CC	TG	Healthy participant
HHV12037	Healthy participant	13	48	M		3.29	104.4	81.03	3.19617	0.250497	2	2	0	2.16137		AA	GT	TT	CC	GG	AA	GG	GG	AA	AA	CC	GG	Healthy participant
HHV12038	Healthy participant	7	58	M		4.08	129.9	89.47	3.35072	1.77726	2	2	0	0.892095		GG	GG	TT	CC	GA	GG	GG	AG	AG	AG	TT	TG	Healthy participant
HHV12045	Healthy participant	13	44	M		3.94	113.2	95.17	3.49987	1.09501	1	1	1	1.5955		AA	TT	TT	CC	GG	AA	TT	AG	AA	AA	CT	TG	Healthy participant
HHV12047	Healthy participant	12	52	M		3.61	111.8	76.32	3.34751	0.65678	2	2	0	0.6		AA	GT	TT	TC	GA	GA	GG	GG	AA	AA	CC	GG	Healthy participant
HHV12051	Healthy participant	12	55	M		3.85	126.6	78.73	3.18784	1.7172	2	2	0	1.76864		AA	GT	GT	CC	GG	AA	GG	GG	AA	AA	CT	TG	Healthy participant
HHV12056	Healthy participant	17	38	M		2.66	77.1	84.44	3.39383	-1.94804	0	0	1	2.3483		AA	GG	GT	TT	GG	AA	GG	GG	AA	GG	CC	GG	Healthy participant
HHV12057	Healthy participant	10	50	M		3.24	100.6	84.82	3.29742	-0.14719	2	2	0	1.38382		AA	GT	TT	CC	GG	GG	TT	AA	AA	AA	CC	TG	Healthy participant
HHV12061	Healthy participant	13	62	F		1.55	87.1	80.73	2.00017	-1.80613	0	0	0	0.6		AA	GG	GG	CC	GG	AA	GG	GG	AG	AA	CC	GG	Healthy participant
HHV12062	Healthy participant	10	54	F		2.38	105.3	76.28	2.351	0.09962	0	0	0	1.60097		AA	GT	GT	CC	GG	GG	GG	GG	AA	AA	TT	GG	Healthy participant
HHV12067	Healthy participant	18	55	M		3.78	126	91.3	3.1516	1.64841	1	2	0	2.15229		AG	TT	GG	CC	GA	AA	GG	GG	AA	GG	CC	GG	Healthy participant
HHV12070	Healthy participant	11	48	M		2.74	87.3	83.54	3.18874	-1.20082	2	2	0	2.22272		AG	GT	TT	CC	GG	AA	TT	AG	AG	AA	CT	TT	Healthy participant
HHV12073	Healthy participant	13	50	M		3	100	87.46	3.06524	-0.1799	0	0	1	2.14613		AG	GT	GG	CC	GG	GA	GT	AG	AA	AA	CT	TG	Healthy participant
HHV12075	Healthy participant	10	47	M		3.56	107.2	89.67	3.36826	0.48812	1	2	0	0.913814		AG	GT	GT	TC	AA	GG	GT	GG	AG	AG	CT	TT	Healthy participant
HHV12076	Healthy participant	10	48	M		3.2	100.9	70.18	3.21852	-0.0491004	2	2	0	1.24055		AA	TT	GT	CC	GA	AA	GG	GG	AA	AA	TT	TT	Healthy participant
HHV12077	Healthy participant	13	48	M		3.34	103.7	78.4	3.27472	0.170108	1	2	0	2.50243		AA	TT	TT	TC	GA	AA	GT	AG	AA	AA	CT	GG	Healthy participant
HHV12080	Healthy participant	13	38	M		3.54	90.3	72.39	3.96337	-0.962389	0	0	1	1.28556		AG	GT	GT	CC	GA	GA	GG	GG	AG	AG	CC	GG	Healthy participant
HHV12081	Healthy participant	12	42	F		3.2	121.2	87.19	2.63086	1.82372	0	0	0	1.10037		AA	GT	TT	CC	GG	AA	GG	GG	AA	AG	CT	TG	Healthy participant
HHV12082	Healthy participant	18	53	M		3.75	120.2	81.52	3.24637	1.29364	2	1	0	0.6		GG	GG	GG	TT	GG	AA	GT	GG	AA	AA	CT	GG	Healthy participant
HHV12083	Healthy participant	10	51	M		3.37	109.4	80.43	3.17021	0.530248	2	2	0	2.2878		AA	TT	GT	CC	AA	GA	GG	AG	AA	AA	CC	TG	Healthy participant
HHV12084	Healthy participant	13	60	M		3.11	110.3	75.3	3.0475	0.166153	2	2	0	0.880814		AA	TT	GG	CC	GA	GA	GG	GG	AA	AA	CC	TG	Healthy participant
HHV12088	Healthy participant	10	40	M		3.98	107.6	83.09	3.71404	0.637495	0	0	1	1.80956		AG	GT	TT	CC	GA	AA	GG	GG	AG	AA	CT	TG	Healthy participant
HHV12089	Healthy participant	12	55	M		2.74	97.2	74.66	2.96637	-0.630882	2	2	1	2.63448		AA	TT	GT	CC	GA	GA	GT	AG	AA	AG	CT	TG	Healthy participant
HHV12092	Healthy participant	14	36	M		5.06	125.9	81.61	4.06894	2.22214	2	2	0	0.963788		AG	TT	TT	CC	GG	GG	TT	AG	AA	AA	CC	GG	Healthy participant
HHV12093	Healthy participant	11	48	M		4.09	122.5	85.74	3.40001	1.73167			1	2.13354		AA	TT	GT	CC	AA	GG	GT	AG	AA	AA	CC	GG	Healthy participant
HHV12098	Healthy participant	12	39	M		3.57	97	83.22	3.68515	-0.279826	1	2	1	2.36549		AA	TT	TT	TC	GA	GA	GG	GG	AA	AA	CT	GG	Healthy participant
HHV12101	Healthy participant	15	51	M		3.48	114.5	78.38	3.12633	0.951787	2	2	0	1.57864		AA	TT	GT	TC	GG	AA	TT	AG	AA	AA	CT	TG	Healthy participant
HHV12104	Healthy participant	14	63	M		2.75	99.3	80.17	3.05427	-0.797987	0	0	0	1.67578		AG	GT	TT	TC	GG	GA	GG	AG	AA	AG	CC	GG	Healthy participant
HHV12105	Healthy participant	12	44	F		2.65	112.8	78.4	2.33798	1.12103	0	0	1	2.3927		AA	GT	GT	TC	GA	GG	TT	GG	AA	AA	CT	TG	Healthy participant
HHV12106	Healthy participant	8	40	F		2.79	98.6	79.49	2.82605	-0.111498	0	0	0	0.6		AA	TT	TT	TC	AA	GA	GG	AG	AA	AA	TT	TG	Healthy participant
HHV12107	Healthy participant	13	35	M		3.62	96.5	90.95	3.73332	-0.278755	2	2	0	1.716		AA	GT	GG	CC	GG	GA	GG	GG	AG	AA	CC	GG	Healthy participant
HHV12108	Healthy participant	15	42	F		2.36	87.7	83.39	2.68396	-1.05519	0	0	1	1.26007		AG	GT	GG	CC	GG	AA	GG	GG	AA	AA	CT	GG	Healthy participant
HHV12109	Healthy participant	10	56	F		1.94	101.6	82.2	2.04569	-0.416445	0	0	1	3.35793		AA	GT	TT	CC	GA	GG	GG	GG	AA	AG	CT	GG	Healthy participant
HHV12110	Healthy participant	10	51	M		3.22	100.9	82.99	3.28491	-0.166249	1	2	1	2.07188		AA	GT	GT	CC	AA	GG	GT	AG	AG	AG	CC	GG	Healthy participant
HHV12111	Healthy participant	9	48	M		2.94	88.6	84.73	3.3847	-1.12112	0	0	0	0.908485		AA	GG	TT	CC	GG	GA	GG	GG	GG	AA	CC	GG	Healthy participant
HHV12112	Healthy participant	13	51	M		2.9	96.7	81.69	3.07914	-0.489497	1	2	1	2.36736		AA	TT	TT	CC	GA	AA	GG	GG	AG	AG	CC	GG	Healthy participant
HHV12113	Healthy participant	7	29	M		3.87	100	90.85	3.85301	0.0422973	0	0	0	1.45939		AG	GT	GT	CC	GA	GG	GG	AA	AG	AA	CT	TG	Healthy participant
HHV12115	Healthy participant	14	58	M		2.6	92.2	68.42	3.01238	-1.11785	2	2	0	1.49415		AA	TT	GG	CC	GG	AA	GG	GG	AA	AA	TT	GG	Healthy participant
HHV12116	Healthy participant	7	52	M		3.19	98.5	79.35	3.35126	-0.403036	2	2	0	1.90037		AA	GT	TT	CC	GA	GG	GG	AG	AG	AA	CT	GG	Healthy participant
HHV12118	Healthy participant	11	58	M		3.06	115	71.5	2.85317	0.591936	2	2	0	1.90091		AA	GT	GT	CC	GA	AA	GG	GG	AA	AG	TT	TG	Healthy participant
HHV12119	Healthy participant	15	45	M		3.15	91.6	82.03	3.47582	-0.811981	1	1	1	1.76268		GG	GG	GT	TC	GG	AA	GG	GG	AG	AG	CT	GG	Healthy participant
HHV12121	Healthy participant	10	53	M		3.29	111.5	75.11	3.06809	0.603132	0	0	1	1.92686		AA	TT	TT	CC	GA	GA	GG	GG	GG	AG	CC	TG	Healthy participant
HHV12122	Healthy participant	15	59	M		3.2	119	81.42	2.90316	0.831614	0	0	1	2.55991		AA	TT	TT	TC	GA	AA	GT	GG	AA	AA	CC	GG	Healthy participant
HHV12124	Healthy participant	15	54	M		3.77	118.9	78.22	3.30897	1.15677	2	2	1	2.902		AA	GT	GG	CC	GG	GA	GG	GG	AA	AG	CC	GG	Healthy participant
HHV12125	Healthy participant	13	44	M		3.8	112.8	80.17	3.38266	1.07429	0	0	1	2.4843		AG	GT	TT	TC	GG	AA	GG	GG	AA	AA	CT	TG	Healthy participant
HHV12127	Healthy participant	12	42	M		4.21	114.4	86.27	3.71584	1.17057	1		0	0.792392		AA	TT	GT	TC	GA	AA	GG	AG	AG	AA	CT	GG	Healthy participant
HHV12132	Healthy participant	16	57	M							1	1	0	2.47567		AA	TT	GT	TC	GG	GA	GT	GG	AA	AG	CT	GG	Healthy participant
HHV12133	Healthy participant	11	53	M		3.97	131.5	86.12	3.13301	2.22769	1	2	1	3.06446		AG	GG	GT	CC	GG	GA	GT	AG	AA	AA	TT	GG	Healthy participant
HHV12135	Healthy participant	12	52	M		2.62	89.1	81.37	3.03574	-1.14703	2	2	0	0.832509		AA	TT	GG	CC	GA	GA	GG	AG	AG	AA	CC	GG	Healthy participant
HHV12137	Healthy participant	12	51	M		4.01	128.1	84.6	3.22176	2.05848	1	2	1	2.19312		AG	GT	TT	CC	GG	GA	GG	GG	AG	AG	CT	GG	Healthy participant
HHV12138	Healthy participant	10	56	M		3.57	115.2	85	3.26859	0.759178	0	0	0	1.54283		AA	TT	TT	CC	GA	AA	GG	GG	AA	AA	TT	TG	Healthy participant
HHV12139	Healthy participant	9	37	M		3.51	92.6	71.34	3.79131	-0.672645	2	2	0	0.6		AG	GG	TT	CC	GA	AA	GG	GG	AG	AA	TT	GG	Healthy participant
HHV12140	Healthy participant	15	46	M		3.55	107.9	86.17	3.31395	0.613855	2	2	0	1.72428		AA	TT	GG	CC	GG	GA	GT	AG	AA	AG	CT	GG	Healthy participant
HHV12142	Healthy participant	12	59	M		2.82	90.1	75.81	3.32218	-1.22945	2	2	0	1.49969		AA	GT	GG	CC	GG	GA	GT	GG	AG	AA	CT	TG	Healthy participant
HHV12143	Healthy participant	14	50	M		3.65	105.8	70.46	3.60016	0.117023	1	2	1	2.26951		AA	TT	GT	TT	GG	GA	GG	GG	AG	AA	CC	TG	Healthy participant
HHV12145	Healthy participant	14	58	M		3.13	111	86.46	3.05107	0.211237	2	2	0	2.5682		AA	TT	GG	CC	GA	GA	GG	GG	AA	AA	CC	GG	Healthy participant
HHV12146	Healthy participant	11	49	M		3.47	109.1	83.01	3.24286	0.594819	2	2	0	2.18469		AA	GT	GT	CC	GG	GA	GT	AG	AG	AA	CT	GG	Healthy participant
HHV12147	Healthy participant	13	60	M		4.11	136.1	84.22	3.25784	2.11916	1	2	1	1.9248		AA	TT	TT	TC	GA	AA	GG	GG	AA	AG	CC	TT	Healthy participant
HHV12148	Healthy participant	14	62	M		3.1	126	82.01	2.72885	1.09354	1	2	0	2.45484		AA	TT	GT	CC	GG	AA	GG	GG	AG	AG	CC	TG	Healthy participant
HHV12149	Healthy participant	13	52	M		2.75	96.2	83.08	2.95038	-0.568851	2	2	0	2.02119		AA	GT	GT	CC	GG	AA	GG	GG	AA	AA	CC	TG	Healthy participant
HHV12150	Healthy participant	15	53	M		3.51	119	72.97	3.0645	1.21223	0	0	1	2.08991		AG	GG	GT	TC	GG	AA	GG	GG	AA	AA	CC	GG	Healthy participant
HHV12151	Healthy participant	12	52	F		2.79	126.8	84.04	2.27187	1.81913	1	2	1	1.76418		AA	TT	GT	CC	GG	AA	GG	GG	AA	AA	TT	TG	Healthy participant
HHV12152	Healthy participant	11	58	M		3.07	109.3	87.22	3.00888	0.165884	1	2	1	2.18184		AA	TT	TT	CC	GG	AA	GG	GG	AA	AA	TT	TG	Healthy participant
HHV12153	Healthy participant	13	67	F		1.5	92	81.52	1.94105	-1.78841	0	0	0	1.62014		AA	TT	GT	TC	GG	GA	GG	GG	AA	AA	TT	GG	Healthy participant
HHV12157	Healthy participant	10	48	M		3.92	107.4	76.71	3.75731	0.369484	0	0	1	3.55145		AA	GT	TT	CC	GG	AA	GG	GG	GG	AA	CC	TG	Healthy participant
HHV12158	Healthy participant	14	44	F					2.62145	-10.9462	0	0	1	2.39794		AA	TT	GT	CC	GG	AA	GT	AG	AA	AA	CT	GG	Healthy participant
HHV12159	Healthy participant	12	50	F		2.18	100.9	84.5	2.20424	-0.0908213	0	0	1	1.14613		AA	TT	GT	CC	GA	GA	GT	GG	AG	AG	TT	GG	Healthy participant
HHV12161	Healthy participant	14	61	M		3.35	127.4	85.9	2.87702	1.32679	2	2	0	1.08636		AG	GG	GG	CC	GG	GA	GT	AG	AA	AG	CT	GG	Healthy participant
HHV12162	Healthy participant	9	53	M		3.15	112.5	85.6	2.91216	0.681042	2	2	1	2.58206		AG	GT	TT	CC	GA	GA	GG	GG	GG	AA	CT	GG	Healthy participant
HHV12163	Healthy participant	12	54	M		3.15	109.4	81.19	3.00433	0.402566	1	2	0	1.73878		AA	GT	GT	CC	GG	GG	GT	AG	AA	GG	CT	TG	Healthy participant
HHV12164	Healthy participant	13	52	M		3.4	114.1	78.89	3.07525	0.884484	0	0	1	1.93601		AG	GT	GT	CC	GG	AA	GG	GG	AA	AA	CT	TG	Healthy participant
HHV12166	Healthy participant	9	44	M		4.11	121.6	84.39	3.3943	1.83601	1	2	0	1.31597		AA	TT	TT	CC	GA	GA	TT	AA	AA	AA	TT	TG	Healthy participant
HHV12167	Healthy participant	14	55	M		2.89	100	75.65	3.03342	-0.390869	2	2	1	1.76118		AA	TT	GT	TC	GA	AA	GT	AG	AA	AA	CC	TG	Healthy participant
HHV12168	Healthy participant	16	58	M		3.72	127	93.7	3.1256	1.55288	1	2	0	1.02531		AA	TT	TT	TC	GG	AA	TT	AA	AA	AG	CC	GG	Healthy participant
HHV12169	Healthy participant	10	53	M		3.5	103.6	87.28	3.52485	-0.0587757	0	0	0	0.845098		AG	GG	GT	TC	GG	AA	GG	GG	GG	AA	CT	TT	Healthy participant
HHV12170	Healthy participant	13	59	M		3	122.4	89.55	2.66753	1.0137	0	0	0	1.24055		AA	TT	GG	CC	GG	GA	GG	GG	AA	AA	TT	GG	Healthy participant
HHV12171	Healthy participant	12	35	F		2.52	88.4	69.04	2.82421	-0.984668	1	1	0	1.81425		AA	TT	TT	CC	GA	GA	TT	AG	AA	AA	CT	GG	Healthy participant
HHV12172	Healthy participant	13	46	F		2.11	82.7	72.01	2.56782	-1.53399			0	1.26717		AA	TT	TT	CC	GG	AA	GG	GG	AA	AA	CT	GG	Healthy participant
HHV12174	Healthy participant	11	55	M		3.26	108.3	85.79	3.15521	0.274556	0	0	0	1.74036		AG	GT	GT	CC	GA	GG	GG	GG	AA	AA	CT	GG	Healthy participant
HHV12175	Healthy participant	12	51	F					2.45725	-10.5438	2	1	0	0.875061		AA	GT	GT	TC	GG	AA	GG	GG	AG	AA	TT	GG	Healthy participant
HHV12176	Healthy participant	12	54	F		1.78	82	81.28	2.26906	-1.78907	0	0	0	2.0569		AG	GT	TT	TC	GG	AA	GG	GG	AG	AG	TT	TG	Healthy participant
HHV12177	Healthy participant	14	56	M		2.88	92.9	78.47	3.26859	-0.978735	2	2	0	1.94988		AG	GG	GG	CC	GG	GA	GT	GG	AG	AG	CT	GG	Healthy participant
HHV12181	Healthy participant	12	36	M		3.62	102	80.62	3.49109	0.336874	0	0	1	2.17898		AG	GT	GT	CC	GA	GA	GG	GG	AA	AA	CT	GG	Healthy participant
HHV12182	Healthy participant	13	53	M		3.35	112.4	71.28	3.09686	0.681607	2	2	0	2.5172		AA	TT	GT	TC	GA	GA	GG	GG	AA	AA	CT	GG	Healthy participant
HHV12184	Healthy participant	14	47	M		3.53	99.4	76.08	3.62937	-0.23478	1	1	0	1.37658		AG	GG	TT	TC	GG	AA	GT	GG	AA	AA	CT	GG	Healthy participant
HHV12185	Healthy participant	12	53	M		3.89	109.9	77.49	3.70354	0.419823	1	2	0	1.52244		AA	GG	GT	TC	GA	GG	GT	GG	AA	AA	CC	GG	Healthy participant
HHV12186	Healthy participant	15	57	M		3.44	120.7	74.3	3.03202	1.1032	1	2	0	1.57171		AA	TT	GG	CC	GA	AA	GG	AG	AA	AG	CC	GG	Healthy participant
HHV12188	Healthy participant	14	62	M		2.74	112.3	80.35	2.71234	0.0820061	0	0	1	2.61805		AA	TT	GT	TC	GA	AA	GT	AG	AA	AA	CT	GG	Healthy participant
HHV12191	Healthy participant	14	50	F		2.9	114.6	86.31	2.58557	0.990085	0	0	0	1.00432		AA	GT	GT	TC	GA	AA	GG	GG	AG	GG	CC	TG	Healthy participant
HHV12192	Healthy participant	15	47	M		3.09	89	87.78	3.53867	-1.08723	2	2	0	1.15229		AG	GT	GG	CC	GG	AA	GG	GG	AA	AA	CT	GG	Healthy participant
HHV12193	Healthy participant	14	49	F					2.44654	-10.6514	0	0	0	0.845098		AA	GT	GT	CC	GG	AA	GG	GG	AA	AG	CT	GG	Healthy participant
HHV12194	Healthy participant	14	46	M		2.74	87.3	78.74	3.15954	-1.14432	0	0	1	2.12057		AG	GT	GG	CC	GA	AA	GG	GG	AG	AA	CC	GG	Healthy participant
HHV12195	Healthy participant	14	56	M		2.84	104.8	79.55	2.86682	-0.077015	1	1	1	2.02119		AG	GT	GT	TC	GG	AA	GG	GG	AG	AG	CT	TG	Healthy participant
HHV12196	Healthy participant	15	46	M		2.73	85.3	77.78	3.21562	-1.30146	2	2	1	2.07918		AA	GT	GT	CC	GG	AA	TT	GG	AA	AA	CT	GG	Healthy participant
HHV12197	Healthy participant	15	45	M		3.02	89.9	76.65	3.37869	-0.919576	2	2	1	1.76938		GG	GG	TT	TC	GG	AA	GG	GG	AA	AG	CT	GG	Healthy participant
HHV12198	Healthy participant	12	51	M		3.08	96.6	84.38	3.28491	-0.52483	2	2	0	1.01703		AA	GT	TT	TC	GA	AA	GT	GG	AA	AA	TT	GG	Healthy participant
HHV12200	Healthy participant	15	47	M		3.69	117.5	82	3.17213	1.39992	2	2	1	2.15534		AA	TT	GG	CC	GG	AA	GG	GG	AA	AA	CC	TG	Healthy participant
HHV12203	Healthy participant	12	54	F		2.11	93	79.03	2.36434	-0.88093	0	0	1	2.8893		AA	GT	TT	CC	GA	AA	GG	GG	AA	AA	CC	GG	Healthy participant
HHV12205	Healthy participant	14	52	F		2.43	110	98.38	2.27716	0.544106	0	0	1	2.95134		AA	GT	GT	CC	GG	AA	GG	GG	AA	AA	CC	GG	Healthy participant
HHV12206	Healthy participant	11	50	F		2.56	124.3	82.32	2.11059	1.71793	0	0	0	1.32015		AA	TT	TT	TC	GA	GA	GG	AG	AG	GG	TT	GG	Healthy participant
HHV12207	Healthy participant	12	59	M		2.61	92.9	89.08	3.02459	-1.11487	2	2	0	1.22531		AA	TT	TT	CC	GG	GA	TT	AG	AG	AA	CC	TG	Healthy participant
HHV12208	Healthy participant	10	47	M		4.43	120.4	83.27	3.77356	1.49166	0	0	0	0.6		AA	TT	GT	CC	GA	GA	GG	GG	AA	AA	TT	TG	Healthy participant
HHV12209	Healthy participant	13	57	M		3.39	114.1	84.12	3.1567	0.605955	2	2	0	1.7185		AA	TT	GG	CC	GA	GA	TT	AA	AA	AA	CT	GG	Healthy participant
HHV12211	Healthy participant	12	58	M		3.64	111.3	79.65	3.49244	0.345007	1	2	0	2.75358		AA	GT	TT	CC	GA	AA	GT	AG	AA	AA	CC	GG	Healthy participant
HHV12214	Healthy participant	14	53	M		3.36	104.7	77.6	3.34295	0.0425363	2	2	1	2.13354		AA	GT	TT	TC	GG	AA	GG	GG	AA	AA	CC	GG	Healthy participant
HHV12215	Healthy participant	14	41	F		1.76	73	100	2.36659	-2.294	0	0	1	1.7796		AA	GG	GG	CC	GG	AA	GG	GG	AA	AA	CC	GG	Healthy participant
HHV12216	Healthy participant	12	59	M		2.65	108.2	82.3	2.67083	-0.0634303	0	0	1	1.18752		AA	TT	GT	CC	GG	AA	GG	GG	AA	AA	TT	TG	Healthy participant
HHV12217	Healthy participant	10	55	M		3.77	126.9	85.88	3.11915	1.72505	2	2	1	2.13033		AA	GT	TT	CC	GG	GA	GG	AG	AA	GG	TT	TG	Healthy participant
HHV12218	Healthy participant	11	61	M		2.68	102.3	78.59	2.87022	-0.534863	1	1	0	2.17026		AA	GT	GT	CC	GG	AA	GG	GG	AA	AA	CT	TT	Healthy participant
HHV12220	Healthy participant	13	51	M		3.13	106.5	75.24	3.02512	0.291695	1	1	0	0.977724		AG	GT	GG	CC	GA	GA	TT	GG	AG	AG	TT	TG	Healthy participant
HHV12221	Healthy participant	13	59	M		2.93	111	82.07	2.85185	0.222866	1	2	1	1.42488		AG	GT	GT	CC	GA	AA	GG	GG	AA	AG	TT	GG	Healthy participant
HHV12222	Healthy participant	15	59	M		2.96	109.6	83.85	2.91347	0.129885	1	2	0	1.31806		AA	TT	GG	CC	GG	GA	GT	GG	AA	AA	CT	GG	Healthy participant
HHV12223	Healthy participant	13	50	F		2.03	99.5	82.52	2.09259	-0.247523	0	0	0	1.1038		AG	GG	GT	CC	GG	AA	GT	GG	AA	AG	CT	TT	Healthy participant
HHV12225	Healthy participant	9	50	F		2.51	114.6	87.76	2.23851	0.987466	0	0	0	1.66276		AA	GT	TT	CC	GG	AA	GG	GG	GG	AA	CT	TG	Healthy participant
HHV12226	Healthy participant	14	57	M		2.68	90.5	87.3	3.14232	-1.20628	0	0	1	2.86213		AA	TT	GT	TC	GA	AA	GG	GG	AA	AA	CC	TG	Healthy participant
HHV12227	Healthy participant	13	49	M		3.19	104.6	84.17	3.09889	0.249691	1	1	0	1.69461		AA	GG	GT	TT	GA	GA	GG	GG	AA	AA	CC	GG	Healthy participant
HHV12228	Healthy participant	11	61	M		2.9	97.6	78.38	3.21977	-0.80152	2	2	0	1.45484		AA	TT	GT	CC	GA	GA	GG	GG	AA	AA	CT	TG	Healthy participant
HHV12229	Healthy participant	14	55	F		2.23	97.8	82.9	2.3896	-0.541785	0	0	1	0.6		AA	GT	GT	CC	GG	GA	GT	AG	AA	GG	CC	TG	Healthy participant
HHV12230	Healthy participant	14	42	M		3.22	91	73.18	3.55018	-0.818631	2	2	0	1.52114		AA	TT	GT	TC	GG	AA	GG	GG	AA	AA	TT	GG	Healthy participant
HHV12232	Healthy participant	12	56	M		2.75	97.2	88.71	2.99556	-0.674869	1	1	1	1.50106		AA	GT	TT	TC	GG	GA	GG	GG	AA	AA	CT	GG	Healthy participant
HHV12233	Healthy participant	12	56	F		2.69	113.5	76.86	2.49053	0.636331	2	2	0	1.32015		AA	TT	TT	CC	GA	AA	GG	GG	AA	AA	CT	GG	Healthy participant
HHV12235	Healthy participant	15	48	M		3.45	102.7	85.61	3.42688	0.0575658	0	0	0	1.32838		AA	TT	GT	TC	GG	AA	TT	AA	AA	AG	CT	TG	Healthy participant
HHV12236	Healthy participant	12	59	M		3.19	108.1	83.29	3.16274	0.0701005	1	2	0	1.41497		AA	TT	GT	CC	GG	GA	GG	GG	AA	AA	CT	TG	Healthy participant
HHV12237	Healthy participant	11	49	F		2.26	105.1	89.33	2.18518	0.282791	1	1	0	1.92634		AA	TT	TT	TC	GA	GA	GG	GG	AA	AA	CT	TG	Healthy participant
HHV12240	Healthy participant	14	58	M		2.79	100.7	73.42	2.96696	-0.487042	2	2	0	1.48287		AA	TT	GG	CC	GG	GG	GG	GG	AA	AG	CT	GG	Healthy participant
HHV12242	Healthy participant	14	62	M		3.79	137.3	79.45	3.0309	2.01367	0	0	0	1.03342		AA	TT	GT	TC	GG	AA	GG	GG	AG	AA	CT	GG	Healthy participant
HHV12245	Healthy participant	8	50	M		4.08	126.7	80.16	3.30493	1.98227	0	0	0	1.97772		AA	GT	TT	CC	GA	GG	GT	AA	AG	AG	CC	TG	Healthy participant
HHV12246	Healthy participant	14	63	F		2.63	142.2	85.11	2.07908	2.00616	0	0	0	1.39967		AG	GT	GT	CC	GA	GA	TT	AG	AA	AA	CC	GG	Healthy participant
HHV12248	Healthy participant	12	64	M		2.64	109.1	78.81	2.73195	-0.26863	0	0	0	1.13988		AA	TT	TT	CC	GA	GA	TT	AG	AA	AA	CT	GG	Healthy participant
HHV12249	Healthy participant	14	62	M		3.53	113.5	84.25	3.39225	0.326494	2	2	0	1.85003		AG	GT	GG	CC	GA	GA	GG	GG	AA	AA	CC	GG	Healthy participant
HHV12251	Healthy participant	12	61	M		3.28	112.7	81.39	3.1661	0.290346	0	0	0	1.55388		AG	GG	GG	CC	GA	GA	GG	GG	AA	AA	CC	TG	Healthy participant
HHV12252	Healthy participant	12	53	F		2.11	93.4	80.53	2.33925	-0.805437	0	0	0	0.6		AG	GT	TT	TC	GG	GA	GG	GG	AA	AA	CT	TG	Healthy participant
HHV12253	Healthy participant	11	51	F					2.52079	-10.5438	0	0	1	1.48144		AG	GG	TT	TT	GG	GA	GG	GG	AG	AA	CT	TG	Healthy participant
HHV12255	Healthy participant	13	52	M		3.05	103.7	84.96	3.03574	0.0393572	2	2	1	2.46687		AA	TT	GT	CC	GA	GA	GG	GG	AG	AG	CC	GG	Healthy participant
HHV12256	Healthy participant	12	61	M		3.03	104.5	69.18	3.15541	-0.320771	2	2	1	1.6902		AA	TT	GG	CC	GG	GG	GG	AG	AA	AA	CT	GG	Healthy participant
HHV12257	Healthy participant	12	58	F		1.98	92.5	76.74	2.28936	-1.09033	0	0	1	1.55509		AA	GT	GT	CC	GA	GA	TT	GG	AG	AG	TT	GG	Healthy participant
HHV12258	Healthy participant	14	55	M		3.19	116	95.8	2.89657	0.837479			0	0.892095		AA	GT	GT	TC	GG	AA	GT	AG	AA	AA	CT	GG	Healthy participant
HHV12259	Healthy participant	13	56	F		2.07	90.8	84.49	2.39898	-1.11667	0	0	0	1.04532		AA	GT	TT	CC	GG	AA	GT	GG	AA	AA	CT	GG	Healthy participant
HHV12261	Healthy participant	13	52	M		3.93	124.8	87.33	3.26169	1.71616	0	0	1	1.82478		AG	GT	TT	CC	GG	AA	GT	AA	AA	AA	CC	GG	Healthy participant
HHV12262	Healthy participant	13	60	M		2.75	90.2	84.1	3.28688	-1.32333	0	0	0	1.77597		AA	TT	TT	CC	GG	AA	GG	GG	AA	AG	CT	TG	Healthy participant
HHV12263	Healthy participant	12	61	M		2.92	113.6	69.52	2.81947	0.287773	2	2	0	0.6		AA	GT	GT	CC	GG	AA	GG	GG	AA	AA	CT	TG	Healthy participant
HHV12264	Healthy participant	13	64	M		2.48	96.1	70.45	2.88207	-1.11341	0	0	0	1.46835		AA	GT	GT	CC	GA	GA	GG	GG	AA	AG	CC	GG	Healthy participant
HHV12265	Healthy participant	10	59	M		2.46	87.5	71.1	3.02459	-1.51823	2	2	0	2.88705		AA	GT	TT	TT	GA	GG	GG	GG	GG	AG	CC	TG	Healthy participant
HHV12266	Healthy participant	13	58	M		3.22	119.7	86.1	2.88743	0.940527	0	0	1	1.81954		AA	GT	GT	TC	GA	AA	GG	GG	AA	AG	CT	TG	Healthy participant
HHV12267	Healthy participant	14	54	M		2.87	102.9	80.62	2.91642	-0.132137	2	2	0	1.33041		AG	TT	GT	TC	GG	AA	GG	AG	AG	AA	CC	TG	Healthy participant
HHV12268	Healthy participant	14	51	M		3.73	116.9	88.6	3.28491	1.14001	2	2	0	1.83251		AA	TT	GT	TT	GA	GA	GT	AG	AA	AA	CT	GG	Healthy participant
HHV12269	Healthy participant	11	62	M		2.02	77.4	75.66	2.87965	-2.40018	2	2	0	2.09691		AA	TT	GG	CC	GA	GA	GG	GG	GG	AG	CT	TG	Healthy participant
HHV12270	Healthy participant	8	55	M		3.03	99.3	84.4	3.2024	-0.445053	2	2	0	1.75511		AG	GT	GT	CC	GA	GA	GT	AA	AA	AA	TT	TT	Healthy participant
HHV12271	Healthy participant	11	51	F		2.61	110.6	76.32	2.4162	0.652531	1	2	1	1.7364		AA	TT	GT	CC	GA	GA	TT	AA	AG	AG	CT	TG	Healthy participant
HHV12272	Healthy participant	14	61	F		2.03	116.7	84.58	1.95096	0.31631	0	0	0	2.25042		AA	TT	GT	CC	GG	AA	GT	GG	AG	AG	CT	TG	Healthy participant
HHV12273	Healthy participant	12	58	F		2.24	110.3	82.96	2.19159	0.175005	0	0	0	0.826075		AG	GT	GG	CC	GG	GA	GG	GG	AG	AG	TT	TG	Healthy participant
HHV12276	Healthy participant	14	47	F							1	1	1	2.83822		AA	TT	GT	CC	GG	AA	GT	GG	GG	AA	CC	GG	Healthy participant
HHV12277	Healthy participant	10	49	M		3.94	112.3	73.1	3.63436	0.714166	2		0	1.08991		AA	GG	TT	CC	GA	GA	GG	GG	AA	AG	CT	GG	Healthy participant
HHV12278	Healthy participant	9	59	F		2.11	103.4	80.53	2.20683	-0.348724	0	0	0	1.69897		AA	GT	GT	CC	GA	GA	GG	GG	AA	AA	TT	TG	Healthy participant
HHV12279	Healthy participant	12	39	F		2.9	110.3	90.91	2.59054	1.03607	2	1	0	1.74351		AA	GT	GT	CC	GA	GA	GG	GG	AA	AA	CC	GG	Healthy participant
HHV12280	Healthy participant	14	29	F							0	0	1	1.68485		AA	GT	GT	CC	GG	AA	GT	AG	AA	AG	CT	GG	Healthy participant
HHV12281	Healthy participant	13	58	F							0	0	0	1.49415		AA	TT	GT	CC	GG	GA	GG	GG	AA	AG	CT	TG	Healthy participant
HHV12282	Healthy participant	12	56	F		2.17	105.9	100	2.17683	-0.0251407	1	1	1	2.48714		AG	GG	GT	CC	GG	GA	GG	GG	AA	AA	CC	TG	Healthy participant
HHV12283	Healthy participant	13	47	F		2.79	120.8	77.93	2.32951	1.62249	0	0	1	1.77815		AG	GT	GG	TC	GG	GA	GG	GG	AG	AA	CT	TG	Healthy participant
HHV12284	Healthy participant	13	50	F							0	0	1	2.4014		AA	GT	TT	CC	GA	AA	GT	GG	AA	AG	CT	GG	Healthy participant
HHV12285	Healthy participant	10	58	F		1.95	100	72.76	2.10824	-0.601298	0	0	0	1.06819		AA	GT	TT	TC	GA	GG	GG	GG	AA	AA	CT	GG	Healthy participant
HHV12287	Healthy participant	13	45	F		1.76	71.5	74.58	2.46185	-2.50192	0	0	0	0.69897		AA	GG	GG	CC	GA	AA	GT	AG	AA	AA	CC	GG	Healthy participant
[truncated: 497 more rows]
